# Supplementary material for: Assembly of strongly phosphorescent hetero-bimetallic and -trimetallic [2]catenane structures based on a coinage metal alkynyl system
Source: Chem Sci. 2017 Oct 4;8(11):7815–20. doi: 10.1039/c7sc03529b (PMC5694978; doi:10.1039/c7sc03529b)
Supplement: Supplementary file 2 [file SC-008-C7SC03529B-s002.cif]

# Electronic Supplementary Material (ESI) for Chemical Science.
# This journal is © The Royal Society of Chemistry 2017

####################################################################### 
# 
# This file contains crystal structure data downloaded from the 
# Cambridge Structural Database (CSD) hosted by the Cambridge 
# Crystallographic Data Centre (CCDC).
# 
# Full information about CCDC data access policies and citation 
# guidelines are available at http://www.ccdc.cam.ac.uk/access/V1 
# 
# Audit and citation data items may have been added by the CCDC. 
# Please retain this information to preserve the provenance of 
# this file and to allow appropriate attribution of the data. 
# 
#######################################################################

data_cxy176_0m-sr
_database_code_depnum_ccdc_archive 'CCDC 1499630'
_audit_update_record             
;
2016-08-18 deposited with the CCDC.
2017-09-18 downloaded from the CCDC.
;
_audit_creation_date             2015-02-19
_audit_creation_method           
;
Olex2 1.2
(compiled 2015.01.26 svn.r3150 for OlexSys, GUI svn.r4998)
;
_shelxl_version_number           2013-4
_chemical_name_common            ?
_chemical_name_systematic        2
_chemical_formula_moiety         
'C256 H336 Ag8 Cu8, 5(C H2 Cl2), C0.44 H0.88 Cl0.98, C0.56 H1.12 Cl1.02'
_chemical_formula_sum            'C262 H348 Ag8 Cl12 Cu8'
_chemical_formula_weight         5294.06
_chemical_melting_point          ?
loop_
_atom_type_symbol
_atom_type_description
_atom_type_scat_dispersion_real
_atom_type_scat_dispersion_imag
_atom_type_scat_source
C C 0.0181 0.0091 'International Tables Vol C Tables 4.2.6.8 and 6.1.1.4'
H H 0.0000 0.0000 'International Tables Vol C Tables 4.2.6.8 and 6.1.1.4'
Ag Ag 0.1306 4.2820 'International Tables Vol C Tables 4.2.6.8 and 6.1.1.4'
Cl Cl 0.3639 0.7018 'International Tables Vol C Tables 4.2.6.8 and 6.1.1.4'
Cu Cu -1.9646 0.5888 'International Tables Vol C Tables 4.2.6.8 and 6.1.1.4'

_shelx_space_group_comment       
;
The symmetry employed for this shelxl refinement is uniquely defined
by the following loop, which should always be used as a source of
symmetry information in preference to the above space-group names.
They are only intended as comments.
;
_space_group_crystal_system      triclinic
_space_group_IT_number           2
_space_group_name_H-M_alt        'P -1'
_space_group_name_Hall           '-P 1'
loop_
_space_group_symop_operation_xyz
'x, y, z'
'-x, -y, -z'

_cell_length_a                   20.1746(12)
_cell_length_b                   20.4429(12)
_cell_length_c                   34.225(2)
_cell_angle_alpha                87.8191(17)
_cell_angle_beta                 73.8816(16)
_cell_angle_gamma                72.2845(16)
_cell_volume                     12900.6(13)
_cell_formula_units_Z            2
_cell_measurement_reflns_used    9583
_cell_measurement_temperature    100
_cell_measurement_theta_max      67.63
_cell_measurement_theta_min      2.70
_shelx_estimated_absorpt_T_max   ?
_shelx_estimated_absorpt_T_min   ?
_exptl_absorpt_coefficient_mu    6.946
_exptl_absorpt_correction_T_max  0.7530
_exptl_absorpt_correction_T_min  0.3493
_exptl_absorpt_correction_type   multi-scan
_exptl_absorpt_process_details   
'SADABS-2012/1 (Bruker,2012) was used for absorption correction. wR2(int) was 0.1537 before and 0.1099 after correction. The Ratio of minimum to maximum transmission is 0.4639. The \l/2 correction factor is 0.0015.'
_exptl_crystal_colour            yellow
_exptl_crystal_colour_primary    yellow
_exptl_crystal_density_diffrn    1.363
_exptl_crystal_density_meas      ?
_exptl_crystal_density_method    ?
_exptl_crystal_description       block
_exptl_crystal_F_000             5464
_exptl_crystal_preparation       'solvent evaporation, Luminescent'
_exptl_crystal_recrystallization_method 
'Re-crystallisation from solvent: dichloromethane'
_exptl_crystal_size_max          0.35
_exptl_crystal_size_mid          0.25
_exptl_crystal_size_min          0.1
_exptl_special_details           
;
 ?
;
_exptl_transmission_factor_max   ?
_exptl_transmission_factor_min   ?
_diffrn_reflns_av_R_equivalents  0.0715
_diffrn_reflns_av_unetI/netI     0.0370
_diffrn_reflns_Laue_measured_fraction_full 0.974
_diffrn_reflns_Laue_measured_fraction_max 0.974
_diffrn_reflns_limit_h_max       24
_diffrn_reflns_limit_h_min       -23
_diffrn_reflns_limit_k_max       24
_diffrn_reflns_limit_k_min       -24
_diffrn_reflns_limit_l_max       40
_diffrn_reflns_limit_l_min       -40
_diffrn_reflns_number            300578
_diffrn_reflns_point_group_measured_fraction_full 0.974
_diffrn_reflns_point_group_measured_fraction_max 0.974
_diffrn_reflns_theta_full        67.679
_diffrn_reflns_theta_max         67.692
_diffrn_reflns_theta_min         1.345
_diffrn_ambient_temperature      100.0
_diffrn_detector_area_resol_mean ?
_diffrn_measured_fraction_theta_full 0.974
_diffrn_measured_fraction_theta_max 0.974
_diffrn_measurement_device_type  'Bruker APEX-II CCD'
_diffrn_measurement_method       '\f and \w scans'
_diffrn_radiation_type           CuK\a
_diffrn_radiation_wavelength     1.54178
_diffrn_source                   ?
_diffrn_standards_number         0
_reflns_Friedel_coverage         0.000
_reflns_Friedel_fraction_full    .
_reflns_Friedel_fraction_max     .
_reflns_number_gt                41298
_reflns_number_total             45465
_reflns_special_details          
;
 Reflections were merged by SHELXL according to the crystal
 class for the calculation of statistics and refinement.
 
 _reflns_Friedel_fraction is defined as the number of unique
 Friedel pairs measured divided by the number that would be
 possible theoretically, ignoring centric projections and
 systematic absences.
;
_reflns_threshold_expression     'I > 2\s(I)'
_computing_cell_refinement       'SAINT v8.34A (Bruker, 2013)'
_computing_data_collection       ?
_computing_data_reduction        'SAINT v8.34A (Bruker, 2013)'
_computing_molecular_graphics    'Olex2 (Dolomanov et al., 2009)'
_computing_publication_material  'Olex2 (Dolomanov et al., 2009)'
_computing_structure_refinement  'XL (Sheldrick, 2008)'
_computing_structure_solution    ?
_refine_diff_density_max         4.482
_refine_diff_density_min         -1.895
_refine_diff_density_rms         0.196
_refine_ls_extinction_coef       .
_refine_ls_extinction_method     none
_refine_ls_goodness_of_fit_ref   1.047
_refine_ls_hydrogen_treatment    constr
_refine_ls_matrix_type           full
_refine_ls_number_parameters     2892
_refine_ls_number_reflns         45465
_refine_ls_number_restraints     265
_refine_ls_R_factor_all          0.0846
_refine_ls_R_factor_gt           0.0803
_refine_ls_restrained_S_all      1.049
_refine_ls_shift/su_max          0.015
_refine_ls_shift/su_mean         0.000
_refine_ls_structure_factor_coef Fsqd
_refine_ls_weighting_details     
'w=1/[\s^2^(Fo^2^)+(0.1617P)^2^+68.3794P] where P=(Fo^2^+2Fc^2^)/3'
_refine_ls_weighting_scheme      calc
_refine_ls_wR_factor_gt          0.2342
_refine_ls_wR_factor_ref         0.2400
_refine_special_details          ', SQUEEZE'
_olex2_refinement_description    
;
1. Fixed Uiso
 At 1.2 times of:
  All C(H) groups, All C(H,H) groups
 At 1.5 times of:
  All C(H,H,H) groups
2. Restrained distances
 Cl1-C273 = Cl4-C274 = Cl3-C274 = Cl2-C273
 1.79 with sigma of 0.02
 C138-C137 = C140-C137 = C290-C287 = C137-C139 = C288-C287 = C287-C289
 1.54 with sigma of 0.02
 C303-C306 = C220-C217 = C303-C304 = C218-C217 = C303-C305 = C219-C217
 1.54 with sigma of 0.02
 C10A-C9A = C10-C9 = C11A-C9A = C11-C9 = C12A-C9A = C12-C9
 1.54 with sigma of 0.02
 C25-C27 = C26-C25 = C25-C28 = C28A-C25A = C26A-C25A = C27A-C25A
 1.54 with sigma of 0.02
 C291-C293 = C141-C143 = C141-C144 = C291-C294 = C141-C142 = C291-C292
 1.54 with sigma of 0.02
 C159-C157 = C297-C295 = C158-C157 = C160-C157 = C298-C295 = C296-C295
 1.53 with sigma of 0.02
 C170-C169 = C300-C299 = C301-C299 = C171-C169 = C302-C299 = C172-C169
 1.53 with sigma of 0.02
 C32-C29 = C32A-C29A = C31-C29 = C30A-C29A = C30-C29 = C31A-C29A
 1.54 with sigma of 0.02
 C43-C41 = C43A-C41A = C42A-C41A = C42-C41 = C41A-C44A = C41-C44
 1.54 with sigma of 0.02
 Cl13-C279
 1.79 with sigma of 0.02
 Cl14-C279 = Cl15-C280 = Cl16-C280
 1.79 with sigma of 0.02
 Cl1-Cl2 = Cl4-Cl3
 2.9 with sigma of 0.04
 C293-C292 = C143-C142
 2.53 with sigma of 0.04
 C292-C294 = C142-C144
 2.53 with sigma of 0.04
 C144-C143 = C294-C293
 2.53 with sigma of 0.04
 C172-C170 = C300-C302
 2.5 with sigma of 0.04
 C302-C301 = C172-C171
 2.5 with sigma of 0.04
 C300-C301 = C170-C171
 2.5 with sigma of 0.04
 C32A-C31A
 2.53 with sigma of 0.04
 C30A-C31A
 2.53 with sigma of 0.04
 Cl14-Cl13
 2.9 with sigma of 0.04
 Cl15-Cl16
 2.9 with sigma of 0.04
 C45-C39 \\sim C45A-C39
 with sigma of 0.02
 C45A-C48A \\sim C45-C46 \\sim C46A-C45A \\sim C45-C47 \\sim C45A-C47A
 with sigma of 0.02
3. Rigid bond restraints
 C137, C138, C139, C140
 with sigma for 1-2 distances of 0.01 and sigma for 1-3 distances of 0.01
4. Uiso/Uaniso restraints and constraints
Cl3 \\sim Cl4 \\sim C274: within 2A with sigma of 0.01 and sigma for terminal
atoms of 0.02
C9 \\sim C10 \\sim C11 \\sim C12: within 1.7A with sigma of 0.01 and sigma for
terminal atoms of 0.02
C141 \\sim C142 \\sim C143 \\sim C144: within 1.7A with sigma of 0.01 and sigma
for terminal atoms of 0.02
C295 \\sim C296 \\sim C297 \\sim C298: within 1.7A with sigma of 0.01 and sigma
for terminal atoms of 0.02
C169 \\sim C170 \\sim C171 \\sim C172: within 1.7A with sigma of 0.01 and sigma
for terminal atoms of 0.02
C29 \\sim C30 \\sim C31 \\sim C32: within 1.7A with sigma of 0.01 and sigma for
terminal atoms of 0.02
C122 \\sim C123 \\sim C124: within 2.7A with sigma of 0.01 and sigma for
terminal atoms of 0.02
C137 \\sim C138 \\sim C139 \\sim C140: within 1.7A with sigma of 0.01 and sigma
for terminal atoms of 0.02
Uanis(C171) \\sim Ueq, Uanis(C169) \\sim Ueq: with sigma of 0.005 and sigma for
terminal atoms of 0.01
Uanis(C254) \\sim Ueq: with sigma of 0.01 and sigma for terminal atoms of 0.02
Uanis(C15) \\sim Ueq: with sigma of 0.01 and sigma for terminal atoms of 0.02
Uanis(C42) \\sim Ueq: with sigma of 0.01 and sigma for terminal atoms of 0.02
Uanis(C254) \\sim Ueq: with sigma of 0.01 and sigma for terminal atoms of 0.02
Uanis(Cl1) = Uanis(Cl4)
Uanis(Cl2) = Uanis(Cl3)
Uanis(C273) = Uanis(C274)
Uanis(C47) = Uanis(C47A)
Uanis(C45) = Uanis(C45A)
Uanis(C138) = Uanis(C288)
Uanis(C137) = Uanis(C287)
Uanis(C140) = Uanis(C290)
Uanis(C139) = Uanis(C289)
Uanis(C217) = Uanis(C303)
Uanis(C160) = Uanis(C298)
Uanis(C159) = Uanis(C297)
Uanis(C46A) = Uanis(C48)
Uanis(C46) = Uanis(C48A)
Uanis(C10) = Uanis(C10A)
Uanis(C11) = Uanis(C11A)
Uanis(C12) = Uanis(C12A)
Uanis(C9) = Uanis(C9A)
Uanis(C29) = Uanis(C29A)
Uanis(C25) = Uanis(C25A)
Uanis(C26) = Uanis(C26A)
Uanis(C27A) = Uanis(C27)
Uanis(C28A) = Uanis(C28)
Uanis(C141) = Uanis(C291)
Uanis(C292) = Uanis(C142)
Uanis(C293) = Uanis(C143)
Uanis(C144) = Uanis(C294)
Uanis(C158) = Uanis(C296)
Uanis(C157) = Uanis(C295)
Uanis(C302) = Uanis(C172)
Uanis(C170) = Uanis(C300)
Uanis(C301) = Uanis(C171)
Uanis(C169) = Uanis(C299)
Uanis(C31) = Uanis(C32A)
Uanis(C32) = Uanis(C30A)
Uanis(C30) = Uanis(C31A)
Uanis(C41) = Uanis(C41A)
Uanis(C43) = Uanis(C43A)
Uanis(C42) = Uanis(C42A)
Uanis(C23) = Uanis(C23A)
Uanis(C24) = Uanis(C24A)
Uanis(C21) = Uanis(C21A)
Uanis(C22) = Uanis(C22A)
Uanis(C19) = Uanis(C19A)
Uanis(C20) = Uanis(C20A)
Uanis(C44) = Uanis(C44A)
Uanis(C131) = Uanis(C281)
Uanis(C136) = Uanis(C286)
Uanis(C135) = Uanis(C285)
Uanis(C134) = Uanis(C284)
Uanis(C133) = Uanis(C283)
Uanis(C132) = Uanis(C282)
Uanis(C280) = Uanis(C279)
Uanis(Cl14) = Uanis(Cl16)
Uanis(Cl13) = Uanis(Cl15)
5. Others
 Sof(C19A)=Sof(C24A)=Sof(H24D)=Sof(C23A)=Sof(C22A)=Sof(H22M)=Sof(C21A)=
 Sof(C20A)=Sof(H20S)=Sof(C25A)=Sof(C26A)=Sof(H26D)=Sof(H26E)=Sof(H26F)=
 Sof(C27A)=Sof(H27D)=Sof(H27E)=Sof(H27F)=Sof(C28A)=Sof(H28J)=Sof(H28K)=
 Sof(H28L)=Sof(C29A)=Sof(C30A)=Sof(H30V)=Sof(H30W)=Sof(H30X)=Sof(C31A)=
 Sof(H31D)=Sof(H31E)=Sof(H31F)=Sof(C32A)=Sof(H32D)=Sof(H32E)=Sof(H32F)=1-FVAR(1)
 Sof(C19)=Sof(C24)=Sof(H24)=Sof(C23)=Sof(C22)=Sof(H22)=Sof(C21)=Sof(C20)=
 Sof(H20)=Sof(C25)=Sof(C26)=Sof(H26A)=Sof(H26B)=Sof(H26C)=Sof(C27)=Sof(H27A)=
 Sof(H27B)=Sof(H27C)=Sof(C28)=Sof(H28A)=Sof(H28B)=Sof(H28C)=Sof(C29)=Sof(C30)=
 Sof(H30A)=Sof(H30B)=Sof(H30C)=Sof(C31)=Sof(H31A)=Sof(H31B)=Sof(H31C)=Sof(C32)=
 Sof(H32A)=Sof(H32B)=Sof(H32C)=FVAR(1)
 Sof(C45A)=Sof(C46A)=Sof(H46D)=Sof(H46E)=Sof(H46F)=Sof(C47A)=Sof(H47D)=
 Sof(H47E)=Sof(H47F)=Sof(C48A)=Sof(H48D)=Sof(H48E)=Sof(H48F)=1-FVAR(2)
 Sof(C45)=Sof(C46)=Sof(H46A)=Sof(H46B)=Sof(H46C)=Sof(C47)=Sof(H47A)=Sof(H47B)=
 Sof(H47C)=Sof(C48)=Sof(H48A)=Sof(H48B)=Sof(H48C)=FVAR(2)
 Sof(C303)=Sof(C304)=Sof(H30M)=Sof(H30N)=Sof(H30O)=Sof(C305)=Sof(H30P)=
 Sof(H30Q)=Sof(H30R)=Sof(C306)=Sof(H30S)=Sof(H30T)=Sof(H30U)=1-FVAR(3)
 Sof(C217)=Sof(C218)=Sof(H21A)=Sof(H21B)=Sof(H21C)=Sof(C219)=Sof(H21D)=
 Sof(H21E)=Sof(H21F)=Sof(C220)=Sof(H22A)=Sof(H22B)=Sof(H22C)=FVAR(3)
 Sof(C282)=Sof(H282)=Sof(C281)=Sof(C286)=Sof(H286)=Sof(C285)=Sof(C284)=
 Sof(H284)=Sof(C283)=Sof(C287)=Sof(C288)=Sof(H28D)=Sof(H28E)=Sof(H28F)=
 Sof(C289)=Sof(H28G)=Sof(H28H)=Sof(H28I)=Sof(C290)=Sof(H29A)=Sof(H29B)=
 Sof(H29C)=1-FVAR(4)
 Sof(C131)=Sof(C136)=Sof(H136)=Sof(C135)=Sof(C134)=Sof(H134)=Sof(C133)=
 Sof(C132)=Sof(H132)=Sof(C137)=Sof(C138)=Sof(H13A)=Sof(H13B)=Sof(H13C)=
 Sof(C139)=Sof(H13D)=Sof(H13E)=Sof(H13F)=Sof(C140)=Sof(H14D)=Sof(H14E)=
 Sof(H14F)=FVAR(4)
 Sof(Cl3)=Sof(Cl4)=1-FVAR(5)
 Sof(Cl1)=Sof(Cl2)=FVAR(5)
 Sof(C295)=Sof(C296)=Sof(H29M)=Sof(H29N)=Sof(H29O)=Sof(C297)=Sof(H29P)=
 Sof(H29Q)=Sof(H29R)=Sof(C298)=Sof(H29S)=Sof(H29T)=Sof(H29U)=1-FVAR(6)
 Sof(C157)=Sof(C158)=Sof(H15M)=Sof(H15N)=Sof(H15O)=Sof(C159)=Sof(H15P)=
 Sof(H15Q)=Sof(H15R)=Sof(C160)=Sof(H16D)=Sof(H16E)=Sof(H16F)=FVAR(6)
 Sof(C9A)=Sof(C10A)=Sof(H10M)=Sof(H10N)=Sof(H10O)=Sof(C11A)=Sof(H11M)=
 Sof(H11N)=Sof(H11O)=Sof(C12A)=Sof(H12V)=Sof(H12W)=Sof(H12X)=1-FVAR(7)
 Sof(C9)=Sof(C10)=Sof(H10A)=Sof(H10B)=Sof(H10C)=Sof(C11)=Sof(H11A)=Sof(H11B)=
 Sof(H11C)=Sof(C12)=Sof(H12A)=Sof(H12B)=Sof(H12C)=FVAR(7)
 Sof(C291)=Sof(C292)=Sof(H29D)=Sof(H29E)=Sof(H29F)=Sof(C293)=Sof(H29G)=
 Sof(H29H)=Sof(H29I)=Sof(C294)=Sof(H29J)=Sof(H29K)=Sof(H29L)=1-FVAR(8)
 Sof(C141)=Sof(C142)=Sof(H14G)=Sof(H14H)=Sof(H14I)=Sof(C143)=Sof(H14J)=
 Sof(H14K)=Sof(H14L)=Sof(C144)=Sof(H14M)=Sof(H14N)=Sof(H14O)=FVAR(8)
 Sof(C274)=Sof(H27O)=Sof(H27P)=1-FVAR(9)
 Sof(C273)=Sof(H27Q)=Sof(H27R)=FVAR(9)
 Sof(Cl13)=Sof(Cl14)=Sof(C279)=Sof(H27S)=Sof(H27T)=1-FVAR(10)
 Sof(Cl15)=Sof(Cl16)=Sof(C280)=Sof(H28M)=Sof(H28N)=FVAR(10)
 Sof(C299)=Sof(C300)=Sof(H30D)=Sof(H30E)=Sof(H30F)=Sof(C301)=Sof(H30G)=
 Sof(H30H)=Sof(H30I)=Sof(C302)=Sof(H30J)=Sof(H30K)=Sof(H30L)=1-FVAR(11)
 Sof(C169)=Sof(C170)=Sof(H17A)=Sof(H17B)=Sof(H17C)=Sof(C171)=Sof(H17D)=
 Sof(H17E)=Sof(H17F)=Sof(C172)=Sof(H17G)=Sof(H17H)=Sof(H17I)=FVAR(11)
 Fixed Sof: C41(0.75) C42(0.75) H42A(0.75) H42B(0.75) H42C(0.75) C43(0.75)
 H43A(0.75) H43B(0.75) H43C(0.75) C44(0.75) H44A(0.75) H44B(0.75) H44C(0.75)
 C41A(0.25) C42A(0.25) H42D(0.25) H42E(0.25) H42F(0.25) C43A(0.25) H43D(0.25)
 H43E(0.25) H43F(0.25) C44A(0.25) H44D(0.25) H44E(0.25) H44F(0.25)
6.a Secondary CH2 refined with riding coordinates:
 C277(H27G,H27H), C278(H27I,H27J), C276(H27K,H27L), C275(H27M,H27N), C274(H27O,
 H27P), C273(H27Q,H27R), C279(H27S,H27T), C280(H28M,H28N)
6.b Aromatic/amide H refined with riding coordinates:
 C4(H4), C6(H6), C8(H8), C24(H24), C22(H22), C20(H20), C36(H36), C38(H38),
 C40(H40), C52(H52), C54(H54), C56(H56), C68(H68), C70(H70), C72(H72), C84(H84),
  C86(H86), C88(H88), C100(H100), C102(H102), C104(H104), C116(H116),
 C118(H118), C120(H120), C136(H136), C134(H134), C132(H132), C148(H148),
 C150(H150), C152(H152), C164(H164), C166(H166), C168(H168), C180(H180),
 C182(H182), C184(H184), C196(H196), C198(H198), C200(H200), C212(H212),
 C214(H214), C216(H216), C228(H228), C230(H230), C232(H232), C244(H244),
 C246(H246), C248(H248), C282(H282), C286(H286), C284(H284), C24A(H24D),
 C22A(H22M), C20A(H20S)
6.c Fitted hexagon refined as free rotating group:
 C19(C24,C23,C22,C21,C20), C131(C136,C135,C134,C133,C132), C282(C281,C286,C285,
 C284,C283), C19A(C24A,C23A,C22A,C21A,C20A)
6.d Idealised Me refined as rotating group:
 C10(H10A,H10B,H10C), C11(H11A,H11B,H11C), C12(H12A,H12B,H12C), C14(H14A,H14B,
 H14C), C15(H15A,H15B,H15C), C16(H16A,H16B,H16C), C26(H26A,H26B,H26C), C27(H27A,
 H27B,H27C), C28(H28A,H28B,H28C), C30(H30A,H30B,H30C), C31(H31A,H31B,H31C),
 C32(H32A,H32B,H32C), C42(H42A,H42B,H42C), C43(H43A,H43B,H43C), C44(H44A,H44B,
 H44C), C46(H46A,H46B,H46C), C47(H47A,H47B,H47C), C48(H48A,H48B,H48C), C58(H58A,
 H58B,H58C), C59(H59A,H59B,H59C), C60(H60A,H60B,H60C), C62(H62A,H62B,H62C),
 C63(H63A,H63B,H63C), C64(H64A,H64B,H64C), C74(H74A,H74B,H74C), C75(H75A,H75B,
 H75C), C76(H76A,H76B,H76C), C78(H78A,H78B,H78C), C79(H79A,H79B,H79C), C80(H80A,
 H80B,H80C), C90(H90A,H90B,H90C), C91(H91A,H91B,H91C), C92(H92A,H92B,H92C),
 C94(H94A,H94B,H94C), C95(H95A,H95B,H95C), C96(H96A,H96B,H96C), C106(H10D,H10E,
 H10F), C107(H10G,H10H,H10I), C108(H10J,H10K,H10L), C110(H11D,H11E,H11F),
 C111(H11G,H11H,H11I), C112(H11J,H11K,H11L), C122(H12D,H12E,H12F), C123(H12G,
 H12H,H12I), C124(H12J,H12K,H12L), C126(H12M,H12N,H12O), C127(H12P,H12Q,H12R),
 C128(H12S,H12T,H12U), C138(H13A,H13B,H13C), C139(H13D,H13E,H13F), C140(H14D,
 H14E,H14F), C142(H14G,H14H,H14I), C143(H14J,H14K,H14L), C144(H14M,H14N,H14O),
 C154(H15D,H15E,H15F), C155(H15G,H15H,H15I), C156(H15J,H15K,H15L), C158(H15M,
 H15N,H15O), C159(H15P,H15Q,H15R), C160(H16D,H16E,H16F), C170(H17A,H17B,H17C),
 C171(H17D,H17E,H17F), C172(H17G,H17H,H17I), C174(H17J,H17K,H17L), C175(H17M,
 H17N,H17O), C176(H17P,H17Q,H17R), C186(H18A,H18B,H18C), C187(H18D,H18E,H18F),
 C188(H18G,H18H,H18I), C190(H19A,H19B,H19C), C191(H19D,H19E,H19F), C192(H19G,
 H19H,H19I), C202(H20A,H20B,H20C), C203(H20D,H20E,H20F), C204(H20G,H20H,H20I),
 C206(H20J,H20K,H20L), C207(H20M,H20N,H20O), C208(H20P,H20Q,H20R), C218(H21A,
 H21B,H21C), C219(H21D,H21E,H21F), C220(H22A,H22B,H22C), C222(H22D,H22E,H22F),
 C223(H22G,H22H,H22I), C224(H22J,H22K,H22L), C234(H23A,H23B,H23C), C235(H23D,
 H23E,H23F), C236(H23G,H23H,H23I), C238(H23J,H23K,H23L), C239(H23M,H23N,H23O),
 C240(H24A,H24B,H24C), C250(H25A,H25B,H25C), C251(H25D,H25E,H25F), C252(H25G,
 H25H,H25I), C254(H25J,H25K,H25L), C255(H25M,H25N,H25O), C256(H25P,H25Q,H25R),
 C288(H28D,H28E,H28F), C289(H28G,H28H,H28I), C290(H29A,H29B,H29C), C292(H29D,
 H29E,H29F), C293(H29G,H29H,H29I), C294(H29J,H29K,H29L), C296(H29M,H29N,H29O),
 C297(H29P,H29Q,H29R), C298(H29S,H29T,H29U), C300(H30D,H30E,H30F), C301(H30G,
 H30H,H30I), C302(H30J,H30K,H30L), C304(H30M,H30N,H30O), C305(H30P,H30Q,H30R),
 C306(H30S,H30T,H30U), C10A(H10M,H10N,H10O), C11A(H11M,H11N,H11O), C12A(H12V,
 H12W,H12X), C26A(H26D,H26E,H26F), C27A(H27D,H27E,H27F), C28A(H28J,H28K,H28L),
 C30A(H30V,H30W,H30X), C31A(H31D,H31E,H31F), C32A(H32D,H32E,H32F), C42A(H42D,
 H42E,H42F), C43A(H43D,H43E,H43F), C44A(H44D,H44E,H44F), C46A(H46D,H46E,H46F),
 C47A(H47D,H47E,H47F), C48A(H48D,H48E,H48F)
;
_atom_sites_solution_hydrogens   geom
_atom_sites_solution_primary     ?
_atom_sites_solution_secondary   ?
loop_
_atom_site_label
_atom_site_type_symbol
_atom_site_fract_x
_atom_site_fract_y
_atom_site_fract_z
_atom_site_U_iso_or_equiv
_atom_site_adp_type
_atom_site_occupancy
_atom_site_site_symmetry_order
_atom_site_calc_flag
_atom_site_refinement_flags_posn
_atom_site_refinement_flags_adp
_atom_site_refinement_flags_occupancy
_atom_site_disorder_assembly
_atom_site_disorder_group
Ag1 Ag 0.61790(2) 0.17414(2) 0.66277(2) 0.03884(5) Uani 1 1 d . . . . .
Ag2 Ag 0.48009(2) 0.22585(2) 0.77573(2) 0.02897(4) Uani 1 1 d . . . . .
Ag3 Ag 0.65466(2) 0.39310(2) 0.75402(2) 0.02685(4) Uani 1 1 d . . . . .
Ag4 Ag 0.65631(2) 0.33755(2) 0.64289(2) 0.03674(5) Uani 1 1 d . . . . .
Ag5 Ag 0.42868(2) 0.38253(2) 0.84313(2) 0.03230(5) Uani 1 1 d . . . . .
Ag6 Ag 0.48102(2) 0.40226(2) 0.71861(2) 0.02889(4) Uani 1 1 d . . . . .
Ag7 Ag 0.69112(2) 0.18768(2) 0.75187(2) 0.02629(4) Uani 1 1 d . . . . .
Ag8 Ag 0.61152(2) 0.30360(2) 0.85432(2) 0.03475(5) Uani 1 1 d . . . . .
Cu1 Cu 0.68122(2) 0.22229(2) 0.58936(2) 0.03753(11) Uani 1 1 d . . . . .
Cu2 Cu 0.60119(2) 0.11085(2) 0.73525(2) 0.02719(9) Uani 1 1 d . . . . .
Cu3 Cu 0.55597(2) 0.31848(2) 0.78953(2) 0.02543(9) Uani 1 1 d . . . . .
Cu4 Cu 0.59880(2) 0.46009(2) 0.68782(2) 0.02530(8) Uani 1 1 d . . . . .
Cu5 Cu 0.48782(2) 0.36785(2) 0.91510(2) 0.02992(10) Uani 1 1 d . . . . .
Cu6 Cu 0.37179(2) 0.36089(2) 0.77934(2) 0.02649(9) Uani 1 1 d . . . . .
Cu7 Cu 0.60049(2) 0.28349(2) 0.71245(2) 0.02729(9) Uani 1 1 d . . . . .
Cu8 Cu 0.73877(2) 0.27663(2) 0.79604(2) 0.02453(8) Uani 1 1 d . . . . .
C1 C 0.71618(15) 0.29762(15) 0.57880(8) 0.0398(8) Uani 1 1 d . . . . .
C2 C 0.74022(14) 0.34659(15) 0.56952(8) 0.0393(8) Uani 1 1 d . . . . .
C3 C 0.77110(14) 0.39846(15) 0.55373(8) 0.0385(8) Uani 1 1 d . . . . .
C4 C 0.74151(14) 0.46654(15) 0.57051(8) 0.0391(8) Uani 1 1 d . . . . .
H4 H 0.7008 0.4773 0.5939 0.047 Uiso 1 1 calc R . . . .
C5 C 0.77007(15) 0.51766(16) 0.55388(9) 0.0457(8) Uani 1 1 d . . . . .
C6 C 0.83088(15) 0.49865(16) 0.51960(9) 0.0453(8) Uani 1 1 d . . . . .
H6 H 0.8518 0.5331 0.5078 0.054 Uiso 1 1 calc R . . . .
C7 C 0.86184(15) 0.43240(17) 0.50219(8) 0.0440(8) Uani 1 1 d . . . . .
C8 C 0.83234(14) 0.38303(16) 0.51959(8) 0.0397(8) Uani 1 1 d . . . . .
H8 H 0.8536 0.3371 0.5084 0.048 Uiso 1 1 calc R . . . .
C9 C 0.7367(2) 0.5913(2) 0.57333(13) 0.0531(9) Uani 0.619(5) 1 d D U P A 1
C10 C 0.6961(4) 0.6327(4) 0.54505(19) 0.087(2) Uani 0.619(5) 1 d D U P A 1
H10A H 0.6649 0.6084 0.5388 0.130 Uiso 0.619(5) 1 calc GR . P A 1
H10B H 0.7307 0.6387 0.5198 0.130 Uiso 0.619(5) 1 calc GR . P A 1
H10C H 0.6662 0.6779 0.5582 0.130 Uiso 0.619(5) 1 calc GR . P A 1
C11 C 0.7971(3) 0.6207(3) 0.5756(2) 0.0713(18) Uani 0.619(5) 1 d D U P A 1
H11A H 0.7775 0.6708 0.5799 0.107 Uiso 0.619(5) 1 calc GR . P A 1
H11B H 0.8361 0.6089 0.5501 0.107 Uiso 0.619(5) 1 calc GR . P A 1
H11C H 0.8162 0.6012 0.5983 0.107 Uiso 0.619(5) 1 calc GR . P A 1
C12 C 0.6876(4) 0.5952(4) 0.61777(18) 0.082(2) Uani 0.619(5) 1 d D U P A 1
H12A H 0.7168 0.5694 0.6351 0.124 Uiso 0.619(5) 1 calc GR . P A 1
H12B H 0.6489 0.5753 0.6182 0.124 Uiso 0.619(5) 1 calc GR . P A 1
H12C H 0.6662 0.6433 0.6280 0.124 Uiso 0.619(5) 1 calc GR . P A 1
C13 C 0.92588(18) 0.4162(2) 0.46332(10) 0.0617(11) Uani 1 1 d . . . . .
C14 C 0.9004(2) 0.4627(3) 0.42973(12) 0.0770(15) Uani 1 1 d . . . . .
H14A H 0.9425 0.4619 0.4068 0.115 Uiso 1 1 calc GR . . . .
H14B H 0.8757 0.5100 0.4410 0.115 Uiso 1 1 calc GR . . . .
H14C H 0.8669 0.4454 0.4203 0.115 Uiso 1 1 calc GR . . . .
C15 C 0.9490(3) 0.3438(3) 0.44755(15) 0.1039(19) Uani 1 1 d . U . . .
H15A H 0.9069 0.3321 0.4445 0.156 Uiso 1 1 calc GR . . . .
H15B H 0.9701 0.3133 0.4667 0.156 Uiso 1 1 calc GR . . . .
H15C H 0.9853 0.3380 0.4210 0.156 Uiso 1 1 calc GR . . . .
C16 C 0.9870(2) 0.4390(3) 0.46980(17) 0.095(2) Uani 1 1 d . . . . .
H16A H 1.0264 0.4309 0.4444 0.142 Uiso 1 1 calc GR . . . .
H16B H 1.0051 0.4127 0.4913 0.142 Uiso 1 1 calc GR . . . .
H16C H 0.9691 0.4881 0.4779 0.142 Uiso 1 1 calc GR . . . .
C17 C 0.65033(16) 0.14399(14) 0.59587(8) 0.0412(8) Uani 1 1 d . . . . .
C18 C 0.63659(16) 0.09180(17) 0.59613(10) 0.0543(9) Uani 1 1 d . . . . .
C19 C 0.64410(12) 0.01562(12) 0.58645(8) 0.0399(11) Uani 0.551(2) 1 d . . P B 1
C24 C 0.61555(19) -0.01707(15) 0.62041(9) 0.0493(9) Uani 0.551(2) 1 d G . P B 1
H24 H 0.5948 0.0071 0.6462 0.059 Uiso 0.551(2) 1 calc R . P B 1
C23 C 0.6173(2) -0.08507(16) 0.61656(13) 0.0572(12) Uani 0.551(2) 1 d G . P B 1
C22 C 0.6476(3) -0.12038(13) 0.57876(15) 0.0583(15) Uani 0.551(2) 1 d G . P B 1
H22 H 0.6488 -0.1669 0.5761 0.070 Uiso 0.551(2) 1 calc R . P B 1
C21 C 0.6762(3) -0.08769(16) 0.54480(12) 0.0514(13) Uani 0.551(2) 1 d G . P B 1
C20 C 0.67441(19) -0.01969(15) 0.54865(8) 0.0476(12) Uani 0.551(2) 1 d G . P B
1
H20 H 0.6939 0.0026 0.5254 0.057 Uiso 0.551(2) 1 calc R . P B 1
C25 C 0.7184(3) -0.1328(3) 0.50262(17) 0.0704(16) Uani 0.551(2) 1 d D . P B 1
C26 C 0.7393(5) -0.0853(4) 0.46906(19) 0.085(2) Uani 0.551(2) 1 d D . P B 1
H26A H 0.7650 -0.1124 0.4433 0.128 Uiso 0.551(2) 1 calc GR . P B 1
H26B H 0.7708 -0.0625 0.4763 0.128 Uiso 0.551(2) 1 calc GR . P B 1
H26C H 0.6954 -0.0506 0.4660 0.128 Uiso 0.551(2) 1 calc GR . P B 1
C27 C 0.6603(3) -0.1592(4) 0.4931(2) 0.091(2) Uani 0.551(2) 1 d D . P B 1
H27A H 0.6840 -0.1999 0.4743 0.136 Uiso 0.551(2) 1 calc GR . P B 1
H27B H 0.6296 -0.1232 0.4804 0.136 Uiso 0.551(2) 1 calc GR . P B 1
H27C H 0.6304 -0.1714 0.5183 0.136 Uiso 0.551(2) 1 calc GR . P B 1
C28 C 0.7882(4) -0.1917(4) 0.5059(2) 0.082(2) Uani 0.551(2) 1 d D . P B 1
H28A H 0.7799 -0.2084 0.5335 0.123 Uiso 0.551(2) 1 calc GR . P B 1
H28B H 0.8295 -0.1737 0.4999 0.123 Uiso 0.551(2) 1 calc GR . P B 1
H28C H 0.7985 -0.2297 0.4863 0.123 Uiso 0.551(2) 1 calc GR . P B 1
C29 C 0.5859(3) -0.1212(3) 0.65567(19) 0.0949(15) Uani 0.551(2) 1 d D U P B 1
C30 C 0.5355(4) -0.1557(4) 0.6433(3) 0.122(3) Uani 0.551(2) 1 d D U P B 1
H30A H 0.5168 -0.1824 0.6657 0.182 Uiso 0.551(2) 1 calc GR . P B 1
H30B H 0.5629 -0.1864 0.6191 0.182 Uiso 0.551(2) 1 calc GR . P B 1
H30C H 0.4949 -0.1202 0.6373 0.182 Uiso 0.551(2) 1 calc GR . P B 1
C31 C 0.6450(5) -0.1837(4) 0.6636(3) 0.101(2) Uani 0.551(2) 1 d D U P B 1
H31A H 0.6926 -0.1776 0.6514 0.152 Uiso 0.551(2) 1 calc GR . P B 1
H31B H 0.6427 -0.2254 0.6515 0.152 Uiso 0.551(2) 1 calc GR . P B 1
H31C H 0.6373 -0.1880 0.6930 0.152 Uiso 0.551(2) 1 calc GR . P B 1
C32 C 0.5616(7) -0.0779(4) 0.6961(2) 0.115(3) Uani 0.551(2) 1 d D U P B 1
H32A H 0.5586 -0.1082 0.7190 0.172 Uiso 0.551(2) 1 calc GR . P B 1
H32B H 0.5139 -0.0442 0.6988 0.172 Uiso 0.551(2) 1 calc GR . P B 1
H32C H 0.5969 -0.0539 0.6961 0.172 Uiso 0.551(2) 1 calc GR . P B 1
C33 C 0.69333(12) 0.10901(12) 0.70337(7) 0.0291(6) Uani 1 1 d . . . . .
C34 C 0.75551(11) 0.09385(12) 0.67933(7) 0.0255(6) Uani 1 1 d . . . . .
C35 C 0.82622(12) 0.07038(12) 0.65211(7) 0.0298(6) Uani 1 1 d . . . . .
C36 C 0.87097(14) 0.00319(14) 0.65584(8) 0.0353(7) Uani 1 1 d . . . . .
H36 H 0.8543 -0.0239 0.6773 0.042 Uiso 1 1 calc R . . . .
C37 C 0.93819(14) -0.02292(17) 0.62868(8) 0.0436(9) Uani 1 1 d . . . . .
C38 C 0.96081(15) 0.01890(16) 0.59751(9) 0.0410(8) Uani 1 1 d . . . . .
H38 H 1.0066 0.0007 0.5781 0.049 Uiso 1 1 calc R . . . .
C39 C 0.91943(14) 0.08532(14) 0.59379(8) 0.0370(7) Uani 1 1 d D . . . .
C40 C 0.85101(13) 0.11062(13) 0.62165(8) 0.0329(7) Uani 1 1 d . . . . .
H40 H 0.8213 0.1559 0.6196 0.039 Uiso 1 1 calc R . . . .
C41 C 0.9870(2) -0.0992(2) 0.63112(11) 0.0537(12) Uani 0.75 1 d D . P C 1
C42 C 1.0096(3) -0.1379(2) 0.59001(13) 0.0705(16) Uani 0.75 1 d D U P C 1
H42A H 0.9667 -0.1432 0.5840 0.106 Uiso 0.75 1 calc GR . P C 1
H42B H 1.0438 -0.1834 0.5908 0.106 Uiso 0.75 1 calc GR . P C 1
H42C H 1.0328 -0.1120 0.5687 0.106 Uiso 0.75 1 calc GR . P C 1
C43 C 1.0556(2) -0.0940(3) 0.64043(17) 0.0751(17) Uani 0.75 1 d D . P C 1
H43A H 1.0822 -0.0726 0.6180 0.113 Uiso 0.75 1 calc GR . P C 1
H43B H 1.0864 -0.1402 0.6436 0.113 Uiso 0.75 1 calc GR . P C 1
H43C H 1.0418 -0.0660 0.6657 0.113 Uiso 0.75 1 calc GR . P C 1
C44 C 0.9517(2) -0.1403(2) 0.66413(14) 0.0562(14) Uani 0.75 1 d D . P C 1
H44A H 0.9415 -0.1180 0.6909 0.084 Uiso 0.75 1 calc GR . P C 1
H44B H 0.9846 -0.1871 0.6629 0.084 Uiso 0.75 1 calc GR . P C 1
H44C H 0.9063 -0.1420 0.6597 0.084 Uiso 0.75 1 calc GR . P C 1
C45 C 0.9552(2) 0.12951(19) 0.56137(12) 0.0389(11) Uani 0.552(3) 1 d D . P D 1
C46 C 0.9716(3) 0.0929(3) 0.52017(13) 0.0501(13) Uani 0.552(3) 1 d D . P D 1
H46A H 0.9297 0.0793 0.5189 0.075 Uiso 0.552(3) 1 calc GR . P D 1
H46B H 1.0139 0.0520 0.5168 0.075 Uiso 0.552(3) 1 calc GR . P D 1
H46C H 0.9819 0.1240 0.4984 0.075 Uiso 0.552(3) 1 calc GR . P D 1
C47 C 0.9024(4) 0.2012(3) 0.5639(2) 0.0636(19) Uani 0.552(3) 1 d D . P D 1
H47A H 0.9248 0.2293 0.5439 0.095 Uiso 0.552(3) 1 calc GR . P D 1
H47B H 0.8899 0.2221 0.5913 0.095 Uiso 0.552(3) 1 calc GR . P D 1
H47C H 0.8584 0.1985 0.5581 0.095 Uiso 0.552(3) 1 calc GR . P D 1
C48 C 1.0271(3) 0.1297(3) 0.56821(15) 0.0447(12) Uani 0.552(3) 1 d . . P D 1
H48A H 1.0572 0.0822 0.5692 0.067 Uiso 0.552(3) 1 calc GR . P D 1
H48B H 1.0175 0.1549 0.5940 0.067 Uiso 0.552(3) 1 calc GR . P D 1
H48C H 1.0527 0.1521 0.5458 0.067 Uiso 0.552(3) 1 calc GR . P D 1
C49 C 0.50717(12) 0.10794(11) 0.75946(7) 0.0272(6) Uani 1 1 d . . . . .
C50 C 0.44470(12) 0.10704(11) 0.77063(7) 0.0262(6) Uani 1 1 d . . . . .
C51 C 0.37134(12) 0.10418(12) 0.78105(7) 0.0256(6) Uani 1 1 d . . . . .
C52 C 0.35639(12) 0.04161(12) 0.78751(8) 0.0302(6) Uani 1 1 d . . . . .
H52 H 0.3949 0.0004 0.7864 0.036 Uiso 1 1 calc R . . . .
C53 C 0.28589(14) 0.03878(13) 0.79547(8) 0.0373(7) Uani 1 1 d . . . . .
C54 C 0.23090(13) 0.09959(14) 0.79694(8) 0.0340(7) Uani 1 1 d . . . . .
H54 H 0.1825 0.0983 0.8027 0.041 Uiso 1 1 calc R . . . .
C55 C 0.24422(11) 0.16302(13) 0.79020(7) 0.0293(6) Uani 1 1 d . . . . .
C56 C 0.31469(11) 0.16505(12) 0.78283(7) 0.0255(6) Uani 1 1 d . . . . .
H56 H 0.3245 0.2078 0.7790 0.031 Uiso 1 1 calc R . . . .
C57 C 0.27179(16) -0.03156(15) 0.80129(11) 0.0521(9) Uani 1 1 d . . . . .
C58 C 0.3119(3) -0.07524(19) 0.76057(15) 0.0862(14) Uani 1 1 d . . . . .
H58A H 0.3007 -0.1188 0.7625 0.129 Uiso 1 1 calc GR . . . .
H58B H 0.3643 -0.0845 0.7553 0.129 Uiso 1 1 calc GR . . . .
H58C H 0.2961 -0.0499 0.7382 0.129 Uiso 1 1 calc GR . . . .
C59 C 0.1918(2) -0.0241(2) 0.8074(3) 0.130(3) Uani 1 1 d . . . . .
H59A H 0.1727 0.0096 0.7890 0.195 Uiso 1 1 calc GR . . . .
H59B H 0.1645 -0.0086 0.8356 0.195 Uiso 1 1 calc GR . . . .
H59C H 0.1869 -0.0687 0.8014 0.195 Uiso 1 1 calc GR . . . .
C60 C 0.3000(2) -0.06758(18) 0.83456(13) 0.0766(13) Uani 1 1 d . . . . .
H60A H 0.2850 -0.1091 0.8402 0.115 Uiso 1 1 calc GR . . . .
H60B H 0.2806 -0.0370 0.8592 0.115 Uiso 1 1 calc GR . . . .
H60C H 0.3530 -0.0804 0.8263 0.115 Uiso 1 1 calc GR . . . .
C61 C 0.18195(12) 0.22850(14) 0.78934(8) 0.0343(7) Uani 1 1 d . . . . .
C62 C 0.20658(15) 0.29264(15) 0.78404(10) 0.0448(8) Uani 1 1 d . . . . .
H62A H 0.2460 0.2870 0.7588 0.067 Uiso 1 1 calc GR . . . .
H62B H 0.2238 0.2993 0.8072 0.067 Uiso 1 1 calc GR . . . .
H62C H 0.1658 0.3328 0.7826 0.067 Uiso 1 1 calc GR . . . .
C63 C 0.15363(15) 0.22280(18) 0.75344(9) 0.0477(9) Uani 1 1 d . . . . .
H63A H 0.1333 0.1844 0.7568 0.071 Uiso 1 1 calc GR . . . .
H63B H 0.1934 0.2147 0.7283 0.071 Uiso 1 1 calc GR . . . .
H63C H 0.1158 0.2656 0.7520 0.071 Uiso 1 1 calc GR . . . .
C64 C 0.12123(17) 0.2374(2) 0.82892(11) 0.0602(12) Uani 1 1 d . . . . .
H64A H 0.0805 0.2778 0.8278 0.090 Uiso 1 1 calc GR . . . .
H64B H 0.1391 0.2438 0.8519 0.090 Uiso 1 1 calc GR . . . .
H64C H 0.1051 0.1964 0.8325 0.090 Uiso 1 1 calc GR . . . .
C65 C 0.58037(11) 0.23132(11) 0.80995(7) 0.0241(6) Uani 1 1 d . . . . .
C66 C 0.58578(11) 0.17871(11) 0.83026(7) 0.0230(6) Uani 1 1 d . . . . .
C68 C 0.53783(11) 0.08640(11) 0.86024(7) 0.0233(6) Uani 1 1 d . . . . .
H68 H 0.4976 0.1042 0.8495 0.028 Uiso 1 1 calc R . . . .
C69 C 0.54300(12) 0.02809(11) 0.88333(7) 0.0252(6) Uani 1 1 d . . . . .
C70 C 0.60276(12) 0.00352(11) 0.89806(7) 0.0271(6) Uani 1 1 d . . . . .
H70 H 0.6069 -0.0366 0.9133 0.032 Uiso 1 1 calc R . . . .
C71 C 0.65748(12) 0.03461(11) 0.89173(7) 0.0242(6) Uani 1 1 d . . . . .
C72 C 0.65174(12) 0.09289(11) 0.86862(7) 0.0248(6) Uani 1 1 d . . . . .
H72 H 0.6882 0.1150 0.8636 0.030 Uiso 1 1 calc R . . . .
C73 C 0.48470(13) -0.00864(12) 0.89304(8) 0.0318(7) Uani 1 1 d . . . . .
C74 C 0.42389(13) 0.02535(15) 0.87423(9) 0.0436(8) Uani 1 1 d . . . . .
H74A H 0.4431 0.0224 0.8445 0.065 Uiso 1 1 calc GR . . . .
H74B H 0.4025 0.0738 0.8839 0.065 Uiso 1 1 calc GR . . . .
H74C H 0.3867 0.0019 0.8821 0.065 Uiso 1 1 calc GR . . . .
C75 C 0.51857(15) -0.08421(13) 0.87796(9) 0.0423(8) Uani 1 1 d . . . . .
H75A H 0.5530 -0.1077 0.8931 0.064 Uiso 1 1 calc GR . . . .
H75B H 0.5440 -0.0871 0.8489 0.064 Uiso 1 1 calc GR . . . .
H75C H 0.4804 -0.1062 0.8823 0.064 Uiso 1 1 calc GR . . . .
C76 C 0.45215(13) -0.00646(13) 0.93961(8) 0.0355(7) Uani 1 1 d . . . . .
H76A H 0.4166 -0.0318 0.9460 0.053 Uiso 1 1 calc GR . . . .
H76B H 0.4283 0.0414 0.9499 0.053 Uiso 1 1 calc GR . . . .
H76C H 0.4909 -0.0276 0.9524 0.053 Uiso 1 1 calc GR . . . .
C77 C 0.71838(12) 0.00704(12) 0.91237(7) 0.0274(6) Uani 1 1 d . . . . .
C78 C 0.77503(12) 0.04465(13) 0.90025(7) 0.0309(6) Uani 1 1 d . . . . .
H78A H 0.7994 0.0361 0.8710 0.046 Uiso 1 1 calc GR . . . .
H78B H 0.8108 0.0279 0.9156 0.046 Uiso 1 1 calc GR . . . .
H78C H 0.7514 0.0941 0.9063 0.046 Uiso 1 1 calc GR . . . .
C79 C 0.75675(14) -0.06948(13) 0.90108(9) 0.0370(7) Uani 1 1 d . . . . .
H79A H 0.7212 -0.0948 0.9084 0.056 Uiso 1 1 calc GR . . . .
H79B H 0.7933 -0.0868 0.9159 0.056 Uiso 1 1 calc GR . . . .
H79C H 0.7804 -0.0759 0.8717 0.056 Uiso 1 1 calc GR . . . .
C80 C 0.68350(13) 0.01768(13) 0.95808(7) 0.0328(7) Uani 1 1 d . . . . .
H80A H 0.6557 0.0662 0.9649 0.049 Uiso 1 1 calc GR . . . .
H80B H 0.7213 0.0043 0.9723 0.049 Uiso 1 1 calc GR . . . .
H80C H 0.6510 -0.0106 0.9666 0.049 Uiso 1 1 calc GR . . . .
C81 C 0.51547(11) 0.41310(11) 0.78413(7) 0.0241(6) Uani 1 1 d . . . . .
C82 C 0.48861(11) 0.47479(12) 0.78637(7) 0.0263(6) Uani 1 1 d . . . . .
C83 C 0.45529(13) 0.54868(11) 0.78997(7) 0.0279(6) Uani 1 1 d . . . . .
C84 C 0.38055(13) 0.57713(13) 0.79941(7) 0.0305(6) Uani 1 1 d . . . . .
H84 H 0.3509 0.5479 0.8028 0.037 Uiso 1 1 calc R . . . .
C85 C 0.34894(14) 0.64728(13) 0.80387(7) 0.0342(7) Uani 1 1 d . . . . .
C86 C 0.39358(15) 0.68851(13) 0.79800(8) 0.0392(8) Uani 1 1 d . . . . .
H86 H 0.3715 0.7369 0.8007 0.047 Uiso 1 1 calc R . . . .
C87 C 0.46837(15) 0.66361(12) 0.78847(8) 0.0383(7) Uani 1 1 d . . . . .
C88 C 0.50038(13) 0.59115(12) 0.78425(8) 0.0327(7) Uani 1 1 d . . . . .
H88 H 0.5515 0.5715 0.7777 0.039 Uiso 1 1 calc R . . . .
C89 C 0.26507(16) 0.68101(16) 0.81576(9) 0.0469(9) Uani 1 1 d . . . . .
C90 C 0.2466(2) 0.7285(2) 0.78157(12) 0.0755(14) Uani 1 1 d . . . . .
H90A H 0.2626 0.7012 0.7559 0.113 Uiso 1 1 calc GR . . . .
H90B H 0.2714 0.7636 0.7787 0.113 Uiso 1 1 calc GR . . . .
H90C H 0.1941 0.7509 0.7885 0.113 Uiso 1 1 calc GR . . . .
C91 C 0.2425(2) 0.7217(2) 0.85550(12) 0.0804(14) Uani 1 1 d . . . . .
H91A H 0.1895 0.7398 0.8648 0.121 Uiso 1 1 calc GR . . . .
H91B H 0.2630 0.7600 0.8517 0.121 Uiso 1 1 calc GR . . . .
H91C H 0.2602 0.6919 0.8759 0.121 Uiso 1 1 calc GR . . . .
C92 C 0.22614(19) 0.6288(2) 0.82004(13) 0.0683(13) Uani 1 1 d . . . . .
H92A H 0.2407 0.5959 0.8400 0.102 Uiso 1 1 calc GR . . . .
H92B H 0.2383 0.6044 0.7937 0.102 Uiso 1 1 calc GR . . . .
H92C H 0.1738 0.6517 0.8293 0.102 Uiso 1 1 calc GR . . . .
C93 C 0.51414(17) 0.71217(14) 0.78414(10) 0.0493(8) Uani 1 1 d . . . . .
C94 C 0.4940(2) 0.76719(18) 0.75509(13) 0.0719(12) Uani 1 1 d . . . . .
H94A H 0.5217 0.7995 0.7538 0.108 Uiso 1 1 calc GR . . . .
H94B H 0.4421 0.7919 0.7647 0.108 Uiso 1 1 calc GR . . . .
H94C H 0.5053 0.7459 0.7279 0.108 Uiso 1 1 calc GR . . . .
C95 C 0.4930(2) 0.74975(17) 0.82720(12) 0.0643(10) Uani 1 1 d . . . . .
H95A H 0.4988 0.7155 0.8478 0.096 Uiso 1 1 calc GR . . . .
H95B H 0.4424 0.7790 0.8339 0.096 Uiso 1 1 calc GR . . . .
H95C H 0.5246 0.7781 0.8267 0.096 Uiso 1 1 calc GR . . . .
C96 C 0.59410(18) 0.67504(17) 0.77213(14) 0.0654(12) Uani 1 1 d . . . . .
H96A H 0.6049 0.6392 0.7913 0.098 Uiso 1 1 calc GR . . . .
H96B H 0.6207 0.7077 0.7727 0.098 Uiso 1 1 calc GR . . . .
H96C H 0.6088 0.6540 0.7446 0.098 Uiso 1 1 calc GR . . . .
C97 C 0.54612(12) 0.43405(12) 0.65706(7) 0.0267(6) Uani 1 1 d . . . . .
C98 C 0.51773(11) 0.42344(11) 0.63175(7) 0.0242(6) Uani 1 1 d . . . . .
C99 C 0.48531(12) 0.41519(12) 0.60070(7) 0.0256(6) Uani 1 1 d . . . . .
C100 C 0.44078(12) 0.47332(13) 0.58683(7) 0.0301(6) Uani 1 1 d . . . . .
H100 H 0.4298 0.5174 0.5994 0.036 Uiso 1 1 calc R . . . .
C101 C 0.41323(13) 0.46660(13) 0.55524(8) 0.0321(7) Uani 1 1 d . . . . .
C102 C 0.42962(13) 0.40052(13) 0.53818(7) 0.0315(6) Uani 1 1 d . . . . .
H102 H 0.4099 0.3954 0.5167 0.038 Uiso 1 1 calc R . . . .
C103 C 0.47296(12) 0.34248(12) 0.55085(7) 0.0295(6) Uani 1 1 d . . . . .
C104 C 0.50111(13) 0.35007(12) 0.58238(7) 0.0296(6) Uani 1 1 d . . . . .
H104 H 0.5313 0.3109 0.5916 0.036 Uiso 1 1 calc R . . . .
C105 C 0.36432(14) 0.52867(14) 0.53866(8) 0.0382(7) Uani 1 1 d . . . . .
C106 C 0.28959(17) 0.5233(2) 0.54707(10) 0.0569(11) Uani 1 1 d . . . . .
H10D H 0.2916 0.4809 0.5337 0.085 Uiso 1 1 calc GR . . . .
H10E H 0.2593 0.5630 0.5366 0.085 Uiso 1 1 calc GR . . . .
H10F H 0.2688 0.5223 0.5765 0.085 Uiso 1 1 calc GR . . . .
C107 C 0.39594(16) 0.52982(18) 0.49176(9) 0.0494(9) Uani 1 1 d . . . . .
H10G H 0.4010 0.4859 0.4789 0.074 Uiso 1 1 calc GR . . . .
H10H H 0.4435 0.5370 0.4858 0.074 Uiso 1 1 calc GR . . . .
H10I H 0.3632 0.5673 0.4811 0.074 Uiso 1 1 calc GR . . . .
C108 C 0.3629(2) 0.59767(19) 0.55573(11) 0.0724(12) Uani 1 1 d . . . . .
H10J H 0.3368 0.6354 0.5418 0.109 Uiso 1 1 calc GR . . . .
H10K H 0.4126 0.5988 0.5513 0.109 Uiso 1 1 calc GR . . . .
H10L H 0.3383 0.6028 0.5850 0.109 Uiso 1 1 calc GR . . . .
C109 C 0.49300(13) 0.27026(13) 0.53066(7) 0.0323(6) Uani 1 1 d . . . . .
C110 C 0.47458(17) 0.21978(14) 0.56221(9) 0.0427(8) Uani 1 1 d . . . . .
H11D H 0.5005 0.2181 0.5827 0.064 Uiso 1 1 calc GR . . . .
H11E H 0.4890 0.1740 0.5489 0.064 Uiso 1 1 calc GR . . . .
H11F H 0.4223 0.2346 0.5754 0.064 Uiso 1 1 calc GR . . . .
C111 C 0.57530(17) 0.24555(17) 0.50989(10) 0.0488(9) Uani 1 1 d . . . . .
H11G H 0.6015 0.2433 0.5304 0.073 Uiso 1 1 calc GR . . . .
H11H H 0.5879 0.2778 0.4894 0.073 Uiso 1 1 calc GR . . . .
H11I H 0.5888 0.1998 0.4967 0.073 Uiso 1 1 calc GR . . . .
C112 C 0.45548(19) 0.27037(16) 0.49761(9) 0.0538(9) Uani 1 1 d . . . . .
H11J H 0.4686 0.2234 0.4863 0.081 Uiso 1 1 calc GR . . . .
H11K H 0.4709 0.2998 0.4759 0.081 Uiso 1 1 calc GR . . . .
H11L H 0.4028 0.2880 0.5094 0.081 Uiso 1 1 calc GR . . . .
C113 C 0.66445(12) 0.48148(12) 0.70982(7) 0.0276(6) Uani 1 1 d . . . . .
C114 C 0.71518(12) 0.49032(12) 0.72020(7) 0.0266(6) Uani 1 1 d . . . . .
C115 C 0.77676(12) 0.50411(12) 0.72757(7) 0.0259(6) Uani 1 1 d . . . . .
C116 C 0.82058(12) 0.45753(12) 0.74809(7) 0.0254(6) Uani 1 1 d . . . . .
H116 H 0.8084 0.4176 0.7583 0.031 Uiso 1 1 calc R . . . .
C117 C 0.88168(12) 0.46936(12) 0.75366(7) 0.0269(6) Uani 1 1 d . . . . .
C118 C 0.89770(12) 0.52873(12) 0.73756(7) 0.0293(6) Uani 1 1 d . . . . .
H118 H 0.9397 0.5372 0.7408 0.035 Uiso 1 1 calc R . . . .
C119 C 0.85535(12) 0.57561(12) 0.71713(7) 0.0293(6) Uani 1 1 d . . . . .
C120 C 0.79374(12) 0.56260(12) 0.71270(7) 0.0255(6) Uani 1 1 d . . . . .
H120 H 0.7631 0.5943 0.6993 0.031 Uiso 1 1 calc R . . . .
C121 C 0.92822(13) 0.41924(14) 0.77736(8) 0.0355(7) Uani 1 1 d . . . . .
C122 C 0.9416(2) 0.3457(2) 0.76492(14) 0.0841(13) Uani 1 1 d . U . . .
H12D H 0.9774 0.3156 0.7773 0.126 Uiso 1 1 calc GR . . . .
H12E H 0.9601 0.3393 0.7352 0.126 Uiso 1 1 calc GR . . . .
H12F H 0.8962 0.3342 0.7741 0.126 Uiso 1 1 calc GR . . . .
C123 C 1.0025(2) 0.4290(3) 0.76953(17) 0.0902(15) Uani 1 1 d . U . . .
H12G H 0.9969 0.4778 0.7732 0.135 Uiso 1 1 calc GR . . . .
H12H H 1.0312 0.4125 0.7416 0.135 Uiso 1 1 calc GR . . . .
H12I H 1.0271 0.4028 0.7888 0.135 Uiso 1 1 calc GR . . . .
C124 C 0.8937(2) 0.4315(3) 0.82100(12) 0.1034(16) Uani 1 1 d . U . . .
H12J H 0.9054 0.4697 0.8310 0.155 Uiso 1 1 calc GR . . . .
H12K H 0.9114 0.3900 0.8351 0.155 Uiso 1 1 calc GR . . . .
H12L H 0.8411 0.4431 0.8262 0.155 Uiso 1 1 calc GR . . . .
C125 C 0.87744(14) 0.63848(13) 0.69858(8) 0.0349(7) Uani 1 1 d . . . . .
C126 C 0.9427(2) 0.61272(18) 0.66203(12) 0.0809(13) Uani 1 1 d . . . . .
H12M H 0.9572 0.6518 0.6492 0.121 Uiso 1 1 calc GR . . . .
H12N H 0.9303 0.5882 0.6424 0.121 Uiso 1 1 calc GR . . . .
H12O H 0.9829 0.5815 0.6708 0.121 Uiso 1 1 calc GR . . . .
C127 C 0.89922(15) 0.67447(14) 0.72910(10) 0.0460(8) Uani 1 1 d . . . . .
H12P H 0.9430 0.6437 0.7347 0.069 Uiso 1 1 calc GR . . . .
H12Q H 0.8597 0.6864 0.7544 0.069 Uiso 1 1 calc GR . . . .
H12R H 0.9089 0.7164 0.7177 0.069 Uiso 1 1 calc GR . . . .
C128 C 0.81776(18) 0.69067(15) 0.68528(11) 0.0588(9) Uani 1 1 d . . . . .
H12S H 0.8327 0.7314 0.6764 0.088 Uiso 1 1 calc GR . . . .
H12T H 0.7737 0.7039 0.7082 0.088 Uiso 1 1 calc GR . . . .
H12U H 0.8081 0.6706 0.6627 0.088 Uiso 1 1 calc GR . . . .
C129 C 0.39657(13) 0.41858(13) 0.90955(8) 0.0327(7) Uani 1 1 d . . . . .
C130 C 0.33659(14) 0.44808(13) 0.90784(8) 0.0353(7) Uani 1 1 d . . . . .
C131 C 0.26156(12) 0.48890(12) 0.91559(8) 0.0357(8) Uani 0.513(2) 1 d . . P E 1
C136 C 0.22976(15) 0.54800(14) 0.94112(10) 0.0404(9) Uani 0.513(2) 1 d G . P E
1
H136 H 0.2587 0.5659 0.9528 0.048 Uiso 0.513(2) 1 calc R . P E 1
C135 C 0.15568(16) 0.58089(18) 0.94963(14) 0.0527(12) Uani 0.513(2) 1 d G . P E
1
C134 C 0.11340(12) 0.5547(2) 0.93261(15) 0.0435(15) Uani 0.513(2) 1 d G . P E 1
H134 H 0.0628 0.5771 0.9384 0.052 Uiso 0.513(2) 1 calc R . P E 1
C133 C 0.14520(15) 0.49557(19) 0.90708(13) 0.0454(13) Uani 0.513(2) 1 d G . P E
1
C132 C 0.21928(15) 0.46268(15) 0.89857(10) 0.0343(12) Uani 0.513(2) 1 d G . P E
1
H132 H 0.2410 0.4223 0.8811 0.041 Uiso 0.513(2) 1 calc R . P E 1
C137 C 0.1011(3) 0.4674(3) 0.88634(17) 0.0602(12) Uani 0.513(2) 1 d D U P E 1
C138 C 0.0188(3) 0.5053(5) 0.9005(3) 0.088(2) Uani 0.513(2) 1 d D U P E 1
H13A H 0.0091 0.5515 0.8899 0.132 Uiso 0.513(2) 1 calc GR . P E 1
H13B H 0.0023 0.5089 0.9303 0.132 Uiso 0.513(2) 1 calc GR . P E 1
H13C H -0.0071 0.4796 0.8902 0.132 Uiso 0.513(2) 1 calc GR . P E 1
C139 C 0.1292(4) 0.4687(4) 0.83966(18) 0.0686(14) Uani 0.513(2) 1 d D U P E 1
H13D H 0.0994 0.4517 0.8268 0.103 Uiso 0.513(2) 1 calc GR . P E 1
H13E H 0.1797 0.4392 0.8305 0.103 Uiso 0.513(2) 1 calc GR . P E 1
H13F H 0.1266 0.5159 0.8320 0.103 Uiso 0.513(2) 1 calc GR . P E 1
C140 C 0.1108(4) 0.3915(3) 0.8953(3) 0.0732(15) Uani 0.513(2) 1 d D U P E 1
H14D H 0.0859 0.3728 0.8798 0.110 Uiso 0.513(2) 1 calc GR . P E 1
H14E H 0.0901 0.3875 0.9245 0.110 Uiso 0.513(2) 1 calc GR . P E 1
H14F H 0.1625 0.3657 0.8873 0.110 Uiso 0.513(2) 1 calc GR . P E 1
C141 C 0.1194(2) 0.6435(2) 0.97884(14) 0.0660(13) Uani 0.755(4) 1 d D U P E 1
C142 C 0.0695(3) 0.7014(3) 0.95928(18) 0.096(2) Uani 0.755(4) 1 d D U P E 1
H14G H 0.0483 0.7428 0.9775 0.144 Uiso 0.755(4) 1 calc GR . P E 1
H14H H 0.0306 0.6857 0.9550 0.144 Uiso 0.755(4) 1 calc GR . P E 1
H14I H 0.0982 0.7120 0.9331 0.144 Uiso 0.755(4) 1 calc GR . P E 1
C143 C 0.1735(2) 0.6736(2) 0.98803(15) 0.0656(14) Uani 0.755(4) 1 d D U P E 1
H14J H 0.2024 0.6865 0.9626 0.098 Uiso 0.755(4) 1 calc GR . P E 1
H14K H 0.2056 0.6393 1.0009 0.098 Uiso 0.755(4) 1 calc GR . P E 1
H14L H 0.1477 0.7144 1.0065 0.098 Uiso 0.755(4) 1 calc GR . P E 1
C144 C 0.0706(3) 0.6237(3) 1.01670(16) 0.0801(18) Uani 0.755(4) 1 d D U P E 1
H14M H 0.0487 0.6628 1.0367 0.120 Uiso 0.755(4) 1 calc GR . P E 1
H14N H 0.0994 0.5846 1.0285 0.120 Uiso 0.755(4) 1 calc GR . P E 1
H14O H 0.0324 0.6109 1.0094 0.120 Uiso 0.755(4) 1 calc GR . P E 1
C145 C 0.57724(14) 0.31427(13) 0.92290(8) 0.0327(7) Uani 1 1 d . . . . .
C146 C 0.63345(13) 0.27847(12) 0.92880(7) 0.0302(7) Uani 1 1 d . . . . .
C147 C 0.69815(12) 0.23824(12) 0.93924(7) 0.0282(6) Uani 1 1 d . . . . .
C148 C 0.69351(12) 0.20548(11) 0.97632(7) 0.0255(6) Uani 1 1 d . . . . .
H148 H 0.6473 0.2078 0.9941 0.031 Uiso 1 1 calc R . . . .
C149 C 0.75442(12) 0.17047(11) 0.98719(7) 0.0268(6) Uani 1 1 d . . . . .
C150 C 0.82244(12) 0.16748(12) 0.96011(7) 0.0286(6) Uani 1 1 d . . . . .
H150 H 0.8652 0.1436 0.9675 0.034 Uiso 1 1 calc R . . . .
C151 C 0.82882(12) 0.19819(12) 0.92311(8) 0.0316(7) Uani 1 1 d . . . . .
C152 C 0.76585(13) 0.23452(12) 0.91285(8) 0.0304(7) Uani 1 1 d . . . . .
H152 H 0.7691 0.2568 0.8878 0.036 Uiso 1 1 calc R . . . .
C153 C 0.75289(13) 0.13513(13) 1.02795(7) 0.0326(6) Uani 1 1 d . . . . .
C154 C 0.77114(16) 0.17858(15) 1.05632(8) 0.0458(8) Uani 1 1 d . . . . .
H15D H 0.7743 0.1546 1.0814 0.069 Uiso 1 1 calc GR . . . .
H15E H 0.7331 0.2230 1.0630 0.069 Uiso 1 1 calc GR . . . .
H15F H 0.8177 0.1860 1.0428 0.069 Uiso 1 1 calc GR . . . .
C155 C 0.80762(15) 0.06244(14) 1.02174(9) 0.0401(8) Uani 1 1 d . . . . .
H15G H 0.7987 0.0356 1.0017 0.060 Uiso 1 1 calc GR . . . .
H15H H 0.8021 0.0398 1.0477 0.060 Uiso 1 1 calc GR . . . .
H15I H 0.8570 0.0656 1.0119 0.060 Uiso 1 1 calc GR . . . .
C156 C 0.67685(14) 0.12905(14) 1.04947(8) 0.0381(7) Uani 1 1 d . . . . .
H15J H 0.6667 0.0955 1.0341 0.057 Uiso 1 1 calc GR . . . .
H15K H 0.6403 0.1739 1.0508 0.057 Uiso 1 1 calc GR . . . .
H15L H 0.6754 0.1139 1.0771 0.057 Uiso 1 1 calc GR . . . .
C157 C 0.9033(2) 0.1913(2) 0.89435(13) 0.0404(8) Uani 0.607(4) 1 d D . P F 1
C158 C 0.9657(2) 0.1654(3) 0.91383(15) 0.0527(13) Uani 0.607(4) 1 d D . P F 1
H15M H 0.9652 0.1211 0.9256 0.079 Uiso 0.607(4) 1 calc GR . P F 1
H15N H 0.9599 0.1988 0.9353 0.079 Uiso 0.607(4) 1 calc GR . P F 1
H15O H 1.0118 0.1598 0.8930 0.079 Uiso 0.607(4) 1 calc GR . P F 1
C159 C 0.9056(3) 0.2617(2) 0.8793(2) 0.0644(15) Uani 0.607(4) 1 d D . P F 1
H15P H 0.9497 0.2565 0.8569 0.097 Uiso 0.607(4) 1 calc GR . P F 1
H15Q H 0.9058 0.2902 0.9016 0.097 Uiso 0.607(4) 1 calc GR . P F 1
H15R H 0.8630 0.2837 0.8697 0.097 Uiso 0.607(4) 1 calc GR . P F 1
C160 C 0.9165(3) 0.1416(3) 0.85923(15) 0.0630(15) Uani 0.607(4) 1 d D . P F 1
H16D H 0.9670 0.1308 0.8426 0.094 Uiso 0.607(4) 1 calc GR . P F 1
H16E H 0.8842 0.1626 0.8424 0.094 Uiso 0.607(4) 1 calc GR . P F 1
H16F H 0.9070 0.0992 0.8699 0.094 Uiso 0.607(4) 1 calc GR . P F 1
C161 C 0.35549(11) 0.43253(13) 0.74417(7) 0.0278(6) Uani 1 1 d . . . . .
C162 C 0.34667(12) 0.48336(13) 0.72452(7) 0.0299(6) Uani 1 1 d . . . . .
C163 C 0.32879(12) 0.54702(12) 0.70424(7) 0.0283(6) Uani 1 1 d . . . . .
C164 C 0.25967(14) 0.57477(15) 0.69952(9) 0.0427(8) Uani 1 1 d . . . . .
H164 H 0.2246 0.5512 0.7089 0.051 Uiso 1 1 calc R . . . .
C165 C 0.24142(17) 0.63826(17) 0.68071(10) 0.0556(10) Uani 1 1 d . . . . .
C166 C 0.29422(18) 0.66994(16) 0.66690(9) 0.0499(10) Uani 1 1 d . . . . .
H166 H 0.2828 0.7115 0.6533 0.060 Uiso 1 1 calc R . . . .
C167 C 0.36384(16) 0.64394(13) 0.67188(8) 0.0381(8) Uani 1 1 d . . . . .
C168 C 0.37974(14) 0.58197(13) 0.69039(8) 0.0341(7) Uani 1 1 d . . . . .
H168 H 0.4269 0.5626 0.6938 0.041 Uiso 1 1 calc R . . . .
C169 C 0.1687(3) 0.6753(2) 0.67387(14) 0.0622(11) Uani 0.677(4) 1 d D U P G 1
C170 C 0.1373(3) 0.7452(3) 0.69878(19) 0.096(2) Uani 0.677(4) 1 d D U P G 1
H17A H 0.1448 0.7383 0.7259 0.144 Uiso 0.677(4) 1 calc GR . P G 1
H17B H 0.0854 0.7638 0.7014 0.144 Uiso 0.677(4) 1 calc GR . P G 1
H17C H 0.1621 0.7775 0.6848 0.144 Uiso 0.677(4) 1 calc GR . P G 1
C171 C 0.1157(3) 0.6350(3) 0.6935(3) 0.103(2) Uani 0.677(4) 1 d D U P G 1
H17D H 0.1410 0.5856 0.6889 0.155 Uiso 0.677(4) 1 calc GR . P G 1
H17E H 0.0754 0.6470 0.6811 0.155 Uiso 0.677(4) 1 calc GR . P G 1
H17F H 0.0969 0.6468 0.7228 0.155 Uiso 0.677(4) 1 calc GR . P G 1
C172 C 0.1723(3) 0.6894(4) 0.63005(14) 0.0804(17) Uani 0.677(4) 1 d D U P G 1
H17G H 0.2022 0.7197 0.6203 0.121 Uiso 0.677(4) 1 calc GR . P G 1
H17H H 0.1232 0.7117 0.6276 0.121 Uiso 0.677(4) 1 calc GR . P G 1
H17I H 0.1936 0.6460 0.6136 0.121 Uiso 0.677(4) 1 calc GR . P G 1
C173 C 0.4181(2) 0.68493(16) 0.65848(11) 0.0572(11) Uani 1 1 d . . . . .
C174 C 0.4909(2) 0.64797(19) 0.66858(13) 0.0669(12) Uani 1 1 d . . . . .
H17J H 0.5238 0.6758 0.6602 0.100 Uiso 1 1 calc GR . . . .
H17K H 0.5131 0.6029 0.6540 0.100 Uiso 1 1 calc GR . . . .
H17L H 0.4814 0.6420 0.6980 0.100 Uiso 1 1 calc GR . . . .
C175 C 0.3888(2) 0.75393(19) 0.68273(12) 0.0716(12) Uani 1 1 d . . . . .
H17M H 0.3868 0.7460 0.7114 0.107 Uiso 1 1 calc GR . . . .
H17N H 0.3400 0.7780 0.6805 0.107 Uiso 1 1 calc GR . . . .
H17O H 0.4208 0.7820 0.6718 0.107 Uiso 1 1 calc GR . . . .
C176 C 0.4331(3) 0.6976(2) 0.61366(12) 0.0845(14) Uani 1 1 d . . . . .
H17P H 0.3875 0.7218 0.6074 0.127 Uiso 1 1 calc GR . . . .
H17Q H 0.4556 0.6535 0.5979 0.127 Uiso 1 1 calc GR . . . .
H17R H 0.4660 0.7257 0.6065 0.127 Uiso 1 1 calc GR . . . .
C177 C 0.37884(11) 0.30052(12) 0.82101(7) 0.0262(6) Uani 1 1 d . . . . .
C178 C 0.37011(11) 0.27002(11) 0.85336(7) 0.0249(6) Uani 1 1 d . . . . .
C179 C 0.35166(12) 0.23828(11) 0.89079(7) 0.0253(6) Uani 1 1 d . . . . .
C180 C 0.29087(12) 0.21513(12) 0.90061(8) 0.0289(6) Uani 1 1 d . . . . .
H180 H 0.2635 0.2189 0.8816 0.035 Uiso 1 1 calc R . . . .
C181 C 0.26991(12) 0.18672(12) 0.93772(8) 0.0303(6) Uani 1 1 d . . . . .
C182 C 0.31117(13) 0.18125(12) 0.96479(8) 0.0306(7) Uani 1 1 d . . . . .
H182 H 0.2976 0.1611 0.9901 0.037 Uiso 1 1 calc R . . . .
C183 C 0.37299(12) 0.20462(11) 0.95607(7) 0.0260(6) Uani 1 1 d . . . . .
C184 C 0.39192(12) 0.23312(11) 0.91896(7) 0.0270(6) Uani 1 1 d . . . . .
H184 H 0.4328 0.2495 0.9124 0.032 Uiso 1 1 calc R . . . .
C185 C 0.20242(13) 0.16160(13) 0.94765(8) 0.0369(7) Uani 1 1 d . . . . .
C186 C 0.19068(16) 0.12833(19) 0.98818(10) 0.0654(10) Uani 1 1 d . . . . .
H18A H 0.2351 0.0919 0.9888 0.098 Uiso 1 1 calc GR . . . .
H18B H 0.1510 0.1085 0.9919 0.098 Uiso 1 1 calc GR . . . .
H18C H 0.1783 0.1630 1.0102 0.098 Uiso 1 1 calc GR . . . .
C187 C 0.21079(15) 0.10923(15) 0.91409(11) 0.0502(9) Uani 1 1 d . . . . .
H18D H 0.2129 0.1318 0.8882 0.075 Uiso 1 1 calc GR . . . .
H18E H 0.1692 0.0914 0.9213 0.075 Uiso 1 1 calc GR . . . .
H18F H 0.2555 0.0712 0.9114 0.075 Uiso 1 1 calc GR . . . .
C188 C 0.13493(15) 0.22368(16) 0.94916(10) 0.0455(9) Uani 1 1 d . . . . .
H18G H 0.1317 0.2594 0.9685 0.068 Uiso 1 1 calc GR . . . .
H18H H 0.0914 0.2090 0.9579 0.068 Uiso 1 1 calc GR . . . .
H18I H 0.1389 0.2421 0.9220 0.068 Uiso 1 1 calc GR . . . .
C189 C 0.41588(13) 0.20198(12) 0.98699(7) 0.0285(6) Uani 1 1 d . . . . .
C190 C 0.38973(14) 0.16502(13) 1.02510(8) 0.0354(7) Uani 1 1 d . . . . .
H19A H 0.4164 0.1675 1.0447 0.053 Uiso 1 1 calc GR . . . .
H19B H 0.3982 0.1167 1.0176 0.053 Uiso 1 1 calc GR . . . .
H19C H 0.3378 0.1871 1.0374 0.053 Uiso 1 1 calc GR . . . .
C191 C 0.40558(14) 0.27642(12) 1.00059(8) 0.0346(7) Uani 1 1 d . . . . .
H19D H 0.4328 0.2757 1.0204 0.052 Uiso 1 1 calc GR . . . .
H19E H 0.3540 0.2997 1.0132 0.052 Uiso 1 1 calc GR . . . .
H19F H 0.4234 0.3011 0.9769 0.052 Uiso 1 1 calc GR . . . .
C192 C 0.49686(13) 0.16629(14) 0.96748(8) 0.0349(7) Uani 1 1 d . . . . .
H19G H 0.5145 0.1911 0.9438 0.052 Uiso 1 1 calc GR . . . .
H19H H 0.5041 0.1189 0.9588 0.052 Uiso 1 1 calc GR . . . .
H19I H 0.5237 0.1661 0.9874 0.052 Uiso 1 1 calc GR . . . .
C193 C 0.69297(11) 0.29104(11) 0.70500(7) 0.0251(6) Uani 1 1 d . . . . .
C194 C 0.75725(11) 0.28827(11) 0.69474(7) 0.0251(6) Uani 1 1 d . . . . .
C195 C 0.83277(12) 0.28199(12) 0.68239(7) 0.0282(6) Uani 1 1 d . . . . .
C196 C 0.88153(12) 0.22469(13) 0.69316(8) 0.0338(7) Uani 1 1 d . . . . .
H196 H 0.8639 0.1911 0.7089 0.041 Uiso 1 1 calc R . . . .
C197 C 0.95582(13) 0.21597(15) 0.68121(8) 0.0407(7) Uani 1 1 d . . . . .
C198 C 0.97867(12) 0.26629(15) 0.65820(8) 0.0411(7) Uani 1 1 d . . . . .
H198 H 1.0291 0.2611 0.6498 0.049 Uiso 1 1 calc R . . . .
C199 C 0.93086(11) 0.32519(14) 0.64650(7) 0.0346(6) Uani 1 1 d . . . . .
C200 C 0.85747(12) 0.33261(13) 0.65932(7) 0.0302(6) Uani 1 1 d . . . . .
H200 H 0.8238 0.3719 0.6525 0.036 Uiso 1 1 calc R . . . .
C201 C 1.00811(15) 0.15232(19) 0.69454(11) 0.0556(10) Uani 1 1 d . . . . .
C202 C 0.9918(2) 0.0875(2) 0.68820(15) 0.0768(14) Uani 1 1 d . . . . .
H20A H 1.0126 0.0522 0.7053 0.115 Uiso 1 1 calc GR . . . .
H20B H 1.0129 0.0713 0.6595 0.115 Uiso 1 1 calc GR . . . .
H20C H 0.9392 0.0964 0.6956 0.115 Uiso 1 1 calc GR . . . .
C203 C 0.99132(18) 0.1587(2) 0.74307(11) 0.0624(12) Uani 1 1 d . . . . .
H20D H 1.0193 0.1162 0.7526 0.094 Uiso 1 1 calc GR . . . .
H20E H 0.9395 0.1663 0.7557 0.094 Uiso 1 1 calc GR . . . .
H20F H 1.0049 0.1976 0.7506 0.094 Uiso 1 1 calc GR . . . .
C204 C 1.08594(17) 0.1459(2) 0.67731(12) 0.0682(13) Uani 1 1 d . . . . .
H20G H 1.0957 0.1860 0.6865 0.102 Uiso 1 1 calc GR . . . .
H20H H 1.0982 0.1435 0.6475 0.102 Uiso 1 1 calc GR . . . .
H20I H 1.1154 0.1040 0.6865 0.102 Uiso 1 1 calc GR . . . .
C205 C 0.96138(14) 0.37809(16) 0.62041(8) 0.0432(8) Uani 1 1 d . . . . .
C206 C 1.0140(2) 0.3429(2) 0.58029(12) 0.0831(13) Uani 1 1 d . . . . .
H20J H 1.0317 0.3771 0.5632 0.125 Uiso 1 1 calc GR . . . .
H20K H 0.9891 0.3218 0.5661 0.125 Uiso 1 1 calc GR . . . .
H20L H 1.0551 0.3074 0.5858 0.125 Uiso 1 1 calc GR . . . .
C207 C 1.00193(15) 0.40738(17) 0.64307(11) 0.0561(9) Uani 1 1 d . . . . .
H20M H 1.0369 0.3696 0.6521 0.084 Uiso 1 1 calc GR . . . .
H20N H 0.9674 0.4360 0.6668 0.084 Uiso 1 1 calc GR . . . .
H20O H 1.0277 0.4354 0.6249 0.084 Uiso 1 1 calc GR . . . .
C208 C 0.90206(17) 0.43751(18) 0.61125(10) 0.0600(10) Uani 1 1 d . . . . .
H20P H 0.8639 0.4556 0.6365 0.090 Uiso 1 1 calc GR . . . .
H20Q H 0.8816 0.4214 0.5921 0.090 Uiso 1 1 calc GR . . . .
H20R H 0.9224 0.4739 0.5992 0.090 Uiso 1 1 calc GR . . . .
C209 C 0.51857(11) 0.26780(12) 0.70475(7) 0.0272(6) Uani 1 1 d . . . . .
C210 C 0.47028(12) 0.25592(12) 0.69356(7) 0.0268(6) Uani 1 1 d . . . . .
C211 C 0.41264(11) 0.24588(13) 0.67942(7) 0.0281(6) Uani 1 1 d . . . . .
C212 C 0.40966(13) 0.18032(13) 0.67374(8) 0.0329(7) Uani 1 1 d . . . . .
H212 H 0.4451 0.1418 0.6799 0.039 Uiso 1 1 calc R . . . .
C213 C 0.35619(13) 0.17020(14) 0.65935(8) 0.0353(7) Uani 1 1 d . . . . .
C214 C 0.30478(13) 0.22884(14) 0.65063(8) 0.0393(7) Uani 1 1 d . . . . .
H214 H 0.2678 0.2224 0.6405 0.047 Uiso 1 1 calc R . . . .
C215 C 0.30569(12) 0.29539(15) 0.65618(8) 0.0362(7) Uani 1 1 d . . . . .
C216 C 0.36160(12) 0.30360(13) 0.67054(7) 0.0305(6) Uani 1 1 d . . . . .
H216 H 0.3647 0.3483 0.6742 0.037 Uiso 1 1 calc R . . . .
C217 C 0.3567(3) 0.0952(3) 0.65432(15) 0.0398(8) Uani 0.420(3) 1 d D . P H 1
C218 C 0.3717(5) 0.0814(4) 0.60843(17) 0.061(3) Uani 0.420(3) 1 d D . P H 1
H21A H 0.3940 0.0320 0.6016 0.092 Uiso 0.420(3) 1 calc GR . P H 1
H21B H 0.4046 0.1062 0.5933 0.092 Uiso 0.420(3) 1 calc GR . P H 1
H21C H 0.3260 0.0972 0.6010 0.092 Uiso 0.420(3) 1 calc GR . P H 1
C219 C 0.2841(3) 0.0872(3) 0.6784(3) 0.050(2) Uani 0.420(3) 1 d D . P H 1
H21D H 0.2839 0.0402 0.6739 0.076 Uiso 0.420(3) 1 calc GR . P H 1
H21E H 0.2452 0.1199 0.6693 0.076 Uiso 0.420(3) 1 calc GR . P H 1
H21F H 0.2765 0.0964 0.7074 0.076 Uiso 0.420(3) 1 calc GR . P H 1
C220 C 0.4173(3) 0.0380(3) 0.6658(2) 0.049(2) Uani 0.420(3) 1 d D . P H 1
H22A H 0.4123 0.0432 0.6949 0.074 Uiso 0.420(3) 1 calc GR . P H 1
H22B H 0.4646 0.0414 0.6499 0.074 Uiso 0.420(3) 1 calc GR . P H 1
H22C H 0.4134 -0.0070 0.6598 0.074 Uiso 0.420(3) 1 calc GR . P H 1
C221 C 0.24962(13) 0.35607(17) 0.64616(9) 0.0438(8) Uani 1 1 d . . . . .
C222 C 0.2482(2) 0.3496(3) 0.60148(12) 0.0870(15) Uani 1 1 d . . . . .
H22D H 0.2445 0.3043 0.5961 0.131 Uiso 1 1 calc GR . . . .
H22E H 0.2929 0.3549 0.5831 0.131 Uiso 1 1 calc GR . . . .
H22F H 0.2064 0.3855 0.5970 0.131 Uiso 1 1 calc GR . . . .
C223 C 0.1752(2) 0.3644(2) 0.67549(16) 0.0891(16) Uani 1 1 d . . . . .
H22G H 0.1383 0.3985 0.6656 0.134 Uiso 1 1 calc GR . . . .
H22H H 0.1741 0.3798 0.7025 0.134 Uiso 1 1 calc GR . . . .
H22I H 0.1652 0.3202 0.6773 0.134 Uiso 1 1 calc GR . . . .
C224 C 0.26515(18) 0.4235(2) 0.64880(14) 0.0753(13) Uani 1 1 d . . . . .
H22J H 0.3154 0.4184 0.6334 0.113 Uiso 1 1 calc GR . . . .
H22K H 0.2577 0.4362 0.6774 0.113 Uiso 1 1 calc GR . . . .
H22L H 0.2323 0.4595 0.6373 0.113 Uiso 1 1 calc GR . . . .
C225 C 0.69019(11) 0.36795(11) 0.81419(7) 0.0243(6) Uani 1 1 d . . . . .
C226 C 0.66245(11) 0.42760(12) 0.82903(6) 0.0236(6) Uani 1 1 d . . . . .
C227 C 0.63557(12) 0.49426(12) 0.84836(6) 0.0243(6) Uani 1 1 d . . . . .
C228 C 0.56429(12) 0.51822(12) 0.87308(7) 0.0274(6) Uani 1 1 d . . . . .
H228 H 0.5326 0.4913 0.8751 0.033 Uiso 1 1 calc R . . . .
C229 C 0.53935(13) 0.58175(12) 0.89482(7) 0.0289(6) Uani 1 1 d . . . . .
C230 C 0.58688(14) 0.62013(12) 0.89064(7) 0.0303(7) Uani 1 1 d . . . . .
H230 H 0.5702 0.6630 0.9056 0.036 Uiso 1 1 calc R . . . .
C231 C 0.65744(13) 0.59886(12) 0.86576(7) 0.0288(6) Uani 1 1 d . . . . .
C232 C 0.68153(13) 0.53534(12) 0.84445(7) 0.0282(6) Uani 1 1 d . . . . .
H232 H 0.7296 0.5196 0.8271 0.034 Uiso 1 1 calc R . . . .
C233 C 0.46179(14) 0.60437(14) 0.92411(9) 0.0391(8) Uani 1 1 d . . . . .
C234 C 0.44233(18) 0.67449(17) 0.94376(11) 0.0596(10) Uani 1 1 d . . . . .
H23A H 0.4450 0.7082 0.9227 0.089 Uiso 1 1 calc GR . . . .
H23B H 0.4763 0.6745 0.9594 0.089 Uiso 1 1 calc GR . . . .
H23C H 0.3929 0.6866 0.9620 0.089 Uiso 1 1 calc GR . . . .
C235 C 0.45708(19) 0.5551(2) 0.95839(11) 0.0619(11) Uani 1 1 d . . . . .
H23D H 0.4804 0.5654 0.9780 0.093 Uiso 1 1 calc GR . . . .
H23E H 0.4818 0.5077 0.9472 0.093 Uiso 1 1 calc GR . . . .
H23F H 0.4061 0.5602 0.9722 0.093 Uiso 1 1 calc GR . . . .
C236 C 0.40705(15) 0.60364(17) 0.90144(10) 0.0483(9) Uani 1 1 d . . . . .
H23G H 0.3592 0.6112 0.9209 0.072 Uiso 1 1 calc GR . . . .
H23H H 0.4219 0.5590 0.8867 0.072 Uiso 1 1 calc GR . . . .
H23I H 0.4047 0.6402 0.8820 0.072 Uiso 1 1 calc GR . . . .
C237 C 0.70959(14) 0.64170(12) 0.86354(8) 0.0347(7) Uani 1 1 d . . . . .
C238 C 0.75456(17) 0.61294(17) 0.89245(10) 0.0521(9) Uani 1 1 d . . . . .
H23J H 0.7226 0.6160 0.9202 0.078 Uiso 1 1 calc GR . . . .
H23K H 0.7880 0.6394 0.8916 0.078 Uiso 1 1 calc GR . . . .
H23L H 0.7823 0.5647 0.8843 0.078 Uiso 1 1 calc GR . . . .
C239 C 0.75842(15) 0.63871(14) 0.82028(9) 0.0439(8) Uani 1 1 d . . . . .
H23M H 0.7877 0.5910 0.8119 0.066 Uiso 1 1 calc GR . . . .
H23N H 0.7904 0.6668 0.8194 0.066 Uiso 1 1 calc GR . . . .
H23O H 0.7285 0.6565 0.8017 0.066 Uiso 1 1 calc GR . . . .
C240 C 0.66824(17) 0.71799(14) 0.87569(10) 0.0495(9) Uani 1 1 d . . . . .
H24A H 0.6340 0.7354 0.8594 0.074 Uiso 1 1 calc GR . . . .
H24B H 0.7027 0.7444 0.8707 0.074 Uiso 1 1 calc GR . . . .
H24C H 0.6416 0.7228 0.9047 0.074 Uiso 1 1 calc GR . . . .
C241 C 0.77947(11) 0.18216(12) 0.78608(7) 0.0253(6) Uani 1 1 d . . . . .
C242 C 0.79838(12) 0.11904(12) 0.78284(7) 0.0271(6) Uani 1 1 d . . . . .
C243 C 0.82140(13) 0.04493(12) 0.78190(7) 0.0282(6) Uani 1 1 d . . . . .
C244 C 0.77340(13) 0.00996(12) 0.77818(7) 0.0293(7) Uani 1 1 d . . . . .
H244 H 0.7271 0.0353 0.7753 0.035 Uiso 1 1 calc R . . . .
C245 C 0.79239(15) -0.06110(12) 0.77859(8) 0.0333(7) Uani 1 1 d . . . . .
C246 C 0.86128(15) -0.09604(14) 0.78303(8) 0.0382(8) Uani 1 1 d . . . . .
H246 H 0.8757 -0.1448 0.7826 0.046 Uiso 1 1 calc R . . . .
C247 C 0.90884(15) -0.06364(14) 0.78788(8) 0.0382(8) Uani 1 1 d . . . . .
C248 C 0.88844(13) 0.00902(13) 0.78674(8) 0.0327(7) Uani 1 1 d . . . . .
H248 H 0.9208 0.0329 0.7893 0.039 Uiso 1 1 calc R . . . .
C249 C 0.74104(16) -0.10016(13) 0.77330(9) 0.0392(8) Uani 1 1 d . . . . .
C250 C 0.66455(16) -0.05268(15) 0.77695(11) 0.0483(9) Uani 1 1 d . . . . .
H25A H 0.6638 -0.0284 0.7518 0.072 Uiso 1 1 calc GR . . . .
H25B H 0.6498 -0.0192 0.7999 0.072 Uiso 1 1 calc GR . . . .
H25C H 0.6309 -0.0800 0.7815 0.072 Uiso 1 1 calc GR . . . .
C251 C 0.7336(2) -0.15350(16) 0.80604(12) 0.0650(11) Uani 1 1 d . . . . .
H25D H 0.7170 -0.1304 0.8332 0.098 Uiso 1 1 calc GR . . . .
H25E H 0.7808 -0.1884 0.8028 0.098 Uiso 1 1 calc GR . . . .
H25F H 0.6984 -0.1756 0.8029 0.098 Uiso 1 1 calc GR . . . .
C252 C 0.7713(2) -0.1370(2) 0.73091(11) 0.0667(11) Uani 1 1 d . . . . .
H25G H 0.7337 -0.1520 0.7244 0.100 Uiso 1 1 calc GR . . . .
H25H H 0.8131 -0.1771 0.7307 0.100 Uiso 1 1 calc GR . . . .
H25I H 0.7864 -0.1054 0.7106 0.100 Uiso 1 1 calc GR . . . .
C253 C 0.98195(16) -0.10244(17) 0.79571(10) 0.0496(10) Uani 1 1 d . . . . .
C254 C 0.9782(2) -0.0876(3) 0.83779(13) 0.1081(18) Uani 1 1 d . U . . .
H25J H 0.9290 -0.0819 0.8552 0.162 Uiso 1 1 calc GR . . . .
H25K H 0.9906 -0.0452 0.8395 0.162 Uiso 1 1 calc GR . . . .
H25L H 1.0125 -0.1258 0.8470 0.162 Uiso 1 1 calc GR . . . .
C255 C 0.9958(3) -0.1819(2) 0.79079(19) 0.0963(19) Uani 1 1 d . . . . .
H25M H 1.0449 -0.2066 0.7922 0.144 Uiso 1 1 calc GR . . . .
H25N H 0.9906 -0.1929 0.7644 0.144 Uiso 1 1 calc GR . . . .
H25O H 0.9605 -0.1959 0.8127 0.144 Uiso 1 1 calc GR . . . .
C256 C 1.0421(2) -0.0886(3) 0.76320(16) 0.0818(16) Uani 1 1 d . . . . .
H25P H 1.0422 -0.0414 0.7671 0.123 Uiso 1 1 calc GR . . . .
H25Q H 1.0352 -0.0944 0.7365 0.123 Uiso 1 1 calc GR . . . .
H25R H 1.0885 -0.1208 0.7646 0.123 Uiso 1 1 calc GR . . . .
C282 C 0.22664(12) 0.47364(12) 0.88189(8) 0.0343(12) Uani 0.487(2) 1 d . . P E
2
H282 H 0.2508 0.4372 0.8617 0.041 Uiso 0.487(2) 1 calc R . P E 2
C281 C 0.26212(16) 0.48729(16) 0.90862(10) 0.0357(8) Uani 0.487(2) 1 d G . P E
2
C286 C 0.2268(2) 0.5407(2) 0.93818(11) 0.0404(9) Uani 0.487(2) 1 d G . P E 2
H286 H 0.2511 0.5500 0.9565 0.048 Uiso 0.487(2) 1 calc R . P E 2
C285 C 0.1560(2) 0.58038(19) 0.94100(12) 0.0527(12) Uani 0.487(2) 1 d G . P E 2
C284 C 0.12054(16) 0.56673(17) 0.91427(13) 0.0435(15) Uani 0.487(2) 1 d G . P E
2
H284 H 0.0722 0.5939 0.9162 0.052 Uiso 0.487(2) 1 calc R . P E 2
C283 C 0.15585(13) 0.51336(15) 0.88472(11) 0.0454(13) Uani 0.487(2) 1 d G . P E
2
C287 C 0.1142(3) 0.4977(3) 0.85578(18) 0.0602(12) Uani 0.487(2) 1 d D . P E 2
C288 C 0.0501(4) 0.5599(4) 0.8526(3) 0.088(2) Uani 0.487(2) 1 d D . P E 2
H28D H 0.0473 0.5987 0.8696 0.132 Uiso 0.487(2) 1 calc GR . P E 2
H28E H 0.0050 0.5479 0.8621 0.132 Uiso 0.487(2) 1 calc GR . P E 2
H28F H 0.0571 0.5727 0.8242 0.132 Uiso 0.487(2) 1 calc GR . P E 2
C289 C 0.1637(4) 0.4800(4) 0.8116(2) 0.0686(14) Uani 0.487(2) 1 d D . P E 2
H28G H 0.1361 0.4708 0.7942 0.103 Uiso 0.487(2) 1 calc GR . P E 2
H28H H 0.2050 0.4393 0.8112 0.103 Uiso 0.487(2) 1 calc GR . P E 2
H28I H 0.1813 0.5189 0.8016 0.103 Uiso 0.487(2) 1 calc GR . P E 2
C290 C 0.0899(3) 0.4341(3) 0.8707(3) 0.0732(15) Uani 0.487(2) 1 d D . P E 2
H29A H 0.0551 0.4294 0.8567 0.110 Uiso 0.487(2) 1 calc GR . P E 2
H29B H 0.0669 0.4398 0.9001 0.110 Uiso 0.487(2) 1 calc GR . P E 2
H29C H 0.1321 0.3928 0.8647 0.110 Uiso 0.487(2) 1 calc GR . P E 2
C291 C 0.1165(3) 0.6510(4) 0.9678(2) 0.0660(13) Uani 0.245(4) 1 d D . P E 2
C292 C 0.1026(8) 0.7165(4) 0.9431(3) 0.096(2) Uani 0.245(4) 1 d D . P E 2
H29D H 0.1490 0.7221 0.9274 0.144 Uiso 0.245(4) 1 calc GR . P E 2
H29E H 0.0751 0.7567 0.9619 0.144 Uiso 0.245(4) 1 calc GR . P E 2
H29F H 0.0748 0.7121 0.9245 0.144 Uiso 0.245(4) 1 calc GR . P E 2
C293 C 0.1642(4) 0.6573(6) 0.9944(2) 0.0656(14) Uani 0.245(4) 1 d D . P E 2
H29G H 0.1816 0.6130 1.0061 0.098 Uiso 0.245(4) 1 calc GR . P E 2
H29H H 0.1357 0.6923 1.0165 0.098 Uiso 0.245(4) 1 calc GR . P E 2
H29I H 0.2056 0.6707 0.9778 0.098 Uiso 0.245(4) 1 calc GR . P E 2
C294 C 0.0438(4) 0.6425(6) 0.9931(4) 0.0801(18) Uani 0.245(4) 1 d D . P E 2
H29J H 0.0119 0.6465 0.9756 0.120 Uiso 0.245(4) 1 calc GR . P E 2
H29K H 0.0208 0.6784 1.0151 0.120 Uiso 0.245(4) 1 calc GR . P E 2
H29L H 0.0524 0.5972 1.0048 0.120 Uiso 0.245(4) 1 calc GR . P E 2
C295 C 0.9046(3) 0.1914(3) 0.89069(16) 0.0404(8) Uani 0.393(4) 1 d D U P F 2
C296 C 0.9438(4) 0.1148(3) 0.8805(3) 0.0527(13) Uani 0.393(4) 1 d D U P F 2
H29M H 0.9137 0.0942 0.8701 0.079 Uiso 0.393(4) 1 calc GR . P F 2
H29N H 0.9527 0.0922 0.9051 0.079 Uiso 0.393(4) 1 calc GR . P F 2
H29O H 0.9901 0.1089 0.8598 0.079 Uiso 0.393(4) 1 calc GR . P F 2
C297 C 0.9445(3) 0.2274(4) 0.9104(3) 0.0644(15) Uani 0.393(4) 1 d D U P F 2
H29P H 0.9927 0.2226 0.8920 0.097 Uiso 0.393(4) 1 calc GR . P F 2
H29Q H 0.9493 0.2063 0.9361 0.097 Uiso 0.393(4) 1 calc GR . P F 2
H29R H 0.9169 0.2762 0.9158 0.097 Uiso 0.393(4) 1 calc GR . P F 2
C298 C 0.8980(4) 0.2259(5) 0.85114(19) 0.0630(15) Uani 0.393(4) 1 d D U P F 2
H29S H 0.9462 0.2245 0.8339 0.094 Uiso 0.393(4) 1 calc GR . P F 2
H29T H 0.8675 0.2738 0.8572 0.094 Uiso 0.393(4) 1 calc GR . P F 2
H29U H 0.8760 0.2016 0.8368 0.094 Uiso 0.393(4) 1 calc GR . P F 2
C299 C 0.1570(4) 0.6650(3) 0.6854(2) 0.0622(11) Uani 0.323(4) 1 d D . P G 2
C300 C 0.1417(7) 0.7350(4) 0.6665(3) 0.096(2) Uani 0.323(4) 1 d D . P G 2
H30D H 0.1566 0.7664 0.6807 0.144 Uiso 0.323(4) 1 calc GR . P G 2
H30E H 0.0897 0.7538 0.6692 0.144 Uiso 0.323(4) 1 calc GR . P G 2
H30F H 0.1688 0.7297 0.6377 0.144 Uiso 0.323(4) 1 calc GR . P G 2
C301 C 0.1047(7) 0.6703(7) 0.7283(2) 0.103(2) Uani 0.323(4) 1 d D . P G 2
H30G H 0.1140 0.6251 0.7401 0.155 Uiso 0.323(4) 1 calc GR . P G 2
H30H H 0.0546 0.6864 0.7267 0.155 Uiso 0.323(4) 1 calc GR . P G 2
H30I H 0.1123 0.7030 0.7456 0.155 Uiso 0.323(4) 1 calc GR . P G 2
C302 C 0.1377(4) 0.6147(4) 0.6614(2) 0.0804(17) Uani 0.323(4) 1 d D . P G 2
H30J H 0.1752 0.6004 0.6354 0.121 Uiso 0.323(4) 1 calc GR . P G 2
H30K H 0.0908 0.6375 0.6563 0.121 Uiso 0.323(4) 1 calc GR . P G 2
H30L H 0.1348 0.5742 0.6773 0.121 Uiso 0.323(4) 1 calc GR . P G 2
C303 C 0.3529(2) 0.0986(2) 0.64802(12) 0.0398(8) Uani 0.580(3) 1 d D . P H 2
C304 C 0.4251(3) 0.0604(3) 0.61648(16) 0.0516(16) Uani 0.580(3) 1 d D . P H 2
H30M H 0.4210 0.0185 0.6058 0.077 Uiso 0.580(3) 1 calc GR . P H 2
H30N H 0.4644 0.0482 0.6296 0.077 Uiso 0.580(3) 1 calc GR . P H 2
H30O H 0.4358 0.0903 0.5941 0.077 Uiso 0.580(3) 1 calc GR . P H 2
C305 C 0.2894(2) 0.1010(3) 0.63169(19) 0.0638(17) Uani 0.580(3) 1 d D . P H 2
H30P H 0.2950 0.1229 0.6055 0.096 Uiso 0.580(3) 1 calc GR . P H 2
H30Q H 0.2441 0.1276 0.6511 0.096 Uiso 0.580(3) 1 calc GR . P H 2
H30R H 0.2883 0.0541 0.6279 0.096 Uiso 0.580(3) 1 calc GR . P H 2
C306 C 0.3464(3) 0.0597(2) 0.68728(14) 0.0474(14) Uani 0.580(3) 1 d D . P H 2
H30S H 0.3490 0.0123 0.6813 0.071 Uiso 0.580(3) 1 calc GR . P H 2
H30T H 0.2999 0.0825 0.7071 0.071 Uiso 0.580(3) 1 calc GR . P H 2
H30U H 0.3861 0.0593 0.6986 0.071 Uiso 0.580(3) 1 calc GR . P H 2
C9A C 0.7390(3) 0.5889(3) 0.56968(18) 0.0531(9) Uani 0.381(5) 1 d D . P A 2
C10A C 0.6626(4) 0.6178(6) 0.5645(3) 0.087(2) Uani 0.381(5) 1 d D . P A 2
H10M H 0.6652 0.6155 0.5356 0.130 Uiso 0.381(5) 1 calc GR . P A 2
H10N H 0.6417 0.6658 0.5750 0.130 Uiso 0.381(5) 1 calc GR . P A 2
H10O H 0.6322 0.5907 0.5796 0.130 Uiso 0.381(5) 1 calc GR . P A 2
C11A C 0.7813(4) 0.6384(4) 0.5508(4) 0.0713(18) Uani 0.381(5) 1 d D . P A 2
H11M H 0.8207 0.6336 0.5633 0.107 Uiso 0.381(5) 1 calc GR . P A 2
H11N H 0.7488 0.6857 0.5556 0.107 Uiso 0.381(5) 1 calc GR . P A 2
H11O H 0.8017 0.6276 0.5214 0.107 Uiso 0.381(5) 1 calc GR . P A 2
C12A C 0.7273(7) 0.5910(6) 0.6164(2) 0.082(2) Uani 0.381(5) 1 d D . P A 2
H12V H 0.7136 0.5506 0.6276 0.124 Uiso 0.381(5) 1 calc GR . P A 2
H12W H 0.6886 0.6329 0.6288 0.124 Uiso 0.381(5) 1 calc GR . P A 2
H12X H 0.7722 0.5907 0.6222 0.124 Uiso 0.381(5) 1 calc GR . P A 2
C19A C 0.61245(16) 0.03510(14) 0.59555(10) 0.0399(11) Uani 0.449(2) 1 d . . P B
-2
C24A C 0.6175(2) -0.01542(18) 0.62388(11) 0.0493(9) Uani 0.449(2) 1 d G . P B
-2
H24D H 0.6309 -0.0087 0.6476 0.059 Uiso 0.449(2) 1 calc R . P B -2
C23A C 0.6030(3) -0.07579(18) 0.61754(17) 0.0572(12) Uani 0.449(2) 1 d G . P B
-2
C22A C 0.5834(3) -0.0856(2) 0.5829(2) 0.0583(15) Uani 0.449(2) 1 d G . P B -2
H22M H 0.5734 -0.1269 0.5785 0.070 Uiso 0.449(2) 1 calc R . P B -2
C21A C 0.5783(3) -0.0351(2) 0.55453(16) 0.0514(13) Uani 0.449(2) 1 d G . P B -2
C20A C 0.5929(2) 0.0253(2) 0.56087(11) 0.0476(12) Uani 0.449(2) 1 d G . P B -2
H20S H 0.5894 0.0598 0.5415 0.057 Uiso 0.449(2) 1 calc R . P B -2
C25A C 0.5592(3) -0.0475(3) 0.5149(2) 0.0704(16) Uani 0.449(2) 1 d D . P B -2
C26A C 0.5458(6) 0.0168(4) 0.4898(2) 0.085(2) Uani 0.449(2) 1 d D . P B -2
H26D H 0.5126 0.0564 0.5078 0.128 Uiso 0.449(2) 1 calc GR . P B -2
H26E H 0.5243 0.0092 0.4686 0.128 Uiso 0.449(2) 1 calc GR . P B -2
H26F H 0.5919 0.0257 0.4771 0.128 Uiso 0.449(2) 1 calc GR . P B -2
C27A C 0.4866(4) -0.0636(4) 0.5265(3) 0.091(2) Uani 0.449(2) 1 d D . P B -2
H27D H 0.4867 -0.0971 0.5477 0.136 Uiso 0.449(2) 1 calc GR . P B -2
H27E H 0.4801 -0.0826 0.5024 0.136 Uiso 0.449(2) 1 calc GR . P B -2
H27F H 0.4468 -0.0212 0.5367 0.136 Uiso 0.449(2) 1 calc GR . P B -2
C28A C 0.6169(6) -0.1106(4) 0.4911(3) 0.082(2) Uani 0.449(2) 1 d D . P B -2
H28J H 0.6630 -0.1005 0.4809 0.123 Uiso 0.449(2) 1 calc GR . P B -2
H28K H 0.6021 -0.1225 0.4681 0.123 Uiso 0.449(2) 1 calc GR . P B -2
H28L H 0.6228 -0.1492 0.5090 0.123 Uiso 0.449(2) 1 calc GR . P B -2
C29A C 0.5951(3) -0.1296(3) 0.6473(2) 0.0949(15) Uani 0.449(2) 1 d D . P B -2
C30A C 0.6436(6) -0.2027(4) 0.6304(4) 0.115(3) Uani 0.449(2) 1 d D . P B -2
H30V H 0.6927 -0.2016 0.6164 0.172 Uiso 0.449(2) 1 calc GR . P B -2
H30W H 0.6236 -0.2192 0.6111 0.172 Uiso 0.449(2) 1 calc GR . P B -2
H30X H 0.6452 -0.2338 0.6529 0.172 Uiso 0.449(2) 1 calc GR . P B -2
C31A C 0.5147(3) -0.1274(6) 0.6628(4) 0.122(3) Uani 0.449(2) 1 d D . P B -2
H31D H 0.4899 -0.0942 0.6861 0.182 Uiso 0.449(2) 1 calc GR . P B -2
H31E H 0.5120 -0.1731 0.6711 0.182 Uiso 0.449(2) 1 calc GR . P B -2
H31F H 0.4914 -0.1135 0.6409 0.182 Uiso 0.449(2) 1 calc GR . P B -2
C32A C 0.6258(4) -0.1244(5) 0.6828(2) 0.101(2) Uani 0.449(2) 1 d D . P B -2
H32D H 0.6762 -0.1246 0.6722 0.152 Uiso 0.449(2) 1 calc GR . P B -2
H32E H 0.6237 -0.1636 0.7000 0.152 Uiso 0.449(2) 1 calc GR . P B -2
H32F H 0.5971 -0.0815 0.6991 0.152 Uiso 0.449(2) 1 calc GR . P B -2
C41A C 0.9997(4) -0.0845(4) 0.63120(19) 0.0537(12) Uani 0.25 1 d D . P C 2
C42A C 1.0249(9) -0.1195(5) 0.5885(2) 0.0705(16) Uani 0.25 1 d D . P C 2
H42D H 0.9886 -0.1399 0.5851 0.106 Uiso 0.25 1 calc GR . P C 2
H42E H 1.0713 -0.1555 0.5852 0.106 Uiso 0.25 1 calc GR . P C 2
H42F H 1.0307 -0.0853 0.5680 0.106 Uiso 0.25 1 calc GR . P C 2
C43A C 1.0698(4) -0.0707(6) 0.6329(4) 0.0751(17) Uani 0.25 1 d D . P C 2
H43D H 1.0798 -0.0361 0.6135 0.113 Uiso 0.25 1 calc GR . P C 2
H43E H 1.1102 -0.1135 0.6259 0.113 Uiso 0.25 1 calc GR . P C 2
H43F H 1.0639 -0.0539 0.6605 0.113 Uiso 0.25 1 calc GR . P C 2
C44A C 0.9652(6) -0.1186(5) 0.6685(3) 0.0562(14) Uani 0.25 1 d D . P C 2
H44D H 0.9522 -0.0886 0.6929 0.084 Uiso 0.25 1 calc GR . P C 2
H44E H 0.9998 -0.1627 0.6715 0.084 Uiso 0.25 1 calc GR . P C 2
H44F H 0.9215 -0.1263 0.6651 0.084 Uiso 0.25 1 calc GR . P C 2
C45A C 0.9376(2) 0.1291(2) 0.55583(13) 0.0389(11) Uani 0.448(3) 1 d D . P D 2
C46A C 0.8881(3) 0.1383(4) 0.52803(15) 0.0447(12) Uani 0.448(3) 1 d D . P D 2
H46D H 0.8997 0.1702 0.5070 0.067 Uiso 0.448(3) 1 calc GR . P D 2
H46E H 0.8375 0.1570 0.5442 0.067 Uiso 0.448(3) 1 calc GR . P D 2
H46F H 0.8955 0.0937 0.5151 0.067 Uiso 0.448(3) 1 calc GR . P D 2
C47A C 0.9253(5) 0.2020(3) 0.5711(2) 0.0636(19) Uani 0.448(3) 1 d D . P D 2
H47D H 0.9563 0.2010 0.5888 0.095 Uiso 0.448(3) 1 calc GR . P D 2
H47E H 0.8744 0.2221 0.5865 0.095 Uiso 0.448(3) 1 calc GR . P D 2
H47F H 0.9373 0.2300 0.5478 0.095 Uiso 0.448(3) 1 calc GR . P D 2
C48A C 1.0154(3) 0.1020(4) 0.5289(2) 0.0501(13) Uani 0.448(3) 1 d D . P D 2
H48D H 1.0290 0.0519 0.5251 0.075 Uiso 0.448(3) 1 calc GR . P D 2
H48E H 1.0479 0.1139 0.5420 0.075 Uiso 0.448(3) 1 calc GR . P D 2
H48F H 1.0191 0.1227 0.5024 0.075 Uiso 0.448(3) 1 calc GR . P D 2
C1AA C 0.59219(11) 0.11868(11) 0.85290(7) 0.0239(6) Uani 1 1 d . . . . .
Cl9 Cl 0.84631(13) -0.18263(12) 0.59941(8) 0.1634(10) Uani 1 1 d . . . . .
Cl10 Cl 0.84678(10) -0.05371(11) 0.55722(6) 0.1460(7) Uani 1 1 d . . . . .
C277 C 0.80455(16) -0.09655(17) 0.59819(13) 0.0576(10) Uani 1 1 d . . . . .
H27G H 0.8012 -0.0740 0.6240 0.069 Uiso 1 1 calc R . . . .
H27H H 0.7544 -0.0900 0.5971 0.069 Uiso 1 1 calc R . . . .
Cl11 Cl 0.67298(12) 0.09915(10) 0.39752(9) 0.1616(10) Uani 1 1 d . . . . .
Cl12 Cl 0.79040(9) 0.07633(10) 0.32262(6) 0.1323(6) Uani 1 1 d . . . . .
C278 C 0.7669(4) 0.0673(6) 0.3743(3) 0.188(4) Uani 1 1 d . . . . .
H27I H 0.7919 0.0919 0.3868 0.226 Uiso 1 1 calc R . . . .
H27J H 0.7842 0.0180 0.3797 0.226 Uiso 1 1 calc R . . . .
Cl7 Cl 0.99737(6) -0.09369(7) 0.99503(5) 0.0931(4) Uani 1 1 d . . . . .
Cl8 Cl 1.06196(9) -0.04943(13) 0.91358(5) 0.1455(8) Uani 1 1 d . . . . .
C276 C 0.9867(5) -0.0699(6) 0.9462(2) 0.193(4) Uani 1 1 d . . . . .
H27K H 0.9788 -0.1082 0.9332 0.232 Uiso 1 1 calc R . . . .
H27L H 0.9429 -0.0295 0.9496 0.232 Uiso 1 1 calc R . . . .
Cl5 Cl 0.66808(6) 0.52423(6) 0.98317(3) 0.0752(3) Uani 1 1 d . . . . .
Cl6 Cl 0.76225(8) 0.41950(7) 0.91841(5) 0.1057(5) Uani 1 1 d . . . . .
C275 C 0.6743(2) 0.4694(3) 0.94279(10) 0.0719(13) Uani 1 1 d . . . . .
H27M H 0.6448 0.4385 0.9536 0.086 Uiso 1 1 calc R . . . .
H27N H 0.6534 0.4977 0.9225 0.086 Uiso 1 1 calc R . . . .
Cl3 Cl 0.11151(17) 0.41903(16) 0.97735(14) 0.1415(11) Uani 0.4883(16) 1 d D U P
I 2
Cl4 Cl 0.18441(12) 0.32867(11) 1.02968(6) 0.0745(5) Uani 0.4883(16) 1 d D U P I
2
C274 C 0.1975(3) 0.3693(4) 0.9812(2) 0.0783(18) Uani 0.441(7) 1 d D U P I 2
H27O H 0.2287 0.3989 0.9799 0.094 Uiso 0.441(7) 1 calc R . P I 2
H27P H 0.2211 0.3339 0.9586 0.094 Uiso 0.441(7) 1 calc R . P I 2
Cl1 Cl -0.21421(11) 0.65380(11) 1.00511(6) 0.0745(5) Uani 0.5117(16) 1 d D . P
I 1
Cl2 Cl -0.07602(16) 0.56115(15) 0.96351(14) 0.1415(11) Uani 0.5117(16) 1 d D .
P I 1
C273 C -0.1668(3) 0.5677(3) 0.9899(3) 0.0783(18) Uani 0.559(7) 1 d D . P I 1
H27Q H -0.1896 0.5506 0.9719 0.094 Uiso 0.559(7) 1 calc R . P I 1
H27R H -0.1682 0.5393 1.0140 0.094 Uiso 0.559(7) 1 calc R . P I 1
Cl13 Cl 0.7886(4) 0.2367(3) 0.4761(3) 0.1461(11) Uani 0.2257(18) 1 d D . P J 2
Cl14 Cl 0.7465(3) 0.1200(3) 0.47858(19) 0.1115(7) Uani 0.2257(18) 1 d D . P J 2
C279 C 0.7761(5) 0.1679(4) 0.5082(3) 0.0615(15) Uani 0.2257(18) 1 d D . P J 2
H27S H 0.8220 0.1403 0.5136 0.074 Uiso 0.2257(18) 1 calc R . P J 2
H27T H 0.7390 0.1852 0.5344 0.074 Uiso 0.2257(18) 1 calc R . P J 2
Cl15 Cl 0.77150(13) 0.20139(13) 0.45366(9) 0.1461(11) Uani 0.7743(18) 1 d D . P
J 1
Cl16 Cl 0.81992(10) 0.05580(11) 0.46721(6) 0.1115(7) Uani 0.7743(18) 1 d D . P
J 1
C280 C 0.7802(3) 0.1445(2) 0.49520(14) 0.0615(15) Uani 0.7743(18) 1 d D . P J 1
H28M H 0.7326 0.1494 0.5150 0.074 Uiso 0.7743(18) 1 calc R . P J 1
H28N H 0.8134 0.1532 0.5095 0.074 Uiso 0.7743(18) 1 calc R . P J 1

loop_
_atom_site_aniso_label
_atom_site_aniso_U_11
_atom_site_aniso_U_22
_atom_site_aniso_U_33
_atom_site_aniso_U_23
_atom_site_aniso_U_13
_atom_site_aniso_U_12
Ag1 0.03568(8) 0.03897(9) 0.04034(9) 0.00683(8) -0.00890(7) -0.01134(7)
Ag2 0.02127(6) 0.02640(7) 0.03509(8) -0.00116(6) -0.00495(6) -0.00366(5)
Ag3 0.02553(6) 0.02649(7) 0.02902(7) 0.00329(6) -0.00865(5) -0.00794(5)
Ag4 0.03941(8) 0.03508(8) 0.03177(8) -0.00322(7) -0.00313(7) -0.01132(6)
Ag5 0.02625(7) 0.03629(8) 0.03174(8) -0.00382(7) -0.00695(6) -0.00623(6)
Ag6 0.02072(6) 0.03093(7) 0.03359(8) 0.00543(6) -0.00679(6) -0.00702(5)
Ag7 0.02151(6) 0.02308(7) 0.03449(7) -0.00112(6) -0.01027(5) -0.00459(5)
Ag8 0.02755(7) 0.03886(9) 0.03103(8) -0.00083(7) -0.00413(6) -0.00378(6)
Cu1 0.03724(17) 0.03388(17) 0.03674(18) -0.00183(15) -0.00222(15) -0.01102(13)
Cu2 0.01686(13) 0.02663(15) 0.03351(16) -0.00003(13) -0.00477(11) -0.00197(11)
Cu3 0.02230(13) 0.01811(13) 0.03443(15) 0.00371(12) -0.00832(11) -0.00401(10)
Cu4 0.02464(12) 0.02646(14) 0.02811(14) 0.00228(12) -0.01229(10) -0.00821(10)
Cu5 0.02432(14) 0.02958(16) 0.02995(15) 0.00114(13) -0.00535(12) -0.00176(12)
Cu6 0.02164(12) 0.03133(15) 0.02790(14) 0.00577(13) -0.00860(11) -0.00910(11)
Cu7 0.01351(12) 0.03305(15) 0.03595(16) 0.00702(13) -0.00847(11) -0.00726(10)
Cu8 0.01888(12) 0.01883(13) 0.03326(15) -0.00502(12) -0.00505(11) -0.00331(10)
C1 0.0302(12) 0.0428(14) 0.0339(12) -0.0015(11) 0.0015(10) -0.0024(10)
C2 0.0306(11) 0.0447(13) 0.0337(12) -0.0031(11) 0.0008(10) -0.0068(10)
C3 0.0313(11) 0.0495(14) 0.0338(12) 0.0058(11) -0.0085(9) -0.0122(10)
C4 0.0319(11) 0.0494(14) 0.0357(12) -0.0033(11) -0.0089(9) -0.0118(9)
C5 0.0425(12) 0.0559(15) 0.0461(13) 0.0113(12) -0.0194(10) -0.0205(10)
C6 0.0446(12) 0.0601(14) 0.0416(13) 0.0163(12) -0.0174(10) -0.0275(10)
C7 0.0374(12) 0.0654(16) 0.0278(11) 0.0102(12) -0.0058(10) -0.0174(11)
C8 0.0356(11) 0.0536(15) 0.0294(11) 0.0004(11) -0.0118(9) -0.0102(10)
C9 0.0566(13) 0.0496(14) 0.0641(16) 0.0092(13) -0.0287(11) -0.0219(11)
C10 0.101(3) 0.063(3) 0.107(3) 0.000(3) -0.062(2) -0.009(3)
C11 0.065(2) 0.061(2) 0.091(4) -0.002(3) -0.019(3) -0.0273(17)
C12 0.095(5) 0.053(2) 0.074(3) -0.015(2) 0.002(4) -0.008(3)
C13 0.0467(14) 0.098(2) 0.0401(15) 0.0057(16) -0.0014(13) -0.0325(13)
C14 0.063(2) 0.102(3) 0.0506(19) 0.017(2) -0.0004(17) -0.018(2)
C15 0.101(3) 0.086(3) 0.073(2) 0.004(2) 0.044(2) -0.016(2)
C16 0.048(2) 0.130(4) 0.092(3) 0.012(3) -0.007(2) -0.021(2)
C17 0.0494(13) 0.0345(12) 0.0381(12) 0.0019(11) -0.0156(10) -0.0077(10)
C18 0.0633(13) 0.0662(15) 0.0565(14) 0.0295(12) -0.0365(10) -0.0382(11)
C19 0.033(2) 0.0286(16) 0.0523(18) 0.0072(14) -0.0102(15) -0.0034(13)
C24 0.0563(14) 0.0439(13) 0.0552(16) 0.0114(13) -0.0180(13) -0.0246(10)
C23 0.0562(18) 0.0396(15) 0.079(2) 0.0180(15) -0.0229(16) -0.0181(12)
C22 0.054(2) 0.0413(19) 0.087(3) 0.010(2) -0.026(2) -0.0204(15)
C21 0.0478(19) 0.049(2) 0.060(2) -0.0040(19) -0.0169(17) -0.0150(16)
C20 0.069(2) 0.0365(17) 0.0433(18) 0.0069(15) -0.0225(16) -0.0192(15)
C25 0.102(3) 0.053(2) 0.067(2) -0.0149(19) -0.035(2) -0.025(2)
C26 0.109(4) 0.099(4) 0.053(2) -0.013(3) -0.035(2) -0.025(3)
C27 0.127(4) 0.077(3) 0.083(3) -0.026(2) -0.043(2) -0.036(2)
C28 0.107(4) 0.059(3) 0.071(3) -0.020(2) -0.013(3) -0.021(3)
C29 0.139(2) 0.0747(17) 0.104(3) 0.0431(19) -0.051(2) -0.0699(15)
C30 0.121(3) 0.126(4) 0.145(5) 0.050(4) -0.041(4) -0.078(2)
C31 0.156(4) 0.082(3) 0.091(3) 0.032(3) -0.054(3) -0.058(3)
C32 0.170(5) 0.077(3) 0.108(4) 0.039(3) -0.040(4) -0.056(3)
C33 0.0240(9) 0.0269(10) 0.0329(10) -0.0056(9) -0.0089(8) -0.0009(8)
C34 0.0204(9) 0.0230(9) 0.0311(10) -0.0038(8) -0.0094(7) -0.0009(7)
C35 0.0247(9) 0.0291(10) 0.0330(11) -0.0086(9) -0.0043(8) -0.0068(8)
C36 0.0244(11) 0.0339(12) 0.0332(12) -0.0003(10) -0.0009(9) 0.0056(10)
C37 0.0218(11) 0.0525(16) 0.0325(12) 0.0007(12) 0.0020(10) 0.0145(12)
C38 0.0261(11) 0.0471(14) 0.0342(12) -0.0085(12) 0.0033(10) 0.0018(11)
C39 0.0343(11) 0.0426(12) 0.0323(11) -0.0010(10) -0.0067(9) -0.0114(9)
C40 0.0307(10) 0.0292(11) 0.0349(11) -0.0056(9) -0.0063(9) -0.0055(8)
C41 0.0402(18) 0.0395(18) 0.0447(16) 0.0067(15) 0.0097(15) 0.0202(15)
C42 0.084(3) 0.0231(18) 0.060(2) 0.0099(17) 0.020(2) 0.0112(19)
C43 0.0290(18) 0.071(3) 0.096(3) 0.045(2) -0.0068(19) 0.0122(19)
C44 0.044(2) 0.034(2) 0.059(2) 0.0068(17) 0.0025(17) 0.0171(17)
C45 0.0323(18) 0.0486(14) 0.0382(17) -0.0159(13) 0.0015(15) -0.0240(12)
C46 0.0487(19) 0.061(2) 0.0373(19) 0.0118(18) -0.0084(16) -0.0174(18)
C47 0.066(4) 0.0436(18) 0.057(2) 0.0097(18) 0.008(2) -0.004(2)
C48 0.0444(17) 0.060(2) 0.0324(17) 0.0118(16) -0.0112(14) -0.0204(15)
C49 0.0244(9) 0.0196(9) 0.0390(11) -0.0004(9) -0.0146(8) -0.0033(7)
C50 0.0245(9) 0.0208(9) 0.0303(10) 0.0007(8) -0.0097(8) -0.0009(8)
C51 0.0224(9) 0.0269(10) 0.0274(9) -0.0011(8) -0.0106(7) -0.0037(7)
C52 0.0293(10) 0.0263(10) 0.0368(11) 0.0032(9) -0.0112(8) -0.0095(8)
C53 0.0413(11) 0.0352(11) 0.0416(12) 0.0024(10) -0.0161(9) -0.0165(8)
C54 0.0230(9) 0.0442(12) 0.0370(12) 0.0051(10) -0.0090(8) -0.0135(8)
C55 0.0162(8) 0.0359(11) 0.0360(11) -0.0001(9) -0.0092(8) -0.0063(8)
C56 0.0220(9) 0.0268(10) 0.0280(10) 0.0011(8) -0.0100(7) -0.0051(7)
C57 0.0521(13) 0.0396(12) 0.0759(19) 0.0068(13) -0.0237(12) -0.0254(9)
C58 0.131(3) 0.0473(16) 0.108(3) 0.0170(18) -0.0592(19) -0.0451(15)
C59 0.094(2) 0.0644(18) 0.266(7) 0.034(3) -0.068(3) -0.0592(13)
C60 0.112(2) 0.0502(15) 0.088(2) 0.0264(16) -0.0384(19) -0.0476(13)
C61 0.0160(9) 0.0400(12) 0.0425(12) 0.0030(11) -0.0097(8) -0.0012(9)
C62 0.0340(11) 0.0388(13) 0.0621(16) 0.0057(12) -0.0192(11) -0.0073(10)
C63 0.0333(11) 0.0602(16) 0.0524(14) 0.0114(13) -0.0205(10) -0.0118(11)
C64 0.0274(14) 0.064(2) 0.0617(19) 0.0090(17) 0.0024(14) 0.0107(14)
C65 0.0154(8) 0.0216(9) 0.0316(10) 0.0002(8) -0.0031(8) -0.0034(7)
C66 0.0149(8) 0.0242(9) 0.0279(10) -0.0047(8) -0.0021(7) -0.0058(7)
C68 0.0167(8) 0.0250(9) 0.0275(9) -0.0017(8) -0.0090(7) -0.0023(7)
C69 0.0247(9) 0.0205(9) 0.0280(10) -0.0012(8) -0.0031(8) -0.0072(7)
C70 0.0327(10) 0.0208(9) 0.0281(10) 0.0024(8) -0.0082(8) -0.0092(7)
C71 0.0243(9) 0.0219(9) 0.0219(9) -0.0030(8) -0.0035(7) -0.0027(7)
C72 0.0239(9) 0.0246(9) 0.0240(9) -0.0025(8) -0.0036(7) -0.0069(7)
C73 0.0340(10) 0.0300(10) 0.0340(11) 0.0016(9) -0.0083(9) -0.0144(8)
C74 0.0379(10) 0.0514(12) 0.0566(14) 0.0200(11) -0.0220(9) -0.0292(8)
C75 0.0479(12) 0.0360(11) 0.0470(14) -0.0027(11) -0.0062(11) -0.0242(8)
C76 0.0316(10) 0.0355(11) 0.0387(13) -0.0034(10) -0.0007(9) -0.0171(8)
C77 0.0341(10) 0.0249(9) 0.0268(9) 0.0030(8) -0.0136(8) -0.0097(7)
C78 0.0261(9) 0.0373(11) 0.0323(10) 0.0019(9) -0.0133(8) -0.0093(8)
C79 0.0390(12) 0.0245(11) 0.0463(13) 0.0008(10) -0.0178(9) -0.0023(9)
C80 0.0340(10) 0.0358(11) 0.0299(10) 0.0041(9) -0.0129(8) -0.0091(9)
C81 0.0230(8) 0.0268(9) 0.0260(9) 0.0009(8) -0.0101(7) -0.0096(7)
C82 0.0181(8) 0.0288(10) 0.0318(10) 0.0019(9) -0.0086(7) -0.0053(7)
C83 0.0357(10) 0.0196(9) 0.0267(10) 0.0019(8) -0.0112(8) -0.0041(8)
C84 0.0308(10) 0.0281(11) 0.0294(10) -0.0033(9) -0.0125(8) -0.0004(8)
C85 0.0388(11) 0.0268(11) 0.0340(10) -0.0052(9) -0.0178(8) 0.0020(9)
C86 0.0500(13) 0.0224(11) 0.0420(12) -0.0028(10) -0.0231(9) 0.0032(10)
C87 0.0529(12) 0.0207(10) 0.0479(12) 0.0062(9) -0.0276(9) -0.0090(9)
C88 0.0342(10) 0.0229(10) 0.0405(11) 0.0026(9) -0.0193(8) -0.0001(8)
C89 0.0381(13) 0.0381(14) 0.0499(14) -0.0083(12) -0.0146(11) 0.0127(12)
C90 0.071(2) 0.061(2) 0.075(2) -0.0105(18) -0.0345(15) 0.0216(18)
C91 0.079(2) 0.066(2) 0.072(2) -0.0362(16) -0.0225(17) 0.0196(19)
C92 0.0400(16) 0.066(2) 0.082(2) -0.0205(18) -0.0117(16) 0.0063(16)
C93 0.0619(14) 0.0237(11) 0.0737(16) 0.0121(11) -0.0390(11) -0.0127(10)
C94 0.090(2) 0.0506(15) 0.092(2) 0.0337(15) -0.0401(17) -0.0352(13)
C95 0.0836(17) 0.0401(14) 0.0863(19) 0.0023(14) -0.0480(13) -0.0213(12)
C96 0.0608(15) 0.0446(14) 0.102(3) 0.0077(16) -0.0259(16) -0.0297(11)
C97 0.0229(9) 0.0270(10) 0.0284(10) 0.0025(9) -0.0058(8) -0.0067(7)
C98 0.0197(8) 0.0249(9) 0.0260(9) 0.0035(8) -0.0069(7) -0.0036(7)
C99 0.0234(9) 0.0309(10) 0.0214(9) 0.0016(8) -0.0043(7) -0.0084(7)
C100 0.0254(9) 0.0326(11) 0.0321(10) 0.0026(9) -0.0106(8) -0.0067(8)
C101 0.0294(10) 0.0357(11) 0.0325(11) 0.0034(9) -0.0121(8) -0.0090(8)
C102 0.0338(10) 0.0362(11) 0.0290(10) 0.0015(9) -0.0128(8) -0.0131(8)
C103 0.0297(9) 0.0337(10) 0.0303(10) 0.0042(9) -0.0100(8) -0.0158(7)
C104 0.0332(10) 0.0285(10) 0.0262(10) 0.0031(9) -0.0078(8) -0.0088(8)
C105 0.0378(11) 0.0394(13) 0.0394(12) 0.0028(10) -0.0189(9) -0.0074(10)
C106 0.0402(14) 0.073(2) 0.0530(15) 0.0206(15) -0.0205(11) -0.0058(14)
C107 0.0422(13) 0.0612(17) 0.0440(13) 0.0176(13) -0.0186(10) -0.0107(12)
C108 0.102(2) 0.0451(18) 0.0783(17) 0.0032(15) -0.0608(13) -0.0018(16)
C109 0.0413(11) 0.0318(10) 0.0274(10) 0.0000(9) -0.0119(8) -0.0142(8)
C110 0.0580(14) 0.0327(12) 0.0363(12) -0.0019(10) -0.0102(11) -0.0146(10)
C111 0.0454(15) 0.0455(14) 0.0431(15) -0.0089(12) 0.0027(12) -0.0086(12)
C112 0.0818(17) 0.0376(13) 0.0514(13) -0.0021(11) -0.0358(11) -0.0157(12)
C113 0.0280(9) 0.0273(10) 0.0275(10) 0.0036(9) -0.0098(8) -0.0070(8)
C114 0.0230(9) 0.0249(10) 0.0301(10) 0.0032(9) -0.0084(8) -0.0040(8)
C115 0.0248(9) 0.0282(10) 0.0245(9) -0.0019(8) -0.0077(7) -0.0068(7)
C116 0.0246(9) 0.0244(9) 0.0253(10) -0.0001(8) -0.0058(8) -0.0055(7)
C117 0.0161(9) 0.0310(11) 0.0263(10) -0.0038(9) -0.0033(8) 0.0013(8)
C118 0.0193(9) 0.0321(10) 0.0330(11) -0.0145(9) 0.0010(8) -0.0085(7)
C119 0.0279(9) 0.0329(10) 0.0249(10) -0.0055(9) 0.0017(8) -0.0136(7)
C120 0.0245(9) 0.0261(10) 0.0243(9) -0.0023(8) -0.0061(7) -0.0053(7)
C121 0.0242(9) 0.0394(12) 0.0428(12) -0.0019(10) -0.0161(8) -0.0028(9)
C122 0.0909(19) 0.055(2) 0.117(2) 0.0105(18) -0.0708(15) -0.0010(17)
C123 0.0440(15) 0.094(3) 0.136(3) 0.035(2) -0.0464(16) -0.0105(17)
C124 0.094(2) 0.106(3) 0.0649(18) 0.001(2) -0.0422(15) 0.053(2)
C125 0.0378(11) 0.0315(10) 0.0336(12) -0.0038(10) -0.0018(9) -0.0146(8)
C126 0.100(2) 0.0513(15) 0.061(2) -0.0110(15) 0.0426(18) -0.0372(14)
C127 0.0478(12) 0.0410(12) 0.0592(16) -0.0021(11) -0.0153(11) -0.0269(8)
C128 0.0893(16) 0.0411(12) 0.0722(16) 0.0251(12) -0.0462(12) -0.0388(10)
C129 0.0294(10) 0.0342(11) 0.0288(11) -0.0048(9) -0.0021(9) -0.0062(9)
C130 0.0316(11) 0.0325(11) 0.0393(12) 0.0019(10) -0.0077(9) -0.0082(9)
C131 0.0247(10) 0.0298(11) 0.0469(16) 0.0028(12) -0.0033(11) -0.0064(9)
C136 0.0279(12) 0.0417(15) 0.0459(15) -0.0067(13) -0.0053(11) -0.0060(11)
C135 0.0376(15) 0.0353(14) 0.070(3) -0.0085(16) 0.0011(16) -0.0026(12)
C134 0.0206(13) 0.0390(18) 0.063(3) 0.003(2) -0.0050(16) -0.0033(13)
C133 0.0367(15) 0.0390(19) 0.063(3) -0.0030(17) -0.0162(16) -0.0130(13)
C132 0.0283(13) 0.0236(14) 0.045(3) -0.0009(15) -0.0064(14) -0.0023(11)
C137 0.0317(14) 0.062(2) 0.092(2) 0.0002(19) -0.0370(15) -0.0045(16)
C138 0.043(2) 0.093(3) 0.115(4) -0.020(3) -0.032(2) 0.009(2)
C139 0.055(2) 0.073(3) 0.087(2) -0.011(2) -0.0334(16) -0.0200(19)
C140 0.056(2) 0.063(2) 0.116(3) -0.003(2) -0.038(2) -0.0277(15)
C141 0.0530(18) 0.0574(18) 0.067(2) -0.0148(18) 0.0129(18) -0.0123(15)
C142 0.092(4) 0.052(2) 0.094(4) -0.023(2) 0.004(3) 0.025(3)
C143 0.068(2) 0.0432(18) 0.070(2) -0.0168(17) 0.0265(19) -0.0335(15)
C144 0.072(3) 0.081(3) 0.076(3) 0.001(3) 0.012(2) -0.0366(19)
C145 0.0362(11) 0.0315(11) 0.0276(11) 0.0032(9) -0.0037(9) -0.0112(9)
C146 0.0288(10) 0.0289(10) 0.0289(11) 0.0054(9) -0.0038(9) -0.0075(8)
C147 0.0257(10) 0.0234(10) 0.0305(11) -0.0057(9) -0.0028(8) -0.0040(8)
C148 0.0287(9) 0.0212(9) 0.0245(10) -0.0025(8) -0.0013(8) -0.0095(7)
C149 0.0284(9) 0.0225(9) 0.0289(10) -0.0048(8) -0.0074(8) -0.0067(7)
C150 0.0252(9) 0.0273(10) 0.0330(11) 0.0026(9) -0.0080(8) -0.0075(8)
C151 0.0226(9) 0.0302(10) 0.0384(12) -0.0053(10) -0.0003(9) -0.0096(8)
C152 0.0296(10) 0.0244(10) 0.0329(11) 0.0024(9) -0.0035(9) -0.0072(8)
C153 0.0371(10) 0.0366(11) 0.0312(10) 0.0025(9) -0.0129(8) -0.0186(8)
C154 0.0689(13) 0.0469(12) 0.0370(12) 0.0020(10) -0.0250(9) -0.0308(9)
C155 0.0437(12) 0.0330(12) 0.0485(13) 0.0122(10) -0.0224(10) -0.0115(9)
C156 0.0419(12) 0.0391(12) 0.0342(12) 0.0049(10) -0.0090(10) -0.0154(9)
C157 0.0213(10) 0.0483(13) 0.0456(14) 0.0061(12) 0.0004(10) -0.0116(9)
C158 0.0269(16) 0.079(3) 0.045(2) -0.004(2) 0.0049(16) -0.0178(16)
C159 0.0273(17) 0.062(2) 0.086(3) 0.030(2) 0.009(2) -0.0133(15)
C160 0.0385(19) 0.101(3) 0.040(2) -0.017(2) 0.0094(17) -0.0245(19)
C161 0.0143(8) 0.0402(11) 0.0278(10) 0.0058(9) -0.0051(7) -0.0079(8)
C162 0.0182(9) 0.0362(11) 0.0313(11) -0.0013(9) -0.0051(8) -0.0039(8)
C163 0.0211(9) 0.0280(11) 0.0292(10) -0.0021(9) -0.0076(8) 0.0030(8)
C164 0.0265(11) 0.0381(13) 0.0571(15) -0.0042(12) -0.0137(10) 0.0017(10)
C165 0.0467(14) 0.0426(16) 0.0641(16) -0.0049(14) -0.0305(11) 0.0199(13)
C166 0.0649(17) 0.0313(13) 0.0436(13) 0.0007(11) -0.0218(12) 0.0058(13)
C167 0.0454(13) 0.0262(11) 0.0334(12) -0.0033(10) -0.0050(10) -0.0025(10)
C168 0.0320(11) 0.0304(11) 0.0314(11) -0.0053(10) -0.0100(9) 0.0046(9)
C169 0.0480(14) 0.0618(17) 0.0698(17) 0.0120(14) -0.0216(12) -0.0033(13)
C170 0.062(3) 0.098(4) 0.088(3) -0.012(3) -0.027(3) 0.041(3)
C171 0.077(3) 0.103(3) 0.121(3) 0.015(3) -0.032(3) -0.012(2)
C172 0.0490(18) 0.098(4) 0.089(2) -0.011(3) -0.0507(15) 0.016(2)
C173 0.0715(19) 0.0349(13) 0.0596(18) 0.0114(13) -0.0140(15) -0.0131(13)
C174 0.0662(17) 0.0643(17) 0.076(2) 0.0067(17) -0.0101(16) -0.0367(12)
C175 0.113(2) 0.0478(16) 0.0673(18) 0.0043(15) -0.0458(15) -0.0255(15)
C176 0.140(3) 0.089(2) 0.0437(17) 0.0107(16) -0.0194(18) -0.0693(16)
C177 0.0181(9) 0.0298(10) 0.0268(10) -0.0047(9) -0.0024(8) -0.0043(7)
C178 0.0223(9) 0.0246(9) 0.0266(10) -0.0025(8) -0.0043(7) -0.0072(7)
C179 0.0202(9) 0.0225(9) 0.0255(10) -0.0026(8) -0.0007(8) -0.0003(8)
C180 0.0257(9) 0.0276(10) 0.0361(11) 0.0032(9) -0.0126(8) -0.0087(7)
C181 0.0291(9) 0.0264(10) 0.0372(11) 0.0042(9) -0.0086(8) -0.0119(7)
C182 0.0295(10) 0.0306(10) 0.0305(11) 0.0063(9) -0.0040(9) -0.0118(8)
C183 0.0255(9) 0.0244(9) 0.0262(10) -0.0010(8) -0.0051(8) -0.0066(7)
C184 0.0238(9) 0.0244(9) 0.0301(11) -0.0032(8) 0.0007(8) -0.0102(7)
C185 0.0319(10) 0.0402(11) 0.0437(13) 0.0127(10) -0.0114(9) -0.0188(8)
C186 0.0545(12) 0.1037(18) 0.0650(16) 0.0484(14) -0.0298(11) -0.0560(10)
C187 0.0453(12) 0.0448(12) 0.0690(18) 0.0018(13) -0.0147(12) -0.0270(9)
C188 0.0314(11) 0.0529(15) 0.0502(15) 0.0052(13) -0.0058(11) -0.0151(10)
C189 0.0328(10) 0.0312(10) 0.0217(9) -0.0031(8) -0.0073(8) -0.0098(8)
C190 0.0452(11) 0.0381(11) 0.0286(10) 0.0081(9) -0.0130(9) -0.0193(9)
C191 0.0477(11) 0.0312(10) 0.0284(11) -0.0021(9) -0.0078(9) -0.0194(8)
C192 0.0303(10) 0.0432(13) 0.0316(11) -0.0042(10) -0.0130(8) -0.0072(9)
C193 0.0198(8) 0.0157(8) 0.0382(11) -0.0018(8) -0.0077(8) -0.0029(7)
C194 0.0226(8) 0.0243(9) 0.0302(10) -0.0011(8) -0.0097(7) -0.0073(7)
C195 0.0214(9) 0.0382(11) 0.0251(10) -0.0063(9) -0.0029(7) -0.0116(7)
C196 0.0214(9) 0.0387(11) 0.0405(12) -0.0070(10) -0.0036(9) -0.0114(8)
C197 0.0203(9) 0.0578(14) 0.0450(13) -0.0149(11) -0.0093(8) -0.0112(9)
C198 0.0156(8) 0.0710(15) 0.0395(12) -0.0118(11) -0.0010(8) -0.0216(8)
C199 0.0199(8) 0.0600(13) 0.0280(10) -0.0134(9) -0.0021(7) -0.0205(7)
C200 0.0251(9) 0.0387(11) 0.0282(10) -0.0080(9) -0.0056(8) -0.0124(8)
C201 0.0239(11) 0.0636(18) 0.0761(18) -0.0132(15) -0.0217(11) 0.0001(11)
C202 0.0499(16) 0.070(2) 0.112(3) 0.018(2) -0.0419(15) -0.0050(16)
C203 0.0332(14) 0.088(2) 0.0574(18) 0.0025(18) -0.0105(13) -0.0083(15)
C204 0.0330(13) 0.099(3) 0.069(2) -0.001(2) -0.0180(13) -0.0098(15)
C205 0.0307(10) 0.0697(15) 0.0311(12) -0.0093(11) 0.0018(9) -0.0264(9)
C206 0.094(2) 0.096(2) 0.0482(18) -0.0210(17) 0.0353(17) -0.0595(14)
C207 0.0501(12) 0.0693(15) 0.0668(17) 0.0048(14) -0.0214(11) -0.0393(9)
C208 0.0551(13) 0.0907(17) 0.0492(15) 0.0313(14) -0.0138(12) -0.0477(11)
C209 0.0166(8) 0.0312(10) 0.0314(10) 0.0114(9) -0.0090(7) -0.0028(8)
C210 0.0204(9) 0.0269(10) 0.0304(10) 0.0043(9) -0.0051(8) -0.0054(7)
C211 0.0144(8) 0.0412(11) 0.0274(10) 0.0048(9) -0.0038(7) -0.0088(8)
C212 0.0270(10) 0.0405(12) 0.0291(11) 0.0014(10) -0.0027(9) -0.0120(8)
C213 0.0302(10) 0.0444(12) 0.0300(11) -0.0034(10) -0.0004(9) -0.0160(8)
C214 0.0321(9) 0.0569(13) 0.0394(12) 0.0009(11) -0.0119(8) -0.0269(8)
C215 0.0208(9) 0.0579(14) 0.0315(11) 0.0074(11) -0.0097(8) -0.0129(9)
C216 0.0212(9) 0.0409(11) 0.0325(11) 0.0035(9) -0.0090(8) -0.0130(8)
C217 0.0389(11) 0.0465(12) 0.0410(15) -0.0101(11) -0.0105(10) -0.0222(9)
C218 0.085(5) 0.047(4) 0.045(4) -0.015(3) -0.015(3) -0.012(3)
C219 0.035(3) 0.031(3) 0.071(5) -0.016(3) 0.005(3) -0.006(2)
C220 0.045(3) 0.039(3) 0.060(4) -0.015(3) -0.005(3) -0.013(2)
C221 0.0236(9) 0.0607(16) 0.0530(14) 0.0102(13) -0.0204(9) -0.0133(9)
C222 0.104(2) 0.100(3) 0.0818(19) 0.033(2) -0.0631(14) -0.036(2)
C223 0.0317(16) 0.094(3) 0.119(3) 0.050(2) -0.0102(19) -0.0019(17)
C224 0.0462(14) 0.0643(19) 0.127(3) 0.0374(19) -0.0503(14) -0.0138(14)
C225 0.0204(8) 0.0258(9) 0.0254(9) -0.0004(8) -0.0054(7) -0.0058(7)
C226 0.0202(9) 0.0270(10) 0.0206(9) -0.0003(8) -0.0046(7) -0.0036(7)
C227 0.0257(9) 0.0242(10) 0.0185(9) 0.0004(8) -0.0066(7) -0.0008(8)
C228 0.0237(9) 0.0226(9) 0.0306(11) -0.0029(9) -0.0019(8) -0.0044(7)
C229 0.0317(10) 0.0267(10) 0.0232(10) -0.0043(9) -0.0059(8) -0.0026(8)
C230 0.0365(11) 0.0212(10) 0.0256(10) -0.0090(8) -0.0025(9) -0.0021(8)
C231 0.0350(11) 0.0268(10) 0.0205(10) -0.0015(8) -0.0013(8) -0.0092(8)
C232 0.0313(10) 0.0280(10) 0.0218(9) -0.0021(8) -0.0058(8) -0.0051(8)
C233 0.0293(11) 0.0392(12) 0.0388(13) -0.0163(10) 0.0058(10) -0.0079(9)
C234 0.0411(14) 0.0540(15) 0.0714(19) -0.0344(13) 0.0066(14) -0.0126(11)
C235 0.0549(16) 0.083(2) 0.0420(16) 0.0064(16) 0.0042(14) -0.0292(14)
C236 0.0269(11) 0.0525(15) 0.0575(16) -0.0121(13) -0.0035(11) -0.0064(11)
C237 0.0420(12) 0.0273(10) 0.0292(11) -0.0088(9) 0.0013(10) -0.0118(8)
C238 0.0581(14) 0.0548(14) 0.0534(16) 0.0018(13) -0.0170(12) -0.0302(10)
C239 0.0410(11) 0.0471(12) 0.0410(14) -0.0126(11) 0.0090(11) -0.0263(9)
C240 0.0578(15) 0.0347(11) 0.0452(15) -0.0170(11) 0.0147(13) -0.0227(10)
C241 0.0171(8) 0.0295(10) 0.0289(10) -0.0031(8) -0.0074(7) -0.0050(7)
C242 0.0231(9) 0.0267(10) 0.0325(10) -0.0006(9) -0.0116(7) -0.0055(7)
C243 0.0287(10) 0.0237(10) 0.0252(10) -0.0045(9) -0.0046(8) 0.0001(8)
C244 0.0288(10) 0.0235(10) 0.0275(10) -0.0029(9) -0.0056(8) 0.0019(8)
C245 0.0401(12) 0.0223(10) 0.0279(11) -0.0021(9) -0.0039(9) -0.0005(9)
C246 0.0411(13) 0.0253(11) 0.0318(12) -0.0036(10) -0.0016(10) 0.0062(10)
C247 0.0349(13) 0.0285(12) 0.0331(12) 0.0029(10) -0.0037(10) 0.0108(11)
C248 0.0266(10) 0.0319(11) 0.0329(11) -0.0034(10) -0.0094(8) 0.0023(9)
C249 0.0527(14) 0.0201(10) 0.0421(13) 0.0004(10) -0.0132(11) -0.0072(9)
C250 0.0458(13) 0.0328(12) 0.0653(18) -0.0027(12) -0.0110(12) -0.0142(10)
C251 0.0890(18) 0.0441(13) 0.080(2) 0.0213(14) -0.0359(15) -0.0371(12)
C252 0.0607(17) 0.0773(19) 0.0563(17) -0.0328(14) 0.0019(14) -0.0252(14)
C253 0.0303(13) 0.0515(17) 0.0450(14) 0.0041(13) -0.0060(11) 0.0146(13)
C254 0.075(2) 0.133(4) 0.083(2) -0.024(2) -0.0527(14) 0.047(2)
C255 0.065(2) 0.066(3) 0.126(4) -0.010(3) -0.026(2) 0.027(2)
C256 0.056(2) 0.078(3) 0.098(3) 0.020(2) -0.0223(19) -0.0027(19)
C282 0.0283(13) 0.0236(14) 0.045(3) -0.0009(15) -0.0064(14) -0.0023(11)
C281 0.0247(10) 0.0298(11) 0.0469(16) 0.0028(12) -0.0033(11) -0.0064(9)
C286 0.0279(12) 0.0417(15) 0.0459(15) -0.0067(13) -0.0053(11) -0.0060(11)
C285 0.0376(15) 0.0353(14) 0.070(3) -0.0085(16) 0.0011(16) -0.0026(12)
C284 0.0206(13) 0.0390(18) 0.063(3) 0.003(2) -0.0050(16) -0.0033(13)
C283 0.0367(15) 0.0390(19) 0.063(3) -0.0030(17) -0.0162(16) -0.0130(13)
C287 0.0317(14) 0.062(2) 0.092(2) 0.0002(19) -0.0370(15) -0.0045(16)
C288 0.043(2) 0.093(3) 0.115(4) -0.020(3) -0.032(2) 0.009(2)
C289 0.055(2) 0.073(3) 0.087(2) -0.011(2) -0.0334(16) -0.0200(19)
C290 0.056(2) 0.063(2) 0.116(3) -0.003(2) -0.038(2) -0.0277(15)
C291 0.0530(18) 0.0574(18) 0.067(2) -0.0148(18) 0.0129(18) -0.0123(15)
C292 0.092(4) 0.052(2) 0.094(4) -0.023(2) 0.004(3) 0.025(3)
C293 0.068(2) 0.0432(18) 0.070(2) -0.0168(17) 0.0265(19) -0.0335(15)
C294 0.072(3) 0.081(3) 0.076(3) 0.001(3) 0.012(2) -0.0366(19)
C295 0.0213(10) 0.0483(13) 0.0456(14) 0.0061(12) 0.0004(10) -0.0116(9)
C296 0.0269(16) 0.079(3) 0.045(2) -0.004(2) 0.0049(16) -0.0178(16)
C297 0.0273(17) 0.062(2) 0.086(3) 0.030(2) 0.009(2) -0.0133(15)
C298 0.0385(19) 0.101(3) 0.040(2) -0.017(2) 0.0094(17) -0.0245(19)
C299 0.0480(14) 0.0618(17) 0.0698(17) 0.0120(14) -0.0216(12) -0.0033(13)
C300 0.062(3) 0.098(4) 0.088(3) -0.012(3) -0.027(3) 0.041(3)
C301 0.077(3) 0.103(3) 0.121(3) 0.015(3) -0.032(3) -0.012(2)
C302 0.0490(18) 0.098(4) 0.089(2) -0.011(3) -0.0507(15) 0.016(2)
C303 0.0389(11) 0.0465(12) 0.0410(15) -0.0101(11) -0.0105(10) -0.0222(9)
C304 0.068(3) 0.050(2) 0.040(2) -0.004(2) -0.009(2) -0.0287(19)
C305 0.049(2) 0.063(3) 0.100(4) 0.002(3) -0.039(2) -0.0301(17)
C306 0.069(2) 0.040(2) 0.043(2) 0.0039(19) -0.0139(19) -0.0328(16)
C9A 0.0566(13) 0.0496(14) 0.0641(16) 0.0092(13) -0.0287(11) -0.0219(11)
C10A 0.101(3) 0.063(3) 0.107(3) 0.000(3) -0.062(2) -0.009(3)
C11A 0.065(2) 0.061(2) 0.091(4) -0.002(3) -0.019(3) -0.0273(17)
C12A 0.095(5) 0.053(2) 0.074(3) -0.015(2) 0.002(4) -0.008(3)
C19A 0.033(2) 0.0286(16) 0.0523(18) 0.0072(14) -0.0102(15) -0.0034(13)
C24A 0.0563(14) 0.0439(13) 0.0552(16) 0.0114(13) -0.0180(13) -0.0246(10)
C23A 0.0562(18) 0.0396(15) 0.079(2) 0.0180(15) -0.0229(16) -0.0181(12)
C22A 0.054(2) 0.0413(19) 0.087(3) 0.010(2) -0.026(2) -0.0204(15)
C21A 0.0478(19) 0.049(2) 0.060(2) -0.0040(19) -0.0169(17) -0.0150(16)
C20A 0.069(2) 0.0365(17) 0.0433(18) 0.0069(15) -0.0225(16) -0.0192(15)
C25A 0.102(3) 0.053(2) 0.067(2) -0.0149(19) -0.035(2) -0.025(2)
C26A 0.109(4) 0.099(4) 0.053(2) -0.013(3) -0.035(2) -0.025(3)
C27A 0.127(4) 0.077(3) 0.083(3) -0.026(2) -0.043(2) -0.036(2)
C28A 0.107(4) 0.059(3) 0.071(3) -0.020(2) -0.013(3) -0.021(3)
C29A 0.139(2) 0.0747(17) 0.104(3) 0.0431(19) -0.051(2) -0.0699(15)
C30A 0.170(5) 0.077(3) 0.108(4) 0.039(3) -0.040(4) -0.056(3)
C31A 0.121(3) 0.126(4) 0.145(5) 0.050(4) -0.041(4) -0.078(2)
C32A 0.156(4) 0.082(3) 0.091(3) 0.032(3) -0.054(3) -0.058(3)
C41A 0.0402(18) 0.0395(18) 0.0447(16) 0.0067(15) 0.0097(15) 0.0202(15)
C42A 0.084(3) 0.0231(18) 0.060(2) 0.0099(17) 0.020(2) 0.0112(19)
C43A 0.0290(18) 0.071(3) 0.096(3) 0.045(2) -0.0068(19) 0.0122(19)
C44A 0.044(2) 0.034(2) 0.059(2) 0.0068(17) 0.0025(17) 0.0171(17)
C45A 0.0323(18) 0.0486(14) 0.0382(17) -0.0159(13) 0.0015(15) -0.0240(12)
C46A 0.0444(17) 0.060(2) 0.0324(17) 0.0118(16) -0.0112(14) -0.0204(15)
C47A 0.066(4) 0.0436(18) 0.057(2) 0.0097(18) 0.008(2) -0.004(2)
C48A 0.0487(19) 0.061(2) 0.0373(19) 0.0118(18) -0.0084(16) -0.0174(18)
C1AA 0.0203(9) 0.0199(9) 0.0261(10) 0.0012(8) -0.0005(8) -0.0041(7)
Cl9 0.1703(15) 0.1393(13) 0.1959(18) 0.0479(13) -0.0654(13) -0.0611(11)
Cl10 0.1582(10) 0.1713(12) 0.1498(12) 0.0625(10) -0.0718(9) -0.0900(8)
C277 0.0349(12) 0.0406(15) 0.099(2) 0.0012(16) -0.0287(13) -0.0051(11)
Cl11 0.1480(13) 0.0960(10) 0.241(2) 0.0091(13) -0.0558(14) -0.0362(9)
Cl12 0.1422(9) 0.1289(11) 0.1504(10) 0.0119(9) -0.0805(7) -0.0415(8)
C278 0.115(3) 0.302(9) 0.193(7) 0.031(7) -0.057(4) -0.117(4)
Cl7 0.0651(4) 0.0977(7) 0.1298(8) 0.0197(6) -0.0389(5) -0.0348(4)
Cl8 0.1301(9) 0.2095(18) 0.1249(9) 0.0364(11) -0.0724(6) -0.0621(10)
C276 0.191(6) 0.339(10) 0.075(4) 0.018(5) -0.002(4) -0.153(5)
Cl5 0.0915(5) 0.0805(5) 0.0573(4) 0.0070(4) -0.0219(4) -0.0311(4)
Cl6 0.1110(9) 0.0668(6) 0.1186(9) 0.0035(6) -0.0383(7) 0.0083(6)
C275 0.0750(19) 0.110(3) 0.0415(14) 0.0187(17) -0.0266(13) -0.0357(18)
Cl3 0.0914(12) 0.0843(10) 0.209(2) 0.0336(13) 0.0127(14) -0.0230(9)
Cl4 0.0713(7) 0.0707(8) 0.0723(7) -0.0053(6) -0.0223(6) -0.0055(6)
C274 0.060(2) 0.085(3) 0.099(3) 0.012(3) -0.018(2) -0.0402(18)
Cl1 0.0713(7) 0.0707(8) 0.0723(7) -0.0053(6) -0.0223(6) -0.0055(6)
Cl2 0.0914(12) 0.0843(10) 0.209(2) 0.0336(13) 0.0127(14) -0.0230(9)
C273 0.060(2) 0.085(3) 0.099(3) 0.012(3) -0.018(2) -0.0402(18)
Cl13 0.0925(12) 0.1193(15) 0.163(2) -0.0278(14) 0.0126(13) 0.0188(12)
Cl14 0.0806(9) 0.1160(12) 0.1114(11) 0.0343(9) -0.0086(9) -0.0122(9)
C279 0.0493(19) 0.048(2) 0.067(3) -0.010(2) 0.008(2) -0.0078(18)
Cl15 0.0925(12) 0.1193(15) 0.163(2) -0.0278(14) 0.0126(13) 0.0188(12)
Cl16 0.0806(9) 0.1160(12) 0.1114(11) 0.0343(9) -0.0086(9) -0.0122(9)
C280 0.0493(19) 0.048(2) 0.067(3) -0.010(2) 0.008(2) -0.0078(18)

_geom_special_details            
;
 All esds (except the esd in the dihedral angle between two l.s. planes)
 are estimated using the full covariance matrix.  The cell esds are taken
 into account individually in the estimation of esds in distances, angles
 and torsion angles; correlations between esds in cell parameters are only
 used when they are defined by crystal symmetry.  An approximate (isotropic)
 treatment of cell esds is used for estimating esds involving l.s. planes.
;
loop_
_geom_bond_atom_site_label_1
_geom_bond_atom_site_label_2
_geom_bond_distance
_geom_bond_site_symmetry_2
_geom_bond_publ_flag
Ag1 Cu1 2.7763(5) . ?
Ag1 Cu2 2.7383(4) . ?
Ag1 Cu7 2.7369(5) . ?
Ag1 C17 2.254(3) . ?
Ag1 C33 2.412(3) . ?
Ag1 C209 2.454(2) . ?
Ag2 Cu2 2.8788(3) . ?
Ag2 Cu3 2.8958(5) . ?
Ag2 Cu6 2.9354(4) . ?
Ag2 C49 2.356(2) . ?
Ag2 C65 2.634(3) . ?
Ag2 C177 2.3300(19) . ?
Ag2 C209 2.538(2) . ?
Ag3 Cu3 2.8517(4) . ?
Ag3 Cu4 2.9191(4) . ?
Ag3 Cu8 3.0416(4) . ?
Ag3 C81 2.615(2) . ?
Ag3 C113 2.331(2) . ?
Ag3 C114 2.701(3) . ?
Ag3 C193 2.516(2) . ?
Ag3 C225 2.352(2) . ?
Ag4 Cu1 2.8737(5) . ?
Ag4 Cu4 2.7424(4) . ?
Ag4 Cu7 2.6880(4) . ?
Ag4 C1 2.236(3) . ?
Ag4 C2 2.646(3) . ?
Ag4 C97 2.424(2) . ?
Ag4 C193 2.502(3) . ?
Ag5 Cu3 2.6824(3) . ?
Ag5 Cu5 2.9898(5) . ?
Ag5 Cu6 2.8376(5) . ?
Ag5 C81 2.478(2) . ?
Ag5 C129 2.269(3) . ?
Ag5 C130 2.565(2) . ?
Ag5 C177 2.437(3) . ?
Ag6 Cu4 2.8947(4) . ?
Ag6 Cu6 2.8894(4) . ?
Ag6 Cu7 2.8186(4) . ?
Ag6 C81 2.561(2) . ?
Ag6 C97 2.337(2) . ?
Ag6 C161 2.328(2) . ?
Ag6 C162 2.669(2) . ?
Ag6 C209 2.643(2) . ?
Ag7 Cu2 2.9082(5) . ?
Ag7 Cu3 3.1811(3) . ?
Ag7 Cu7 2.8266(4) . ?
Ag7 Cu8 2.9319(4) . ?
Ag7 C33 2.337(3) . ?
Ag7 C65 2.4891(19) . ?
Ag7 C193 2.607(2) . ?
Ag7 C241 2.364(3) . ?
Ag7 C242 2.662(2) . ?
Ag8 Cu3 2.7178(5) . ?
Ag8 Cu5 2.7588(4) . ?
Ag8 Cu8 2.6930(4) . ?
Ag8 C65 2.480(3) . ?
Ag8 C145 2.254(2) . ?
Ag8 C225 2.461(2) . ?
Cu1 C1 1.865(3) . ?
Cu1 C17 1.872(3) . ?
Cu2 C33 1.866(2) . ?
Cu2 C49 1.866(2) . ?
Cu3 Cu7 2.5914(5) . ?
Cu3 C65 1.862(2) . ?
Cu3 C81 1.881(2) . ?
Cu4 C97 1.879(3) . ?
Cu4 C113 1.855(3) . ?
Cu5 C129 1.876(3) . ?
Cu5 C145 1.889(3) . ?
Cu6 C161 1.869(2) . ?
Cu6 C177 1.857(2) . ?
Cu7 C193 1.865(2) . ?
Cu7 C209 1.864(3) . ?
Cu8 C225 1.862(2) . ?
Cu8 C241 1.857(2) . ?
C1 C2 1.235(5) . ?
C2 C3 1.406(4) . ?
C3 C4 1.410(4) . ?
C3 C8 1.407(3) . ?
C4 C5 1.374(5) . ?
C5 C6 1.406(4) . ?
C5 C9 1.541(6) . ?
C5 C9A 1.458(7) . ?
C6 C7 1.385(4) . ?
C7 C8 1.361(5) . ?
C7 C13 1.539(4) . ?
C9 C10 1.511(8) . ?
C9 C11 1.533(8) . ?
C9 C12 1.558(7) . ?
C13 C14 1.561(6) . ?
C13 C15 1.484(7) . ?
C13 C16 1.515(7) . ?
C17 C18 1.180(5) . ?
C18 C19 1.557(4) . ?
C18 C19A 1.390(5) . ?
C19 C24 1.3900 . ?
C19 C20 1.3900 . ?
C24 C23 1.3900 . ?
C23 C22 1.3900 . ?
C23 C29 1.574(7) . ?
C22 C21 1.3900 . ?
C21 C20 1.3900 . ?
C21 C25 1.613(6) . ?
C25 C26 1.528(9) . ?
C25 C27 1.544(9) . ?
C25 C28 1.579(8) . ?
C29 C30 1.553(11) . ?
C29 C31 1.534(9) . ?
C29 C32 1.546(9) . ?
C33 C34 1.247(3) . ?
C34 C35 1.419(3) . ?
C35 C36 1.419(3) . ?
C35 C40 1.382(4) . ?
C36 C37 1.373(3) . ?
C37 C38 1.405(4) . ?
C37 C41 1.584(5) . ?
C37 C41A 1.493(7) . ?
C38 C39 1.383(4) . ?
C39 C40 1.398(3) . ?
C39 C45 1.563(5) . ?
C39 C45A 1.572(5) . ?
C41 C42 1.524(6) . ?
C41 C43 1.537(7) . ?
C41 C44 1.527(6) . ?
C45 C46 1.525(6) . ?
C45 C47 1.515(6) . ?
C45 C48 1.535(8) . ?
C49 C50 1.217(3) . ?
C50 C51 1.442(3) . ?
C51 C52 1.397(4) . ?
C51 C56 1.400(3) . ?
C52 C53 1.391(4) . ?
C53 C54 1.383(3) . ?
C53 C57 1.544(4) . ?
C54 C55 1.401(4) . ?
C55 C56 1.387(3) . ?
C55 C61 1.538(3) . ?
C57 C58 1.557(5) . ?
C57 C59 1.529(6) . ?
C57 C60 1.484(6) . ?
C61 C62 1.526(4) . ?
C61 C63 1.514(5) . ?
C61 C64 1.527(4) . ?
C65 C66 1.251(3) . ?
C66 C1AA 1.418(3) . ?
C68 C69 1.398(3) . ?
C68 C1AA 1.406(4) . ?
C69 C70 1.382(4) . ?
C69 C73 1.536(4) . ?
C70 C71 1.398(4) . ?
C71 C72 1.398(3) . ?
C71 C77 1.535(4) . ?
C72 C1AA 1.401(3) . ?
C73 C74 1.513(4) . ?
C73 C75 1.531(3) . ?
C73 C76 1.543(4) . ?
C77 C78 1.522(4) . ?
C77 C79 1.529(3) . ?
C77 C80 1.521(3) . ?
C81 C82 1.208(3) . ?
C82 C83 1.449(3) . ?
C83 C84 1.388(3) . ?
C83 C88 1.410(4) . ?
C84 C85 1.376(3) . ?
C85 C86 1.382(4) . ?
C85 C89 1.560(4) . ?
C86 C87 1.384(4) . ?
C87 C88 1.419(3) . ?
C87 C93 1.527(5) . ?
C89 C90 1.545(5) . ?
C89 C91 1.504(5) . ?
C89 C92 1.487(6) . ?
C93 C94 1.510(5) . ?
C93 C95 1.576(5) . ?
C93 C96 1.503(4) . ?
C97 C98 1.221(4) . ?
C98 C99 1.433(4) . ?
C99 C100 1.410(3) . ?
C99 C104 1.400(3) . ?
C100 C101 1.374(4) . ?
C101 C102 1.399(4) . ?
C101 C105 1.549(4) . ?
C102 C103 1.378(3) . ?
C103 C104 1.385(4) . ?
C103 C109 1.543(3) . ?
C105 C106 1.492(5) . ?
C105 C107 1.556(4) . ?
C105 C108 1.536(5) . ?
C109 C110 1.515(4) . ?
C109 C111 1.542(4) . ?
C109 C112 1.525(5) . ?
C113 C114 1.235(4) . ?
C114 C115 1.442(4) . ?
C115 C116 1.401(3) . ?
C115 C120 1.383(4) . ?
C116 C117 1.389(4) . ?
C117 C118 1.403(4) . ?
C117 C121 1.537(4) . ?
C118 C119 1.385(3) . ?
C119 C120 1.396(4) . ?
C119 C125 1.544(4) . ?
C121 C122 1.501(5) . ?
C121 C123 1.520(5) . ?
C121 C124 1.457(5) . ?
C125 C126 1.513(4) . ?
C125 C127 1.528(5) . ?
C125 C128 1.510(4) . ?
C129 C130 1.193(4) . ?
C130 C131 1.443(3) . ?
C130 C281 1.465(4) . ?
C131 C136 1.3900 . ?
C131 C132 1.3900 . ?
C136 C135 1.3900 . ?
C135 C134 1.3900 . ?
C135 C141 1.514(5) . ?
C134 C133 1.3900 . ?
C133 C132 1.3900 . ?
C133 C137 1.524(7) . ?
C137 C138 1.545(7) . ?
C137 C139 1.542(8) . ?
C137 C140 1.534(8) . ?
C141 C142 1.567(7) . ?
C141 C143 1.512(7) . ?
C141 C144 1.518(6) . ?
C145 C146 1.214(4) . ?
C146 C147 1.446(3) . ?
C147 C148 1.405(3) . ?
C147 C152 1.394(3) . ?
C148 C149 1.364(3) . ?
C149 C150 1.412(3) . ?
C149 C153 1.543(3) . ?
C150 C151 1.383(4) . ?
C151 C152 1.394(4) . ?
C151 C157 1.519(4) . ?
C151 C295 1.591(6) . ?
C153 C154 1.527(4) . ?
C153 C155 1.539(3) . ?
C153 C156 1.547(4) . ?
C157 C158 1.530(6) . ?
C157 C159 1.519(6) . ?
C157 C160 1.516(7) . ?
C161 C162 1.210(4) . ?
C162 C163 1.446(4) . ?
C163 C164 1.389(4) . ?
C163 C168 1.394(4) . ?
C164 C165 1.418(5) . ?
C165 C166 1.376(5) . ?
C165 C169 1.510(6) . ?
C165 C299 1.586(9) . ?
C166 C167 1.399(5) . ?
C167 C168 1.383(4) . ?
C167 C173 1.536(5) . ?
C169 C170 1.553(7) . ?
C169 C171 1.538(8) . ?
C169 C172 1.503(7) . ?
C173 C174 1.560(6) . ?
C173 C175 1.529(5) . ?
C173 C176 1.507(5) . ?
C177 C178 1.245(3) . ?
C178 C179 1.421(3) . ?
C179 C180 1.398(4) . ?
C179 C184 1.405(4) . ?
C180 C181 1.387(4) . ?
C181 C182 1.388(4) . ?
C181 C185 1.546(4) . ?
C182 C183 1.421(4) . ?
C183 C184 1.381(3) . ?
C183 C189 1.532(4) . ?
C185 C186 1.512(4) . ?
C185 C187 1.539(5) . ?
C185 C188 1.543(4) . ?
C189 C190 1.528(3) . ?
C189 C191 1.544(4) . ?
C189 C192 1.534(3) . ?
C193 C194 1.230(3) . ?
C194 C195 1.430(3) . ?
C195 C196 1.394(3) . ?
C195 C200 1.406(4) . ?
C196 C197 1.396(3) . ?
C197 C198 1.384(4) . ?
C197 C201 1.550(4) . ?
C198 C199 1.418(4) . ?
C199 C200 1.384(3) . ?
C199 C205 1.540(4) . ?
C201 C202 1.497(6) . ?
C201 C203 1.603(5) . ?
C201 C204 1.482(4) . ?
C205 C206 1.526(4) . ?
C205 C207 1.522(5) . ?
C205 C208 1.517(4) . ?
C209 C210 1.230(4) . ?
C210 C211 1.447(4) . ?
C211 C212 1.383(4) . ?
C211 C216 1.397(3) . ?
C212 C213 1.374(4) . ?
C213 C214 1.411(4) . ?
C213 C217 1.545(7) . ?
C213 C303 1.553(6) . ?
C214 C215 1.387(4) . ?
C215 C216 1.404(4) . ?
C215 C221 1.505(4) . ?
C217 C218 1.535(8) . ?
C217 C219 1.522(8) . ?
C217 C220 1.542(8) . ?
C221 C222 1.549(5) . ?
C221 C223 1.520(5) . ?
C221 C224 1.514(6) . ?
C225 C226 1.238(3) . ?
C226 C227 1.417(3) . ?
C227 C228 1.397(3) . ?
C227 C232 1.407(4) . ?
C228 C229 1.401(3) . ?
C229 C230 1.389(4) . ?
C229 C233 1.546(3) . ?
C230 C231 1.385(3) . ?
C231 C232 1.395(3) . ?
C231 C237 1.546(4) . ?
C233 C234 1.498(4) . ?
C233 C235 1.519(5) . ?
C233 C236 1.519(5) . ?
C237 C238 1.509(5) . ?
C237 C239 1.526(4) . ?
C237 C240 1.538(3) . ?
C241 C242 1.229(3) . ?
C242 C243 1.442(3) . ?
C243 C244 1.401(4) . ?
C243 C248 1.381(4) . ?
C244 C245 1.386(3) . ?
C245 C246 1.403(4) . ?
C245 C249 1.537(5) . ?
C246 C247 1.367(5) . ?
C247 C248 1.418(4) . ?
C247 C253 1.539(4) . ?
C249 C250 1.526(4) . ?
C249 C251 1.543(5) . ?
C249 C252 1.535(4) . ?
C253 C254 1.460(6) . ?
C253 C255 1.570(6) . ?
C253 C256 1.493(6) . ?
C282 C281 1.3900 . ?
C282 C283 1.3900 . ?
C281 C286 1.3900 . ?
C286 C285 1.3900 . ?
C285 C284 1.3900 . ?
C285 C291 1.597(8) . ?
C284 C283 1.3900 . ?
C283 C287 1.561(8) . ?
C287 C288 1.539(8) . ?
C287 C289 1.547(8) . ?
C287 C290 1.547(9) . ?
C291 C292 1.550(11) . ?
C291 C293 1.532(11) . ?
C291 C294 1.540(10) . ?
C295 C296 1.527(8) . ?
C295 C297 1.529(10) . ?
C295 C298 1.523(9) . ?
C299 C300 1.527(9) . ?
C299 C301 1.538(10) . ?
C299 C302 1.538(11) . ?
C303 C304 1.549(6) . ?
C303 C305 1.520(7) . ?
C303 C306 1.530(6) . ?
C9A C10A 1.530(9) . ?
C9A C11A 1.530(10) . ?
C9A C12A 1.549(9) . ?
C19A C24A 1.3900 . ?
C19A C20A 1.3900 . ?
C24A C23A 1.3900 . ?
C23A C22A 1.3900 . ?
C23A C29A 1.484(8) . ?
C22A C21A 1.3900 . ?
C21A C20A 1.3900 . ?
C21A C25A 1.560(9) . ?
C25A C26A 1.537(9) . ?
C25A C27A 1.539(10) . ?
C25A C28A 1.524(8) . ?
C29A C30A 1.546(9) . ?
C29A C31A 1.546(9) . ?
C29A C32A 1.530(10) . ?
C41A C42A 1.533(10) . ?
C41A C43A 1.541(12) . ?
C41A C44A 1.529(11) . ?
C45A C46A 1.528(7) . ?
C45A C47A 1.522(7) . ?
C45A C48A 1.524(6) . ?
Cl9 C277 1.709(4) . ?
Cl10 C277 1.777(4) . ?
Cl11 C278 1.761(7) . ?
Cl12 C278 1.716(10) . ?
Cl7 C276 1.774(8) . ?
Cl8 C276 1.771(9) . ?
Cl5 C275 1.766(5) . ?
Cl6 C275 1.739(4) . ?
Cl3 C274 1.762(7) . ?
Cl4 C274 1.814(8) . ?
Cl1 C273 1.748(6) . ?
Cl2 C273 1.770(6) . ?
Cl13 C279 1.786(10) . ?
Cl14 C279 1.764(11) . ?
Cl15 C280 1.815(5) . ?
Cl16 C280 1.915(4) . ?

loop_
_geom_angle_atom_site_label_1
_geom_angle_atom_site_label_2
_geom_angle_atom_site_label_3
_geom_angle
_geom_angle_site_symmetry_1
_geom_angle_site_symmetry_3
_geom_angle_publ_flag
Cu2 Ag1 Cu1 161.491(14) . . ?
Cu7 Ag1 Cu1 98.009(14) . . ?
Cu7 Ag1 Cu2 81.720(13) . . ?
C17 Ag1 Cu1 42.11(8) . . ?
C17 Ag1 Cu2 137.87(8) . . ?
C17 Ag1 Cu7 139.52(8) . . ?
C17 Ag1 C33 117.93(9) . . ?
C17 Ag1 C209 131.84(9) . . ?
C33 Ag1 Cu1 119.61(6) . . ?
C33 Ag1 Cu2 41.89(6) . . ?
C33 Ag1 Cu7 84.40(6) . . ?
C33 Ag1 C209 110.17(8) . . ?
C209 Ag1 Cu1 110.30(6) . . ?
C209 Ag1 Cu2 81.87(6) . . ?
C209 Ag1 Cu7 41.64(6) . . ?
Cu2 Ag2 Cu3 100.115(12) . . ?
Cu2 Ag2 Cu6 154.330(12) . . ?
Cu3 Ag2 Cu6 77.821(12) . . ?
C49 Ag2 Cu2 40.22(6) . . ?
C49 Ag2 Cu3 137.72(6) . . ?
C49 Ag2 Cu6 143.64(6) . . ?
C49 Ag2 C65 104.24(8) . . ?
C49 Ag2 C209 99.64(8) . . ?
C65 Ag2 Cu2 77.83(4) . . ?
C65 Ag2 Cu3 39.00(5) . . ?
C65 Ag2 Cu6 111.70(5) . . ?
C177 Ag2 Cu2 166.14(6) . . ?
C177 Ag2 Cu3 85.24(7) . . ?
C177 Ag2 Cu6 39.23(6) . . ?
C177 Ag2 C49 130.02(8) . . ?
C177 Ag2 C65 99.34(8) . . ?
C177 Ag2 C209 116.00(7) . . ?
C209 Ag2 Cu2 77.72(5) . . ?
C209 Ag2 Cu3 78.84(6) . . ?
C209 Ag2 Cu6 76.79(5) . . ?
C209 Ag2 C65 104.81(8) . . ?
Cu3 Ag3 Cu4 102.758(12) . . ?
Cu3 Ag3 Cu8 75.037(11) . . ?
Cu4 Ag3 Cu8 156.536(11) . . ?
C81 Ag3 Cu3 39.96(5) . . ?
C81 Ag3 Cu4 78.35(5) . . ?
C81 Ag3 Cu8 109.98(5) . . ?
C81 Ag3 C114 124.90(7) . . ?
C113 Ag3 Cu3 140.09(6) . . ?
C113 Ag3 Cu4 39.43(7) . . ?
C113 Ag3 Cu8 144.18(6) . . ?
C113 Ag3 C81 105.32(7) . . ?
C113 Ag3 C114 27.16(9) . . ?
C113 Ag3 C193 101.71(8) . . ?
C113 Ag3 C225 130.43(9) . . ?
C114 Ag3 Cu3 164.67(5) . . ?
C114 Ag3 Cu4 66.38(6) . . ?
C114 Ag3 Cu8 119.35(5) . . ?
C193 Ag3 Cu3 76.30(5) . . ?
C193 Ag3 Cu4 80.27(6) . . ?
C193 Ag3 Cu8 76.51(6) . . ?
C193 Ag3 C81 102.75(7) . . ?
C193 Ag3 C114 110.86(7) . . ?
C225 Ag3 Cu3 83.16(6) . . ?
C225 Ag3 Cu4 165.43(5) . . ?
C225 Ag3 Cu8 37.73(5) . . ?
C225 Ag3 C81 98.99(7) . . ?
C225 Ag3 C114 104.98(8) . . ?
C225 Ag3 C193 114.21(8) . . ?
Cu4 Ag4 Cu1 164.560(14) . . ?
Cu7 Ag4 Cu1 96.812(14) . . ?
Cu7 Ag4 Cu4 84.977(12) . . ?
C1 Ag4 Cu1 40.44(9) . . ?
C1 Ag4 Cu4 139.24(8) . . ?
C1 Ag4 Cu7 135.72(8) . . ?
C1 Ag4 C2 27.70(11) . . ?
C1 Ag4 C97 120.43(9) . . ?
C1 Ag4 C193 125.51(9) . . ?
C2 Ag4 Cu1 68.14(7) . . ?
C2 Ag4 Cu4 113.00(7) . . ?
C2 Ag4 Cu7 160.28(6) . . ?
C97 Ag4 Cu1 122.49(7) . . ?
C97 Ag4 Cu4 42.09(7) . . ?
C97 Ag4 Cu7 89.23(6) . . ?
C97 Ag4 C2 109.43(8) . . ?
C97 Ag4 C193 114.05(7) . . ?
C193 Ag4 Cu1 107.50(5) . . ?
C193 Ag4 Cu4 84.09(5) . . ?
C193 Ag4 Cu7 41.93(5) . . ?
C193 Ag4 C2 128.49(8) . . ?
Cu3 Ag5 Cu5 95.183(13) . . ?
Cu3 Ag5 Cu6 83.089(12) . . ?
Cu6 Ag5 Cu5 164.983(13) . . ?
C81 Ag5 Cu3 42.53(5) . . ?
C81 Ag5 Cu5 108.86(6) . . ?
C81 Ag5 Cu6 79.91(6) . . ?
C81 Ag5 C130 134.56(8) . . ?
C129 Ag5 Cu3 133.35(7) . . ?
C129 Ag5 Cu5 38.83(6) . . ?
C129 Ag5 Cu6 143.06(7) . . ?
C129 Ag5 C81 128.87(10) . . ?
C129 Ag5 C130 27.73(9) . . ?
C129 Ag5 C177 121.20(9) . . ?
C130 Ag5 Cu3 160.36(7) . . ?
C130 Ag5 Cu5 66.51(7) . . ?
C130 Ag5 Cu6 116.45(7) . . ?
C177 Ag5 Cu3 88.07(5) . . ?
C177 Ag5 Cu5 124.86(6) . . ?
C177 Ag5 Cu6 40.34(6) . . ?
C177 Ag5 C81 109.92(8) . . ?
C177 Ag5 C130 107.94(8) . . ?
Cu6 Ag6 Cu4 156.788(13) . . ?
Cu7 Ag6 Cu4 79.874(11) . . ?
Cu7 Ag6 Cu6 99.571(11) . . ?
C81 Ag6 Cu4 79.66(5) . . ?
C81 Ag6 Cu6 77.60(5) . . ?
C81 Ag6 Cu7 77.48(4) . . ?
C81 Ag6 C162 110.56(7) . . ?
C81 Ag6 C209 103.10(7) . . ?
C97 Ag6 Cu4 40.35(7) . . ?
C97 Ag6 Cu6 162.20(7) . . ?
C97 Ag6 Cu7 87.90(5) . . ?
C97 Ag6 C81 119.98(9) . . ?
C97 Ag6 C162 101.57(8) . . ?
C97 Ag6 C209 100.71(7) . . ?
C161 Ag6 Cu4 142.40(7) . . ?
C161 Ag6 Cu6 40.21(6) . . ?
C161 Ag6 Cu7 137.25(6) . . ?
C161 Ag6 C81 100.13(8) . . ?
C161 Ag6 C97 126.66(8) . . ?
C161 Ag6 C162 26.94(8) . . ?
C161 Ag6 C209 102.76(8) . . ?
C162 Ag6 Cu4 117.78(6) . . ?
C162 Ag6 Cu6 66.99(6) . . ?
C162 Ag6 Cu7 161.19(6) . . ?
C209 Ag6 Cu4 113.99(5) . . ?
C209 Ag6 Cu6 76.04(5) . . ?
C209 Ag6 Cu7 39.74(5) . . ?
C209 Ag6 C162 121.72(8) . . ?
Cu2 Ag7 Cu3 93.172(11) . . ?
Cu2 Ag7 Cu8 159.117(10) . . ?
Cu7 Ag7 Cu2 77.292(12) . . ?
Cu7 Ag7 Cu3 50.685(10) . . ?
Cu7 Ag7 Cu8 102.422(12) . . ?
Cu8 Ag7 Cu3 71.848(10) . . ?
C33 Ag7 Cu2 39.84(6) . . ?
C33 Ag7 Cu3 124.08(6) . . ?
C33 Ag7 Cu7 83.79(6) . . ?
C33 Ag7 Cu8 160.73(6) . . ?
C33 Ag7 C65 119.36(8) . . ?
C33 Ag7 C193 97.50(8) . . ?
C33 Ag7 C241 128.36(8) . . ?
C33 Ag7 C242 103.43(8) . . ?
C65 Ag7 Cu2 79.56(6) . . ?
C65 Ag7 Cu3 35.78(5) . . ?
C65 Ag7 Cu7 79.74(5) . . ?
C65 Ag7 Cu8 79.86(6) . . ?
C65 Ag7 C193 105.12(7) . . ?
C65 Ag7 C242 107.32(7) . . ?
C193 Ag7 Cu2 111.72(6) . . ?
C193 Ag7 Cu3 69.34(4) . . ?
C193 Ag7 Cu7 39.89(5) . . ?
C193 Ag7 Cu8 77.22(6) . . ?
C193 Ag7 C242 125.10(8) . . ?
C241 Ag7 Cu2 142.47(6) . . ?
C241 Ag7 Cu3 107.36(5) . . ?
C241 Ag7 Cu7 139.81(6) . . ?
C241 Ag7 Cu8 39.25(5) . . ?
C241 Ag7 C65 98.87(8) . . ?
C241 Ag7 C193 104.91(8) . . ?
C241 Ag7 C242 27.50(8) . . ?
C242 Ag7 Cu2 116.82(6) . . ?
C242 Ag7 Cu3 129.18(5) . . ?
C242 Ag7 Cu7 164.82(6) . . ?
C242 Ag7 Cu8 66.59(6) . . ?
Cu3 Ag8 Cu5 99.931(13) . . ?
Cu8 Ag8 Cu3 83.197(12) . . ?
Cu8 Ag8 Cu5 163.241(14) . . ?
C65 Ag8 Cu3 41.68(5) . . ?
C65 Ag8 Cu5 108.44(5) . . ?
C65 Ag8 Cu8 84.93(5) . . ?
C145 Ag8 Cu3 141.55(7) . . ?
C145 Ag8 Cu5 42.81(6) . . ?
C145 Ag8 Cu8 135.11(7) . . ?
C145 Ag8 C65 128.05(9) . . ?
C145 Ag8 C225 120.33(10) . . ?
C225 Ag8 Cu3 84.09(6) . . ?
C225 Ag8 Cu5 121.53(5) . . ?
C225 Ag8 Cu8 42.06(5) . . ?
C225 Ag8 C65 111.62(8) . . ?
Ag1 Cu1 Ag4 80.500(13) . . ?
C1 Cu1 Ag1 130.38(9) . . ?
C1 Cu1 Ag4 51.08(8) . . ?
C1 Cu1 C17 175.57(12) . . ?
C17 Cu1 Ag1 53.85(9) . . ?
C17 Cu1 Ag4 133.35(8) . . ?
Ag1 Cu2 Ag2 92.044(11) . . ?
Ag1 Cu2 Ag7 84.297(12) . . ?
Ag2 Cu2 Ag7 85.729(12) . . ?
C33 Cu2 Ag1 59.67(8) . . ?
C33 Cu2 Ag2 129.66(8) . . ?
C33 Cu2 Ag7 53.36(8) . . ?
C49 Cu2 Ag1 114.21(8) . . ?
C49 Cu2 Ag2 54.63(7) . . ?
C49 Cu2 Ag7 135.01(8) . . ?
C49 Cu2 C33 170.81(12) . . ?
Ag2 Cu3 Ag7 80.605(10) . . ?
Ag3 Cu3 Ag2 146.738(14) . . ?
Ag3 Cu3 Ag7 83.808(10) . . ?
Ag5 Cu3 Ag2 83.672(12) . . ?
Ag5 Cu3 Ag3 119.934(13) . . ?
Ag5 Cu3 Ag7 153.483(14) . . ?
Ag5 Cu3 Ag8 85.636(12) . . ?
Ag8 Cu3 Ag2 119.992(13) . . ?
Ag8 Cu3 Ag3 87.048(13) . . ?
Ag8 Cu3 Ag7 83.932(10) . . ?
Cu7 Cu3 Ag2 72.574(13) . . ?
Cu7 Cu3 Ag3 74.255(12) . . ?
Cu7 Cu3 Ag5 136.104(17) . . ?
Cu7 Cu3 Ag7 57.554(10) . . ?
Cu7 Cu3 Ag8 138.202(14) . . ?
C65 Cu3 Ag2 62.89(8) . . ?
C65 Cu3 Ag3 125.65(7) . . ?
C65 Cu3 Ag5 102.30(6) . . ?
C65 Cu3 Ag7 51.40(6) . . ?
C65 Cu3 Ag8 62.31(8) . . ?
C65 Cu3 Cu7 98.91(7) . . ?
C65 Cu3 C81 163.87(9) . . ?
C81 Cu3 Ag2 118.41(8) . . ?
C81 Cu3 Ag3 63.24(7) . . ?
C81 Cu3 Ag5 62.93(6) . . ?
C81 Cu3 Ag7 143.59(6) . . ?
C81 Cu3 Ag8 107.93(8) . . ?
C81 Cu3 Cu7 96.60(7) . . ?
Ag4 Cu4 Ag3 89.825(11) . . ?
Ag4 Cu4 Ag6 80.566(12) . . ?
Ag6 Cu4 Ag3 85.987(11) . . ?
C97 Cu4 Ag3 130.79(7) . . ?
C97 Cu4 Ag4 59.85(6) . . ?
C97 Cu4 Ag6 53.66(7) . . ?
C113 Cu4 Ag3 52.94(7) . . ?
C113 Cu4 Ag4 113.04(6) . . ?
C113 Cu4 Ag6 134.87(7) . . ?
C113 Cu4 C97 169.79(9) . . ?
Ag8 Cu5 Ag5 79.247(12) . . ?
C129 Cu5 Ag5 49.34(8) . . ?
C129 Cu5 Ag8 127.90(8) . . ?
C129 Cu5 C145 176.97(12) . . ?
C145 Cu5 Ag5 132.19(8) . . ?
C145 Cu5 Ag8 54.19(7) . . ?
Ag5 Cu6 Ag2 80.324(11) . . ?
Ag5 Cu6 Ag6 92.337(13) . . ?
Ag6 Cu6 Ag2 87.796(10) . . ?
C161 Cu6 Ag2 136.23(6) . . ?
C161 Cu6 Ag5 116.56(9) . . ?
C161 Cu6 Ag6 53.51(6) . . ?
C177 Cu6 Ag2 52.50(6) . . ?
C177 Cu6 Ag5 58.15(9) . . ?
C177 Cu6 Ag6 131.44(7) . . ?
C177 Cu6 C161 170.67(10) . . ?
Ag1 Cu7 Ag6 119.087(15) . . ?
Ag1 Cu7 Ag7 85.897(12) . . ?
Ag4 Cu7 Ag1 84.603(12) . . ?
Ag4 Cu7 Ag6 82.902(11) . . ?
Ag4 Cu7 Ag7 121.115(12) . . ?
Ag6 Cu7 Ag7 148.291(14) . . ?
Cu3 Cu7 Ag1 138.379(17) . . ?
Cu3 Cu7 Ag4 136.992(18) . . ?
Cu3 Cu7 Ag6 76.530(11) . . ?
Cu3 Cu7 Ag7 71.761(12) . . ?
C193 Cu7 Ag1 105.96(7) . . ?
C193 Cu7 Ag4 63.70(8) . . ?
C193 Cu7 Ag6 120.31(7) . . ?
C193 Cu7 Ag7 63.70(7) . . ?
C193 Cu7 Cu3 95.17(8) . . ?
C209 Cu7 Ag1 61.02(7) . . ?
C209 Cu7 Ag4 104.17(7) . . ?
C209 Cu7 Ag6 65.05(7) . . ?
C209 Cu7 Ag7 120.73(8) . . ?
C209 Cu7 Cu3 100.69(7) . . ?
C209 Cu7 C193 164.12(10) . . ?
Ag7 Cu8 Ag3 85.005(12) . . ?
Ag8 Cu8 Ag3 83.749(10) . . ?
Ag8 Cu8 Ag7 89.382(12) . . ?
C225 Cu8 Ag3 50.63(8) . . ?
C225 Cu8 Ag7 127.19(8) . . ?
C225 Cu8 Ag8 62.31(7) . . ?
C241 Cu8 Ag3 135.10(8) . . ?
C241 Cu8 Ag7 53.63(8) . . ?
C241 Cu8 Ag8 109.41(7) . . ?
C241 Cu8 C225 170.85(10) . . ?
Cu1 C1 Ag4 88.49(11) . . ?
C2 C1 Ag4 94.9(2) . . ?
C2 C1 Cu1 176.4(3) . . ?
C1 C2 Ag4 57.37(16) . . ?
C1 C2 C3 172.5(3) . . ?
C3 C2 Ag4 130.1(2) . . ?
C2 C3 C4 121.9(2) . . ?
C2 C3 C8 119.6(3) . . ?
C8 C3 C4 118.4(3) . . ?
C5 C4 C3 121.7(2) . . ?
C4 C5 C6 116.8(3) . . ?
C4 C5 C9 120.2(3) . . ?
C4 C5 C9A 122.8(3) . . ?
C6 C5 C9 123.0(3) . . ?
C6 C5 C9A 120.4(4) . . ?
C7 C6 C5 123.5(3) . . ?
C6 C7 C13 120.6(3) . . ?
C8 C7 C6 118.1(2) . . ?
C8 C7 C13 121.3(3) . . ?
C7 C8 C3 121.5(3) . . ?
C5 C9 C12 113.3(4) . . ?
C10 C9 C5 105.6(4) . . ?
C10 C9 C11 109.3(5) . . ?
C10 C9 C12 112.5(4) . . ?
C11 C9 C5 109.9(3) . . ?
C11 C9 C12 106.2(5) . . ?
C7 C13 C14 107.4(3) . . ?
C15 C13 C7 113.2(4) . . ?
C15 C13 C14 107.2(4) . . ?
C15 C13 C16 113.6(4) . . ?
C16 C13 C7 110.1(3) . . ?
C16 C13 C14 104.7(4) . . ?
Cu1 C17 Ag1 84.04(12) . . ?
C18 C17 Ag1 102.3(2) . . ?
C18 C17 Cu1 172.8(2) . . ?
C17 C18 C19 160.9(3) . . ?
C17 C18 C19A 173.0(3) . . ?
C24 C19 C18 113.18(18) . . ?
C24 C19 C20 120.0 . . ?
C20 C19 C18 126.81(18) . . ?
C19 C24 C23 120.0 . . ?
C24 C23 C29 118.9(3) . . ?
C22 C23 C24 120.0 . . ?
C22 C23 C29 121.1(3) . . ?
C23 C22 C21 120.0 . . ?
C22 C21 C25 118.3(3) . . ?
C20 C21 C22 120.0 . . ?
C20 C21 C25 121.4(3) . . ?
C21 C20 C19 120.0 . . ?
C26 C25 C21 109.0(4) . . ?
C26 C25 C27 107.6(6) . . ?
C26 C25 C28 109.9(5) . . ?
C27 C25 C21 103.8(4) . . ?
C27 C25 C28 114.0(5) . . ?
C28 C25 C21 112.3(5) . . ?
C30 C29 C23 105.1(6) . . ?
C31 C29 C23 110.6(5) . . ?
C31 C29 C30 101.9(6) . . ?
C31 C29 C32 101.3(6) . . ?
C32 C29 C23 115.0(5) . . ?
C32 C29 C30 121.9(7) . . ?
Ag7 C33 Ag1 105.91(9) . . ?
Cu2 C33 Ag1 78.45(9) . . ?
Cu2 C33 Ag7 86.80(8) . . ?
C34 C33 Ag1 103.22(18) . . ?
C34 C33 Ag7 105.6(2) . . ?
C34 C33 Cu2 166.2(2) . . ?
C33 C34 C35 174.9(3) . . ?
C34 C35 C36 118.6(2) . . ?
C40 C35 C34 121.4(2) . . ?
C40 C35 C36 120.0(2) . . ?
C37 C36 C35 120.4(3) . . ?
C36 C37 C38 118.0(3) . . ?
C36 C37 C41 120.9(3) . . ?
C36 C37 C41A 129.6(3) . . ?
C38 C37 C41 121.1(2) . . ?
C38 C37 C41A 111.1(3) . . ?
C39 C38 C37 123.0(2) . . ?
C38 C39 C40 117.9(3) . . ?
C38 C39 C45 117.7(2) . . ?
C38 C39 C45A 124.0(2) . . ?
C40 C39 C45 124.1(2) . . ?
C40 C39 C45A 117.0(2) . . ?
C35 C40 C39 120.6(2) . . ?
C42 C41 C37 109.8(3) . . ?
C42 C41 C43 108.3(4) . . ?
C42 C41 C44 109.1(4) . . ?
C43 C41 C37 106.7(3) . . ?
C44 C41 C37 114.7(3) . . ?
C44 C41 C43 108.0(4) . . ?
C46 C45 C39 105.9(4) . . ?
C46 C45 C48 108.3(4) . . ?
C47 C45 C39 109.1(3) . . ?
C47 C45 C46 111.2(5) . . ?
C47 C45 C48 112.6(5) . . ?
C48 C45 C39 109.4(4) . . ?
Cu2 C49 Ag2 85.15(10) . . ?
C50 C49 Ag2 95.66(15) . . ?
C50 C49 Cu2 172.2(2) . . ?
C49 C50 C51 176.0(3) . . ?
C52 C51 C50 121.18(19) . . ?
C52 C51 C56 119.8(2) . . ?
C56 C51 C50 119.0(2) . . ?
C53 C52 C51 120.9(2) . . ?
C52 C53 C57 119.4(2) . . ?
C54 C53 C52 118.2(3) . . ?
C54 C53 C57 122.3(3) . . ?
C53 C54 C55 122.2(2) . . ?
C54 C55 C61 120.2(2) . . ?
C56 C55 C54 118.8(2) . . ?
C56 C55 C61 120.9(2) . . ?
C55 C56 C51 120.1(2) . . ?
C53 C57 C58 107.5(3) . . ?
C59 C57 C53 111.4(3) . . ?
C59 C57 C58 104.6(4) . . ?
C60 C57 C53 110.8(3) . . ?
C60 C57 C58 109.4(3) . . ?
C60 C57 C59 112.8(4) . . ?
C62 C61 C55 112.2(2) . . ?
C62 C61 C64 109.1(3) . . ?
C63 C61 C55 109.6(2) . . ?
C63 C61 C62 106.6(3) . . ?
C63 C61 C64 109.9(3) . . ?
C64 C61 C55 109.4(2) . . ?
Ag7 C65 Ag2 100.38(9) . . ?
Ag8 C65 Ag2 143.85(8) . . ?
Ag8 C65 Ag7 105.66(9) . . ?
Cu3 C65 Ag2 78.11(8) . . ?
Cu3 C65 Ag7 92.82(9) . . ?
Cu3 C65 Ag8 76.02(8) . . ?
C66 C65 Ag2 101.15(18) . . ?
C66 C65 Ag7 99.44(13) . . ?
C66 C65 Ag8 98.84(18) . . ?
C66 C65 Cu3 167.63(17) . . ?
C65 C66 C1AA 179.4(2) . . ?
C69 C68 C1AA 120.0(2) . . ?
C68 C69 C73 122.4(2) . . ?
C70 C69 C68 118.1(2) . . ?
C70 C69 C73 119.4(2) . . ?
C69 C70 C71 123.5(2) . . ?
C70 C71 C72 117.9(2) . . ?
C70 C71 C77 119.5(2) . . ?
C72 C71 C77 122.4(2) . . ?
C71 C72 C1AA 120.0(2) . . ?
C69 C73 C76 109.1(2) . . ?
C74 C73 C69 111.8(2) . . ?
C74 C73 C75 109.7(3) . . ?
C74 C73 C76 108.22(19) . . ?
C75 C73 C69 110.11(19) . . ?
C75 C73 C76 107.8(2) . . ?
C78 C77 C71 112.2(2) . . ?
C78 C77 C79 108.00(19) . . ?
C79 C77 C71 110.7(2) . . ?
C80 C77 C71 107.14(18) . . ?
C80 C77 C78 109.0(2) . . ?
C80 C77 C79 109.8(2) . . ?
Ag5 C81 Ag3 140.35(10) . . ?
Ag5 C81 Ag6 110.14(9) . . ?
Ag6 C81 Ag3 99.97(7) . . ?
Cu3 C81 Ag3 76.80(7) . . ?
Cu3 C81 Ag5 74.55(8) . . ?
Cu3 C81 Ag6 96.92(10) . . ?
C82 C81 Ag3 104.81(18) . . ?
C82 C81 Ag5 99.60(15) . . ?
C82 C81 Ag6 91.68(18) . . ?
C82 C81 Cu3 170.9(2) . . ?
C81 C82 C83 178.7(3) . . ?
C84 C83 C82 120.8(2) . . ?
C84 C83 C88 120.6(2) . . ?
C88 C83 C82 118.6(2) . . ?
C85 C84 C83 120.7(3) . . ?
C84 C85 C86 118.3(2) . . ?
C84 C85 C89 122.1(3) . . ?
C86 C85 C89 119.6(2) . . ?
C85 C86 C87 124.0(2) . . ?
C86 C87 C88 117.2(3) . . ?
C86 C87 C93 121.2(2) . . ?
C88 C87 C93 121.6(2) . . ?
C83 C88 C87 119.2(2) . . ?
C90 C89 C85 107.8(3) . . ?
C91 C89 C85 108.2(3) . . ?
C91 C89 C90 110.7(3) . . ?
C92 C89 C85 112.0(2) . . ?
C92 C89 C90 108.6(3) . . ?
C92 C89 C91 109.5(3) . . ?
C87 C93 C95 106.5(3) . . ?
C94 C93 C87 110.3(3) . . ?
C94 C93 C95 106.7(3) . . ?
C96 C93 C87 112.8(2) . . ?
C96 C93 C94 111.8(3) . . ?
C96 C93 C95 108.4(3) . . ?
Ag6 C97 Ag4 99.96(9) . . ?
Cu4 C97 Ag4 78.06(8) . . ?
Cu4 C97 Ag6 85.99(9) . . ?
C98 C97 Ag4 102.03(15) . . ?
C98 C97 Ag6 105.16(18) . . ?
C98 C97 Cu4 168.6(2) . . ?
C97 C98 C99 176.0(3) . . ?
C100 C99 C98 119.9(2) . . ?
C104 C99 C98 120.2(2) . . ?
C104 C99 C100 119.8(2) . . ?
C101 C100 C99 120.5(2) . . ?
C100 C101 C102 117.8(2) . . ?
C100 C101 C105 122.7(2) . . ?
C102 C101 C105 119.5(3) . . ?
C103 C102 C101 123.4(3) . . ?
C102 C103 C104 118.2(2) . . ?
C102 C103 C109 122.9(2) . . ?
C104 C103 C109 118.9(2) . . ?
C103 C104 C99 120.3(2) . . ?
C101 C105 C107 109.7(2) . . ?
C106 C105 C101 110.5(3) . . ?
C106 C105 C107 108.3(3) . . ?
C106 C105 C108 111.1(3) . . ?
C108 C105 C101 112.1(3) . . ?
C108 C105 C107 105.0(3) . . ?
C110 C109 C103 110.7(2) . . ?
C110 C109 C111 108.7(2) . . ?
C110 C109 C112 109.5(3) . . ?
C111 C109 C103 108.5(2) . . ?
C112 C109 C103 112.3(2) . . ?
C112 C109 C111 107.0(2) . . ?
Cu4 C113 Ag3 87.63(10) . . ?
C114 C113 Ag3 93.35(17) . . ?
C114 C113 Cu4 171.47(19) . . ?
C113 C114 Ag3 59.49(15) . . ?
C113 C114 C115 173.1(2) . . ?
C115 C114 Ag3 126.81(16) . . ?
C116 C115 C114 120.5(2) . . ?
C120 C115 C114 119.1(2) . . ?
C120 C115 C116 120.3(2) . . ?
C117 C116 C115 120.5(2) . . ?
C116 C117 C118 117.4(2) . . ?
C116 C117 C121 120.3(2) . . ?
C118 C117 C121 122.3(2) . . ?
C119 C118 C117 123.3(2) . . ?
C118 C119 C120 117.7(2) . . ?
C118 C119 C125 120.9(2) . . ?
C120 C119 C125 121.4(2) . . ?
C115 C120 C119 120.8(2) . . ?
C122 C121 C117 111.8(3) . . ?
C122 C121 C123 106.1(3) . . ?
C123 C121 C117 111.6(3) . . ?
C124 C121 C117 110.1(2) . . ?
C124 C121 C122 110.3(3) . . ?
C124 C121 C123 106.8(4) . . ?
C126 C125 C119 107.7(2) . . ?
C126 C125 C127 108.1(3) . . ?
C127 C125 C119 110.7(2) . . ?
C128 C125 C119 112.9(2) . . ?
C128 C125 C126 109.1(3) . . ?
C128 C125 C127 108.2(2) . . ?
Cu5 C129 Ag5 91.83(9) . . ?
C130 C129 Ag5 90.1(2) . . ?
C130 C129 Cu5 175.6(3) . . ?
C129 C130 Ag5 62.22(16) . . ?
C129 C130 C131 166.4(3) . . ?
C129 C130 C281 175.6(3) . . ?
C131 C130 Ag5 131.3(2) . . ?
C281 C130 Ag5 122.0(2) . . ?
C136 C131 C130 123.84(19) . . ?
C136 C131 C132 120.0 . . ?
C132 C131 C130 115.94(19) . . ?
C131 C136 C135 120.0 . . ?
C136 C135 C134 120.0 . . ?
C136 C135 C141 120.9(3) . . ?
C134 C135 C141 119.1(3) . . ?
C133 C134 C135 120.0 . . ?
C134 C133 C132 120.0 . . ?
C134 C133 C137 121.3(3) . . ?
C132 C133 C137 118.6(3) . . ?
C133 C132 C131 120.0 . . ?
C133 C137 C138 113.6(6) . . ?
C133 C137 C139 110.5(5) . . ?
C133 C137 C140 110.2(5) . . ?
C139 C137 C138 109.9(6) . . ?
C140 C137 C138 106.8(6) . . ?
C140 C137 C139 105.4(6) . . ?
C135 C141 C142 109.6(4) . . ?
C135 C141 C144 108.2(4) . . ?
C143 C141 C135 112.3(3) . . ?
C143 C141 C142 106.4(4) . . ?
C143 C141 C144 113.1(4) . . ?
C144 C141 C142 107.1(4) . . ?
Cu5 C145 Ag8 83.00(10) . . ?
C146 C145 Ag8 98.32(17) . . ?
C146 C145 Cu5 177.7(2) . . ?
C145 C146 C147 175.3(3) . . ?
C148 C147 C146 120.8(2) . . ?
C152 C147 C146 119.3(2) . . ?
C152 C147 C148 119.9(2) . . ?
C149 C148 C147 121.0(2) . . ?
C148 C149 C150 118.3(2) . . ?
C148 C149 C153 123.4(2) . . ?
C150 C149 C153 118.2(2) . . ?
C151 C150 C149 122.1(2) . . ?
C150 C151 C152 118.6(2) . . ?
C150 C151 C157 120.1(3) . . ?
C150 C151 C295 123.2(3) . . ?
C152 C151 C157 121.3(3) . . ?
C152 C151 C295 118.1(3) . . ?
C151 C152 C147 120.1(2) . . ?
C149 C153 C156 111.5(2) . . ?
C154 C153 C149 109.0(2) . . ?
C154 C153 C155 109.2(2) . . ?
C154 C153 C156 107.4(2) . . ?
C155 C153 C149 111.51(19) . . ?
C155 C153 C156 108.1(2) . . ?
C151 C157 C158 114.5(3) . . ?
C151 C157 C159 109.0(3) . . ?
C159 C157 C158 105.6(4) . . ?
C160 C157 C151 108.3(4) . . ?
C160 C157 C158 108.4(4) . . ?
C160 C157 C159 111.1(4) . . ?
Cu6 C161 Ag6 86.28(8) . . ?
C162 C161 Ag6 92.42(16) . . ?
C162 C161 Cu6 172.4(3) . . ?
C161 C162 Ag6 60.63(13) . . ?
C161 C162 C163 173.9(2) . . ?
C163 C162 Ag6 124.91(16) . . ?
C164 C163 C162 119.9(3) . . ?
C164 C163 C168 119.5(2) . . ?
C168 C163 C162 120.5(2) . . ?
C163 C164 C165 119.9(3) . . ?
C164 C165 C169 126.2(4) . . ?
C164 C165 C299 110.3(4) . . ?
C166 C165 C164 118.1(3) . . ?
C166 C165 C169 115.7(3) . . ?
C166 C165 C299 130.9(4) . . ?
C165 C166 C167 123.3(3) . . ?
C166 C167 C173 120.2(3) . . ?
C168 C167 C166 117.0(3) . . ?
C168 C167 C173 122.7(3) . . ?
C167 C168 C163 122.1(3) . . ?
C165 C169 C170 108.2(5) . . ?
C165 C169 C171 108.4(4) . . ?
C171 C169 C170 104.4(4) . . ?
C172 C169 C165 113.7(3) . . ?
C172 C169 C170 108.2(5) . . ?
C172 C169 C171 113.4(6) . . ?
C167 C173 C174 111.5(3) . . ?
C175 C173 C167 110.0(3) . . ?
C175 C173 C174 104.7(4) . . ?
C176 C173 C167 111.7(4) . . ?
C176 C173 C174 109.5(3) . . ?
C176 C173 C175 109.2(3) . . ?
Ag2 C177 Ag5 102.71(9) . . ?
Cu6 C177 Ag2 88.27(8) . . ?
Cu6 C177 Ag5 81.51(9) . . ?
C178 C177 Ag2 105.05(15) . . ?
C178 C177 Ag5 96.43(19) . . ?
C178 C177 Cu6 166.63(17) . . ?
C177 C178 C179 173.6(2) . . ?
C180 C179 C178 119.8(2) . . ?
C180 C179 C184 119.6(2) . . ?
C184 C179 C178 120.5(2) . . ?
C181 C180 C179 120.9(3) . . ?
C180 C181 C182 118.4(2) . . ?
C180 C181 C185 119.6(3) . . ?
C182 C181 C185 122.0(2) . . ?
C181 C182 C183 122.4(2) . . ?
C182 C183 C189 122.1(2) . . ?
C184 C183 C182 117.6(2) . . ?
C184 C183 C189 120.2(2) . . ?
C183 C184 C179 121.1(2) . . ?
C186 C185 C181 112.1(3) . . ?
C186 C185 C187 108.8(3) . . ?
C186 C185 C188 108.5(2) . . ?
C187 C185 C181 109.8(2) . . ?
C187 C185 C188 108.7(3) . . ?
C188 C185 C181 108.9(2) . . ?
C183 C189 C191 108.4(2) . . ?
C183 C189 C192 110.39(19) . . ?
C190 C189 C183 112.6(2) . . ?
C190 C189 C191 107.54(19) . . ?
C190 C189 C192 109.1(2) . . ?
C192 C189 C191 108.7(2) . . ?
Ag3 C193 Ag7 103.97(9) . . ?
Ag4 C193 Ag3 105.68(7) . . ?
Ag4 C193 Ag7 140.11(11) . . ?
Cu7 C193 Ag3 96.29(8) . . ?
Cu7 C193 Ag4 74.38(9) . . ?
Cu7 C193 Ag7 76.41(8) . . ?
C194 C193 Ag3 94.18(17) . . ?
C194 C193 Ag4 100.87(17) . . ?
C194 C193 Ag7 102.96(16) . . ?
C194 C193 Cu7 169.3(2) . . ?
C193 C194 C195 177.6(2) . . ?
C196 C195 C194 119.1(2) . . ?
C196 C195 C200 120.5(2) . . ?
C200 C195 C194 120.3(2) . . ?
C195 C196 C197 121.0(3) . . ?
C196 C197 C201 119.4(3) . . ?
C198 C197 C196 117.2(2) . . ?
C198 C197 C201 123.4(2) . . ?
C197 C198 C199 123.5(2) . . ?
C198 C199 C205 119.9(2) . . ?
C200 C199 C198 117.7(2) . . ?
C200 C199 C205 122.4(2) . . ?
C199 C200 C195 120.0(2) . . ?
C197 C201 C203 108.1(2) . . ?
C202 C201 C197 111.9(3) . . ?
C202 C201 C203 102.4(3) . . ?
C204 C201 C197 114.4(3) . . ?
C204 C201 C202 112.4(3) . . ?
C204 C201 C203 106.7(3) . . ?
C206 C205 C199 109.6(3) . . ?
C207 C205 C199 109.5(2) . . ?
C207 C205 C206 108.8(3) . . ?
C208 C205 C199 112.1(2) . . ?
C208 C205 C206 108.9(3) . . ?
C208 C205 C207 107.9(3) . . ?
Ag1 C209 Ag2 108.19(9) . . ?
Ag1 C209 Ag6 139.93(10) . . ?
Ag2 C209 Ag6 102.43(8) . . ?
Cu7 C209 Ag1 77.34(7) . . ?
Cu7 C209 Ag2 94.20(10) . . ?
Cu7 C209 Ag6 75.21(9) . . ?
C210 C209 Ag1 95.71(16) . . ?
C210 C209 Ag2 94.39(17) . . ?
C210 C209 Ag6 107.22(16) . . ?
C210 C209 Cu7 170.3(2) . . ?
C209 C210 C211 176.6(3) . . ?
C212 C211 C210 120.4(2) . . ?
C212 C211 C216 121.0(3) . . ?
C216 C211 C210 118.5(2) . . ?
C213 C212 C211 120.8(2) . . ?
C212 C213 C214 117.7(3) . . ?
C212 C213 C217 117.3(3) . . ?
C212 C213 C303 124.4(3) . . ?
C214 C213 C217 125.0(3) . . ?
C214 C213 C303 117.6(3) . . ?
C215 C214 C213 123.1(3) . . ?
C214 C215 C216 117.5(2) . . ?
C214 C215 C221 120.8(3) . . ?
C216 C215 C221 121.7(3) . . ?
C211 C216 C215 119.8(3) . . ?
C218 C217 C213 105.6(5) . . ?
C218 C217 C220 103.8(5) . . ?
C219 C217 C213 109.9(4) . . ?
C219 C217 C218 111.9(6) . . ?
C219 C217 C220 108.2(5) . . ?
C220 C217 C213 117.3(5) . . ?
C215 C221 C222 111.1(3) . . ?
C215 C221 C223 110.8(3) . . ?
C215 C221 C224 113.1(3) . . ?
C223 C221 C222 110.9(3) . . ?
C224 C221 C222 104.0(3) . . ?
C224 C221 C223 106.6(3) . . ?
Ag3 C225 Ag8 105.67(10) . . ?
Cu8 C225 Ag3 91.64(10) . . ?
Cu8 C225 Ag8 75.64(8) . . ?
C226 C225 Ag3 94.69(16) . . ?
C226 C225 Ag8 104.88(15) . . ?
C226 C225 Cu8 173.2(2) . . ?
C225 C226 C227 174.4(3) . . ?
C228 C227 C226 120.2(2) . . ?
C228 C227 C232 119.5(2) . . ?
C232 C227 C226 120.22(19) . . ?
C227 C228 C229 120.3(2) . . ?
C228 C229 C233 118.8(2) . . ?
C230 C229 C228 118.3(2) . . ?
C230 C229 C233 122.8(2) . . ?
C231 C230 C229 123.2(2) . . ?
C230 C231 C232 117.8(3) . . ?
C230 C231 C237 121.4(2) . . ?
C232 C231 C237 120.7(2) . . ?
C231 C232 C227 120.9(2) . . ?
C234 C233 C229 112.3(3) . . ?
C234 C233 C235 106.5(3) . . ?
C234 C233 C236 109.3(2) . . ?
C235 C233 C229 109.2(2) . . ?
C235 C233 C236 109.3(3) . . ?
C236 C233 C229 110.2(2) . . ?
C238 C237 C231 108.0(2) . . ?
C238 C237 C239 110.3(2) . . ?
C238 C237 C240 109.1(3) . . ?
C239 C237 C231 110.8(2) . . ?
C239 C237 C240 106.9(2) . . ?
C240 C237 C231 111.8(2) . . ?
Cu8 C241 Ag7 87.12(8) . . ?
C242 C241 Ag7 89.89(19) . . ?
C242 C241 Cu8 171.9(2) . . ?
C241 C242 Ag7 62.61(15) . . ?
C241 C242 C243 175.9(3) . . ?
C243 C242 Ag7 120.69(19) . . ?
C244 C243 C242 119.1(2) . . ?
C248 C243 C242 120.4(3) . . ?
C248 C243 C244 120.4(2) . . ?
C245 C244 C243 121.0(2) . . ?
C244 C245 C246 117.2(3) . . ?
C244 C245 C249 121.5(2) . . ?
C246 C245 C249 121.4(2) . . ?
C247 C246 C245 123.6(2) . . ?
C246 C247 C248 118.1(3) . . ?
C246 C247 C253 122.8(3) . . ?
C248 C247 C253 119.1(3) . . ?
C243 C248 C247 119.8(3) . . ?
C245 C249 C251 111.3(3) . . ?
C250 C249 C245 112.6(2) . . ?
C250 C249 C251 106.5(3) . . ?
C250 C249 C252 108.3(3) . . ?
C252 C249 C245 108.7(3) . . ?
C252 C249 C251 109.4(3) . . ?
C247 C253 C255 109.3(3) . . ?
C254 C253 C247 109.0(3) . . ?
C254 C253 C255 107.0(4) . . ?
C254 C253 C256 117.1(4) . . ?
C256 C253 C247 109.7(3) . . ?
C256 C253 C255 104.5(3) . . ?
C281 C282 C283 120.0 . . ?
C282 C281 C130 123.6(2) . . ?
C286 C281 C130 116.4(2) . . ?
C286 C281 C282 120.0 . . ?
C281 C286 C285 120.0 . . ?
C286 C285 C291 123.4(4) . . ?
C284 C285 C286 120.0 . . ?
C284 C285 C291 115.5(4) . . ?
C285 C284 C283 120.0 . . ?
C282 C283 C287 120.9(2) . . ?
C284 C283 C282 120.0 . . ?
C284 C283 C287 119.1(2) . . ?
C288 C287 C283 112.6(5) . . ?
C288 C287 C289 105.0(6) . . ?
C288 C287 C290 111.9(5) . . ?
C289 C287 C283 111.4(5) . . ?
C289 C287 C290 107.4(6) . . ?
C290 C287 C283 108.4(5) . . ?
C292 C291 C285 115.2(6) . . ?
C293 C291 C285 107.8(5) . . ?
C293 C291 C292 108.1(9) . . ?
C293 C291 C294 112.2(8) . . ?
C294 C291 C285 103.8(7) . . ?
C294 C291 C292 109.8(8) . . ?
C296 C295 C151 107.4(4) . . ?
C296 C295 C297 113.7(5) . . ?
C297 C295 C151 106.5(4) . . ?
C298 C295 C151 113.8(5) . . ?
C298 C295 C296 108.0(6) . . ?
C298 C295 C297 107.7(6) . . ?
C300 C299 C165 106.8(7) . . ?
C300 C299 C301 109.8(7) . . ?
C300 C299 C302 109.2(7) . . ?
C301 C299 C165 118.1(7) . . ?
C302 C299 C165 108.8(5) . . ?
C302 C299 C301 104.0(8) . . ?
C304 C303 C213 108.6(4) . . ?
C305 C303 C213 114.5(4) . . ?
C305 C303 C304 110.0(4) . . ?
C305 C303 C306 108.9(4) . . ?
C306 C303 C213 105.9(3) . . ?
C306 C303 C304 108.8(4) . . ?
C5 C9A C10A 109.3(7) . . ?
C5 C9A C11A 116.6(5) . . ?
C5 C9A C12A 109.0(6) . . ?
C10A C9A C12A 104.5(7) . . ?
C11A C9A C10A 107.7(7) . . ?
C11A C9A C12A 109.0(8) . . ?
C18 C19A C24A 123.7(2) . . ?
C18 C19A C20A 115.6(2) . . ?
C24A C19A C20A 120.0 . . ?
C19A C24A C23A 120.0 . . ?
C24A C23A C29A 126.5(4) . . ?
C22A C23A C24A 120.0 . . ?
C22A C23A C29A 112.8(4) . . ?
C23A C22A C21A 120.0 . . ?
C22A C21A C20A 120.0 . . ?
C22A C21A C25A 119.8(4) . . ?
C20A C21A C25A 120.1(4) . . ?
C21A C20A C19A 120.0 . . ?
C26A C25A C21A 113.0(6) . . ?
C26A C25A C27A 104.3(7) . . ?
C27A C25A C21A 109.0(6) . . ?
C28A C25A C21A 108.8(6) . . ?
C28A C25A C26A 114.0(6) . . ?
C28A C25A C27A 107.3(7) . . ?
C23A C29A C30A 113.4(6) . . ?
C23A C29A C31A 110.0(7) . . ?
C23A C29A C32A 113.0(7) . . ?
C31A C29A C30A 110.4(8) . . ?
C32A C29A C30A 98.5(7) . . ?
C32A C29A C31A 111.1(7) . . ?
C37 C41A C42A 103.0(7) . . ?
C37 C41A C43A 116.4(7) . . ?
C37 C41A C44A 102.4(5) . . ?
C42A C41A C43A 100.1(10) . . ?
C44A C41A C42A 121.1(9) . . ?
C44A C41A C43A 114.1(9) . . ?
C46A C45A C39 114.8(4) . . ?
C47A C45A C39 108.3(4) . . ?
C47A C45A C46A 104.0(5) . . ?
C47A C45A C48A 108.0(5) . . ?
C48A C45A C39 114.1(4) . . ?
C48A C45A C46A 107.0(4) . . ?
C68 C1AA C66 119.7(2) . . ?
C72 C1AA C66 119.8(2) . . ?
C72 C1AA C68 120.5(2) . . ?
Cl9 C277 Cl10 116.1(2) . . ?
Cl12 C278 Cl11 113.4(5) . . ?
Cl8 C276 Cl7 113.6(5) . . ?
Cl6 C275 Cl5 114.1(3) . . ?
Cl3 C274 Cl4 107.7(4) . . ?
Cl1 C273 Cl2 108.7(4) . . ?
Cl14 C279 Cl13 101.9(6) . . ?
Cl15 C280 Cl16 102.0(2) . . ?

_olex2_exptl_crystal_mounting_method 'Nylon loop'
_olex2_submission_special_instructions 'No special instructions were received'
####################################################################### 
# 
# This file contains crystal structure data downloaded from the 
# Cambridge Structural Database (CSD) hosted by the Cambridge 
# Crystallographic Data Centre (CCDC).
# 
# Full information about CCDC data access policies and citation 
# guidelines are available at http://www.ccdc.cam.ac.uk/access/V1 
# 
# Audit and citation data items may have been added by the CCDC. 
# Please retain this information to preserve the provenance of 
# this file and to allow appropriate attribution of the data. 
# 
#######################################################################

data_cxy465_0m
_database_code_depnum_ccdc_archive 'CCDC 1499654'
_audit_update_record             
;
2016-08-18 deposited with the CCDC.
2017-09-18 downloaded from the CCDC.
;
_audit_creation_date             2016-08-04
_audit_creation_method           
;
Olex2 1.2-alpha
(compiled 2016.02.24 svn.r3266 for OlexSys, GUI svn.r5155)
;
_chemical_name_common            ?
_chemical_name_systematic        4
_chemical_formula_moiety         'C256 H336 Ag4 Au8 Cu4, 12(C6 H5 Cl)'
_chemical_formula_sum            'C328 H396 Ag4 Au8 Cl12 Cu4'
_chemical_formula_weight         7025.20
_chemical_melting_point          ?
loop_
_atom_type_symbol
_atom_type_description
_atom_type_scat_dispersion_real
_atom_type_scat_dispersion_imag
_atom_type_scat_source
C C 0.0181 0.0091 'International Tables Vol C Tables 4.2.6.8 and 6.1.1.4'
H H 0.0000 0.0000 'International Tables Vol C Tables 4.2.6.8 and 6.1.1.4'
Ag Ag 0.1306 4.2820 'International Tables Vol C Tables 4.2.6.8 and 6.1.1.4'
Au Au -4.4197 7.2980 'International Tables Vol C Tables 4.2.6.8 and 6.1.1.4'
Cl Cl 0.3639 0.7018 'International Tables Vol C Tables 4.2.6.8 and 6.1.1.4'
Cu Cu -1.9646 0.5888 'International Tables Vol C Tables 4.2.6.8 and 6.1.1.4'

_shelx_space_group_comment       
;
The symmetry employed for this shelxl refinement is uniquely defined
by the following loop, which should always be used as a source of
symmetry information in preference to the above space-group names.
They are only intended as comments.
;
_space_group_crystal_system      triclinic
_space_group_IT_number           2
_space_group_name_H-M_alt        'P -1'
_space_group_name_Hall           '-P 1'
loop_
_space_group_symop_operation_xyz
'x, y, z'
'-x, -y, -z'

_cell_length_a                   20.2863(14)
_cell_length_b                   25.3095(17)
_cell_length_c                   30.667(2)
_cell_angle_alpha                88.6930(10)
_cell_angle_beta                 83.3350(10)
_cell_angle_gamma                77.7460(10)
_cell_volume                     15282.7(18)
_cell_formula_units_Z            2
_cell_measurement_reflns_used    9960
_cell_measurement_temperature    100
_cell_measurement_theta_max      67.519
_cell_measurement_theta_min      2.904
_shelx_estimated_absorpt_T_max   ?
_shelx_estimated_absorpt_T_min   ?
_exptl_absorpt_coefficient_mu    10.659
_exptl_absorpt_correction_T_max  0.3195
_exptl_absorpt_correction_T_min  0.1237
_exptl_absorpt_correction_type   multi-scan
_exptl_absorpt_process_details   
'SADABS-2012/1 (Bruker,2012) was used for absorption correction. wR2(int) was 0.1544 before and 0.1105 after correction. The Ratio of minimum to maximum transmission is 0.3872. The \l/2 correction factor is 0.0015.'
_exptl_absorpt_special_details   ?
_exptl_crystal_colour            yellow
_exptl_crystal_colour_primary    yellow
_exptl_crystal_density_diffrn    1.527
_exptl_crystal_density_meas      ?
_exptl_crystal_density_method    ?
_exptl_crystal_description       block
_exptl_crystal_F_000             7008
_exptl_crystal_size_max          0.3
_exptl_crystal_size_mid          0.22
_exptl_crystal_size_min          0.16
_exptl_transmission_factor_max   ?
_exptl_transmission_factor_min   ?
_diffrn_reflns_av_R_equivalents  0.1122
_diffrn_reflns_av_unetI/netI     0.0781
_diffrn_reflns_Laue_measured_fraction_full 0.978
_diffrn_reflns_Laue_measured_fraction_max 0.978
_diffrn_reflns_limit_h_max       24
_diffrn_reflns_limit_h_min       -24
_diffrn_reflns_limit_k_max       30
_diffrn_reflns_limit_k_min       -30
_diffrn_reflns_limit_l_max       36
_diffrn_reflns_limit_l_min       -36
_diffrn_reflns_number            281877
_diffrn_reflns_point_group_measured_fraction_full 0.978
_diffrn_reflns_point_group_measured_fraction_max 0.978
_diffrn_reflns_theta_full        66.876
_diffrn_reflns_theta_max         66.876
_diffrn_reflns_theta_min         1.450
_diffrn_ambient_temperature      100
_diffrn_detector_area_resol_mean ?
_diffrn_measured_fraction_theta_full 0.978
_diffrn_measured_fraction_theta_max 0.978
_diffrn_measurement_device_type  'Bruker APEX-II CCD'
_diffrn_measurement_method       '\f and \w scans'
_diffrn_radiation_type           CuK\a
_diffrn_radiation_wavelength     1.54178
_diffrn_source                   ?
_diffrn_standards_number         0
_reflns_Friedel_coverage         0.000
_reflns_Friedel_fraction_full    .
_reflns_Friedel_fraction_max     .
_reflns_number_gt                43450
_reflns_number_total             53189
_reflns_special_details          
;
 Reflections were merged by SHELXL according to the crystal
 class for the calculation of statistics and refinement.
 
 _reflns_Friedel_fraction is defined as the number of unique
 Friedel pairs measured divided by the number that would be
 possible theoretically, ignoring centric projections and
 systematic absences.
;
_reflns_threshold_expression     'I > 2\s(I)'
_computing_cell_refinement       'SAINT v8.34A (Bruker, 2013)'
_computing_data_collection       ?
_computing_data_reduction        'SAINT v8.34A (Bruker, 2013)'
_computing_molecular_graphics    'Olex2 (Dolomanov et al., 2009)'
_computing_publication_material  'Olex2 (Dolomanov et al., 2009)'
_computing_structure_refinement  'XL (Sheldrick, 2008)'
_computing_structure_solution    'XT (Sheldrick, 2015)'
_refine_diff_density_max         3.201
_refine_diff_density_min         -5.735
_refine_diff_density_rms         0.242
_refine_ls_extinction_coef       .
_refine_ls_extinction_method     none
_refine_ls_goodness_of_fit_ref   1.016
_refine_ls_hydrogen_treatment    constr
_refine_ls_matrix_type           full
_refine_ls_number_parameters     3342
_refine_ls_number_reflns         53189
_refine_ls_number_restraints     577
_refine_ls_R_factor_all          0.1018
_refine_ls_R_factor_gt           0.0896
_refine_ls_restrained_S_all      1.020
_refine_ls_shift/su_max          0.006
_refine_ls_shift/su_mean         0.000
_refine_ls_structure_factor_coef Fsqd
_refine_ls_weighting_details     
'w=1/[\s^2^(Fo^2^)+(0.1538P)^2^+172.1107P] where P=(Fo^2^+2Fc^2^)/3'
_refine_ls_weighting_scheme      calc
_refine_ls_wR_factor_gt          0.2441
_refine_ls_wR_factor_ref         0.2564
_refine_special_details          ?
_olex2_refinement_description    
;
1. Fixed Uiso
 At 1.2 times of:
  All C(H) groups, All C(H,H) groups
 At 1.5 times of:
  All C(H,H,H) groups
2. Restrained distances
 C365-C367 = C365-C366 = C365-C368 = C189-C190 = C189-C191 = C189-C192
 1.53 with sigma of 0.02
 C348-C347 = C350-C347 = C349-C347 = C252-C249 = C251-C249 = C250-C249
 1.53 with sigma of 0.02
 C62-C61 = C355-C354 = C63-C61 = C356-C354 = C357-C354 = C64-C61
 1.53 with sigma of 0.02
 Cl0A-C323 = Cl0B-C329
 1.74 with sigma of 0.02
 C299-C300
 1.39 with sigma of 0.02
 C372-C369 = C30-C29 = C370-C369 = C31-C29 = C371-C369 = C32-C29
 1.53 with sigma of 0.02
 H34A-C348
 1.54 with sigma of 0.02
 Cl2A-C335 = Cl2B-C341
 1.74 with sigma of 0.02
 C353-C10A = C106-C105 = C351-C10A = C107-C105 = C108-C105 = C352-C10A
 1.53 with sigma of 0.02
 C366-C368 = C191-C190
 2.52 with sigma of 0.04
 C190-C192 = C368-C367
 2.52 with sigma of 0.04
 C192-C191 = C367-C366
 2.52 with sigma of 0.04
 Cl2B-C342
 2.7 with sigma of 0.04
 Cl2B-C346
 2.7 with sigma of 0.04
 C350-C349 = C251-C252
 2.52 with sigma of 0.04
 C348-C350 = C251-C250
 2.52 with sigma of 0.04
 C348-C349 = C252-C250
 2.52 with sigma of 0.04
 C355-C357 = C62-C64
 2.52 with sigma of 0.04
 C357-C356 = C64-C63
 2.52 with sigma of 0.04
 C356-C355 = C63-C62
 2.52 with sigma of 0.04
 Cl0A-C328 = Cl0B-C334
 2.7 with sigma of 0.04
 Cl0A-C324 = Cl0B-C330
 2.7 with sigma of 0.04
 C30-C32 = C372-C371
 2.52 with sigma of 0.04
 C372-C370 = C30-C31
 2.52 with sigma of 0.04
 C31-C32 = C370-C371
 2.52 with sigma of 0.04
 C359-C360 = C255-C254
 2.52 with sigma of 0.04
 C359-C361 = C254-C256
 2.52 with sigma of 0.04
 C361-C360 = C256-C255
 2.52 with sigma of 0.04
 Cl2A-C340
 2.7 with sigma of 0.04
 Cl2A-C336
 2.7 with sigma of 0.04
 C312-Cl1A
 2.7 with sigma of 0.04
 H52-H59A
 2.4 with sigma of 0.04
 H21F-H35O
 2 with sigma of 0.04
 H35M-H21F
 2 with sigma of 0.04
 H21D-H35O
 2 with sigma of 0.04
 H21D-H35M
 3.2 with sigma of 0.04
3. Restrained planarity
 Cl2B, C341, C342, C343, C344, C345, C346
 with sigma of 0.1
 Cl0A, C323, C328, C327, C326, C325, C324
 with sigma of 0.1
 Cl0B, C329, C334, C333, C332, C331, C330
 with sigma of 0.1
 Cl2A, C335, C340, C339, C338, C337, C336
 with sigma of 0.1
4. Uiso/Uaniso restraints and constraints
Cl2B \\sim C341 \\sim C342 \\sim C343 \\sim C344 \\sim C345 \\sim C346: within
2A with sigma of 0.01 and sigma for terminal atoms of 0.02
C249 \\sim C250 \\sim C251 \\sim C252: within 2A with sigma of 0.01 and sigma
for terminal atoms of 0.02
Cl6 \\sim C299 \\sim C300 \\sim C301 \\sim C302 \\sim C303 \\sim C304: within
2A with sigma of 0.01 and sigma for terminal atoms of 0.02
Cl7 \\sim C308 \\sim C309 \\sim C310 \\sim C305 \\sim C306 \\sim C307: within
2A with sigma of 0.01 and sigma for terminal atoms of 0.02
Cl3 \\sim C319 \\sim C320 \\sim C321 \\sim C322 \\sim C317 \\sim C318: within
2A with sigma of 0.01 and sigma for terminal atoms of 0.02
Cl9 \\sim C287 \\sim C288 \\sim C289 \\sim C290 \\sim C291 \\sim C292: within
2A with sigma of 0.01 and sigma for terminal atoms of 0.02
Cl10 \\sim C293 \\sim C294 \\sim C295 \\sim C296 \\sim C297 \\sim C298: within
2A with sigma of 0.01 and sigma for terminal atoms of 0.02
Cl8 \\sim C258 \\sim C257 \\sim C262 \\sim C261 \\sim C260 \\sim C259: within
2A with sigma of 0.01 and sigma for terminal atoms of 0.02
Cl4 \\sim C269 \\sim C270 \\sim C271 \\sim C272 \\sim C273 \\sim C274: within
2A with sigma of 0.01 and sigma for terminal atoms of 0.02
Cl5 \\sim C281 \\sim C282 \\sim C283 \\sim C284 \\sim C285 \\sim C286: within
2A with sigma of 0.01 and sigma for terminal atoms of 0.02
Cl0A \\sim C323 \\sim C328 \\sim C327 \\sim C326 \\sim C325 \\sim C324: within
2A with sigma of 0.01 and sigma for terminal atoms of 0.02
C365 \\sim C366 \\sim C367 \\sim C368: within 2A with sigma of 0.01 and sigma
for terminal atoms of 0.02
Cl1A \\sim C313 \\sim C312 \\sim C311 \\sim C316 \\sim C315 \\sim C314: within
2A with sigma of 0.01 and sigma for terminal atoms of 0.02
C105 \\sim C106 \\sim C107 \\sim C108: within 2A with sigma of 0.01 and sigma
for terminal atoms of 0.02
Uanis(Cu1A) = Uanis(Cu1)
Uanis(Cu4) = Uanis(Cu4A)
Uanis(Cu3) = Uanis(Cu3A)
Uanis(C108) = Uanis(C352)
Uanis(C107) = Uanis(C351)
Uanis(C250) = Uanis(C349)
Uanis(C80) = Uanis(C364)
Uanis(C79) = Uanis(C363)
Uanis(C78) = Uanis(C362)
Uanis(C30) = Uanis(C372)
Uanis(C32) = Uanis(C371)
Uanis(C189) = Uanis(C365)
Uanis(C191) = Uanis(C366)
Uanis(C190) = Uanis(C367)
Uanis(C192) = Uanis(C368)
Uanis(C335) = Uanis(C341)
Uanis(C340) = Uanis(C342)
Uanis(C339) = Uanis(C343)
Uanis(C338) = Uanis(C344)
Uanis(C337) = Uanis(C345)
Uanis(C336) = Uanis(C346)
Uanis(Cu2) = Uanis(Cu2A)
Uanis(C252) = Uanis(C348)
Uanis(C251) = Uanis(C350)
Uanis(C249) = Uanis(C347)
Uanis(C61) = Uanis(C354)
Uanis(C64) = Uanis(C355)
Uanis(C63) = Uanis(C356)
Uanis(C62) = Uanis(C357)
Uanis(Cl0A) = Uanis(Cl0B)
Uanis(C323) = Uanis(C329)
Uanis(C328) = Uanis(C334)
Uanis(C327) = Uanis(C333)
Uanis(C326) = Uanis(C332)
Uanis(C325) = Uanis(C331)
Uanis(C324) = Uanis(C330)
Uanis(C31) = Uanis(C370)
Uanis(C29) = Uanis(C369)
Uanis(C253) = Uanis(C358)
Uanis(C255) = Uanis(C359)
Uanis(C256) = Uanis(C360)
Uanis(C254) = Uanis(C361)
Uanis(Cl2A) = Uanis(Cl2B)
Uanis(C106) = Uanis(C353)
Uanis(C105) = Uanis(C10A)
5. Others
 Sof(Cu1)=1-FVAR(1)
 Sof(Cu1A)=FVAR(1)
 Sof(Cu4A)=1-FVAR(2)
 Sof(Cu4)=FVAR(2)
 Sof(Cu3A)=1-FVAR(3)
 Sof(Cu3)=FVAR(3)
 Sof(C351)=Sof(H35D)=Sof(H35E)=Sof(H35F)=Sof(C352)=Sof(H35G)=Sof(H35H)=
 Sof(H35I)=Sof(C353)=Sof(H35J)=Sof(H35K)=Sof(H35L)=Sof(C10A)=1-FVAR(4)
 Sof(C105)=Sof(C106)=Sof(H10D)=Sof(H10E)=Sof(H10F)=Sof(C107)=Sof(H10G)=
 Sof(H10H)=Sof(H10I)=Sof(C108)=Sof(H10J)=Sof(H10K)=Sof(H10L)=FVAR(4)
 Sof(C347)=Sof(C348)=Sof(H34A)=Sof(H34B)=Sof(H34C)=Sof(C349)=Sof(H34D)=
 Sof(H34E)=Sof(H34F)=Sof(C350)=Sof(H35A)=Sof(H35B)=Sof(H35C)=1-FVAR(5)
 Sof(C249)=Sof(C250)=Sof(H25A)=Sof(H25B)=Sof(H25C)=Sof(C251)=Sof(H25D)=
 Sof(H25E)=Sof(H25F)=Sof(C252)=Sof(H25G)=Sof(H25H)=Sof(H25I)=FVAR(5)
 Sof(C362)=Sof(H36G)=Sof(H36H)=Sof(H36I)=Sof(C363)=Sof(H36J)=Sof(H36K)=
 Sof(H36L)=Sof(C364)=Sof(H36M)=Sof(H36N)=Sof(H36O)=1-FVAR(6)
 Sof(C78)=Sof(H78A)=Sof(H78B)=Sof(H78C)=Sof(C79)=Sof(H79A)=Sof(H79B)=Sof(H79C)=
 Sof(C80)=Sof(H80A)=Sof(H80B)=Sof(H80C)=FVAR(6)
 Sof(C369)=Sof(C370)=Sof(H37A)=Sof(H37B)=Sof(H37C)=Sof(C371)=Sof(H37D)=
 Sof(H37E)=Sof(H37F)=Sof(C372)=Sof(H37G)=Sof(H37H)=Sof(H37I)=1-FVAR(7)
 Sof(C29)=Sof(C30)=Sof(H30A)=Sof(H30B)=Sof(H30C)=Sof(C31)=Sof(H31A)=Sof(H31B)=
 Sof(H31C)=Sof(C32)=Sof(H32A)=Sof(H32B)=Sof(H32C)=FVAR(7)
 Sof(C365)=Sof(C366)=Sof(H36P)=Sof(H36Q)=Sof(H36R)=Sof(C367)=Sof(H36S)=
 Sof(H36T)=Sof(H36U)=Sof(C368)=Sof(H36V)=Sof(H36W)=Sof(H36X)=1-FVAR(8)
 Sof(C189)=Sof(C190)=Sof(H19A)=Sof(H19B)=Sof(H19C)=Sof(C191)=Sof(H19D)=
 Sof(H19E)=Sof(H19F)=Sof(C192)=Sof(H19G)=Sof(H19H)=Sof(H19I)=FVAR(8)
 Sof(Cl2B)=Sof(C341)=Sof(C342)=Sof(H342)=Sof(C343)=Sof(H343)=Sof(C344)=
 Sof(H344)=Sof(C345)=Sof(H345)=Sof(C346)=Sof(H346)=1-FVAR(9)
 Sof(Cl2A)=Sof(C335)=Sof(C340)=Sof(H340)=Sof(C339)=Sof(H339)=Sof(C338)=
 Sof(H338)=Sof(C337)=Sof(H337)=Sof(C336)=Sof(H336)=FVAR(9)
 Sof(Cu2A)=1-FVAR(10)
 Sof(Cu2)=FVAR(10)
 Sof(C354)=Sof(C355)=Sof(H35M)=Sof(H35N)=Sof(H35O)=Sof(C356)=Sof(H35P)=
 Sof(H35Q)=Sof(H35R)=Sof(C357)=Sof(H35S)=Sof(H35T)=Sof(H35U)=1-FVAR(11)
 Sof(C61)=Sof(C62)=Sof(H62A)=Sof(H62B)=Sof(H62C)=Sof(C63)=Sof(H63A)=Sof(H63B)=
 Sof(H63C)=Sof(C64)=Sof(H64A)=Sof(H64B)=Sof(H64C)=FVAR(11)
 Sof(Cl0B)=Sof(C329)=Sof(C334)=Sof(H334)=Sof(C333)=Sof(H333)=Sof(C332)=
 Sof(H332)=Sof(C331)=Sof(H331)=Sof(C330)=Sof(H330)=1-FVAR(12)
 Sof(Cl0A)=Sof(C323)=Sof(C328)=Sof(H328)=Sof(C327)=Sof(H327)=Sof(C326)=
 Sof(H326)=Sof(C325)=Sof(H325)=Sof(C324)=Sof(H324)=FVAR(12)
 Sof(C358)=Sof(C359)=Sof(H35V)=Sof(H35W)=Sof(H35X)=Sof(C360)=Sof(H36A)=
 Sof(H36B)=Sof(H36C)=Sof(C361)=Sof(H36D)=Sof(H36E)=Sof(H36F)=1-FVAR(13)
 Sof(C253)=Sof(C254)=Sof(H25J)=Sof(H25K)=Sof(H25L)=Sof(C255)=Sof(H25M)=
 Sof(H25N)=Sof(H25O)=Sof(C256)=Sof(H25P)=Sof(H25Q)=Sof(H25R)=FVAR(13)
 Fixed Sof: Cl1A(0.5) C313(0.5) H313(0.5) C312(0.5) H312(0.5) C311(0.5)
 C316(0.5) H316(0.5) C315(0.5) H315(0.5) C314(0.5) H314(0.5) Cl10(0.5)
 C293(0.5) C294(0.5) H294(0.5) C295(0.5) H295(0.5) C296(0.5) H296(0.5)
 C297(0.5) H297(0.5) C298(0.5) H298(0.5)
6.a Secondary CH2 refined with riding coordinates:
 C317(H31D,H31E)
6.b Aromatic/amide H refined with riding coordinates:
 C4(H4), C6(H6), C8(H8), C20(H20), C22(H22), C24(H24), C36(H36), C38(H38),
 C40(H40), C52(H52), C54(H54), C56(H56), C68(H68), C70(H70), C72(H72), C84(H84),
  C86(H86), C88(H88), C100(H100), C102(H102), C104(H104), C116(H116),
 C118(H118), C120(H120), C132(H132), C134(H134), C136(H136), C148(H148),
 C150(H150), C152(H152), C164(H164), C166(H166), C168(H168), C180(H180),
 C182(H182), C184(H184), C196(H196), C198(H198), C200(H200), C212(H212),
 C214(H214), C216(H216), C228(H228), C230(H230), C232(H232), C244(H244),
 C246(H246), C248(H248), C319(H319), C321(H321), C318(H318), C309(H309),
 C310(H310), C305(H305), C306(H306), C307(H307), C328(H328), C327(H327),
 C326(H326), C325(H325), C324(H324), C282(H282), C283(H283), C284(H284),
 C285(H285), C286(H286), C334(H334), C333(H333), C332(H332), C331(H331),
 C330(H330), C288(H288), C289(H289), C290(H290), C291(H291), C292(H292),
 C276(H276), C277(H277), C278(H278), C279(H279), C280(H280), C270(H270),
 C271(H271), C272(H272), C273(H273), C274(H274), C313(H313), C312(H312),
 C316(H316), C315(H315), C314(H314), C300(H300), C301(H301), C302(H302),
 C303(H303), C304(H304), C268(H268), C267(H267), C266(H266), C265(H265),
 C264(H264), C258(H258), C262(H262), C261(H261), C260(H260), C259(H259),
 C340(H340), C339(H339), C338(H338), C337(H337), C336(H336), C342(H342),
 C343(H343), C344(H344), C345(H345), C346(H346), C294(H294), C295(H295),
 C296(H296), C297(H297), C298(H298)
6.c Fitted hexagon refined as free rotating group:
 C319(C320,C321,C322,C317,C318), C308(C309,C310,C305,C306,C307), C323(C328,
 C327,C326,C325,C324), C281(C282,C283,C284,C285,C286), C329(C334,C333,C332,C331,
 C330), C287(C288,C289,C290,C291,C292), C313(C312,C311,C316,C315,C314),
 C299(C300,C301,C302,C303,C304), C263(C268,C267,C266,C265,C264), C258(C257,C262,
 C261,C260,C259), C335(C340,C339,C338,C337,C336), C341(C342,C343,C344,C345,
 C346), C293(C294,C295,C296,C297,C298)
6.d Idealised Me refined as rotating group:
 C10(H10A,H10B,H10C), C11(H11A,H11B,H11C), C12(H12A,H12B,H12C), C14(H14A,H14B,
 H14C), C15(H15A,H15B,H15C), C16(H16A,H16B,H16C), C26(H26A,H26B,H26C), C27(H27A,
 H27B,H27C), C28(H28A,H28B,H28C), C30(H30A,H30B,H30C), C31(H31A,H31B,H31C),
 C32(H32A,H32B,H32C), C42(H42A,H42B,H42C), C43(H43A,H43B,H43C), C44(H44A,H44B,
 H44C), C46(H46A,H46B,H46C), C47(H47A,H47B,H47C), C48(H48A,H48B,H48C), C58(H58A,
 H58B,H58C), C59(H59A,H59B,H59C), C60(H60A,H60B,H60C), C62(H62A,H62B,H62C),
 C63(H63A,H63B,H63C), C64(H64A,H64B,H64C), C74(H74A,H74B,H74C), C75(H75A,H75B,
 H75C), C76(H76A,H76B,H76C), C78(H78A,H78B,H78C), C79(H79A,H79B,H79C), C80(H80A,
 H80B,H80C), C90(H90A,H90B,H90C), C91(H91A,H91B,H91C), C92(H92A,H92B,H92C),
 C94(H94A,H94B,H94C), C95(H95A,H95B,H95C), C96(H96A,H96B,H96C), C106(H10D,H10E,
 H10F), C107(H10G,H10H,H10I), C108(H10J,H10K,H10L), C110(H11D,H11E,H11F),
 C111(H11G,H11H,H11I), C112(H11J,H11K,H11L), C122(H12D,H12E,H12F), C123(H12G,
 H12H,H12I), C124(H12J,H12K,H12L), C126(H12M,H12N,H12O), C127(H12P,H12Q,H12R),
 C128(H12S,H12T,H12U), C138(H13A,H13B,H13C), C139(H13D,H13E,H13F), C140(H14D,
 H14E,H14F), C142(H14G,H14H,H14I), C143(H14J,H14K,H14L), C144(H14M,H14N,H14O),
 C154(H15D,H15E,H15F), C155(H15G,H15H,H15I), C156(H15J,H15K,H15L), C158(H15M,
 H15N,H15O), C159(H15P,H15Q,H15R), C160(H16D,H16E,H16F), C170(H17A,H17B,H17C),
 C171(H17D,H17E,H17F), C172(H17G,H17H,H17I), C174(H17J,H17K,H17L), C175(H17M,
 H17N,H17O), C176(H17P,H17Q,H17R), C186(H18A,H18B,H18C), C187(H18D,H18E,H18F),
 C188(H18G,H18H,H18I), C190(H19A,H19B,H19C), C191(H19D,H19E,H19F), C192(H19G,
 H19H,H19I), C202(H20A,H20B,H20C), C203(H20D,H20E,H20F), C204(H20G,H20H,H20I),
 C206(H20J,H20K,H20L), C207(H20M,H20N,H20O), C208(H20P,H20Q,H20R), C218(H21A,
 H21B,H21C), C219(H21D,H21E,H21F), C220(H22A,H22B,H22C), C222(H22D,H22E,H22F),
 C223(H22G,H22H,H22I), C224(H22J,H22K,H22L), C234(H23A,H23B,H23C), C235(H23D,
 H23E,H23F), C236(H23G,H23H,H23I), C238(H23J,H23K,H23L), C239(H23M,H23N,H23O),
 C240(H24A,H24B,H24C), C250(H25A,H25B,H25C), C251(H25D,H25E,H25F), C252(H25G,
 H25H,H25I), C254(H25J,H25K,H25L), C255(H25M,H25N,H25O), C256(H25P,H25Q,H25R),
 C348(H34A,H34B,H34C), C349(H34D,H34E,H34F), C350(H35A,H35B,H35C), C351(H35D,
 H35E,H35F), C352(H35G,H35H,H35I), C353(H35J,H35K,H35L), C355(H35M,H35N,H35O),
 C356(H35P,H35Q,H35R), C357(H35S,H35T,H35U), C359(H35V,H35W,H35X), C360(H36A,
 H36B,H36C), C361(H36D,H36E,H36F), C362(H36G,H36H,H36I), C363(H36J,H36K,H36L),
 C364(H36M,H36N,H36O), C366(H36P,H36Q,H36R), C367(H36S,H36T,H36U), C368(H36V,
 H36W,H36X), C370(H37A,H37B,H37C), C371(H37D,H37E,H37F), C372(H37G,H37H,H37I)
;
_atom_sites_solution_hydrogens   geom
_atom_sites_solution_primary     direct
_atom_sites_solution_secondary   ?
loop_
_atom_site_label
_atom_site_type_symbol
_atom_site_fract_x
_atom_site_fract_y
_atom_site_fract_z
_atom_site_U_iso_or_equiv
_atom_site_adp_type
_atom_site_occupancy
_atom_site_site_symmetry_order
_atom_site_calc_flag
_atom_site_refinement_flags_posn
_atom_site_refinement_flags_adp
_atom_site_refinement_flags_occupancy
_atom_site_disorder_assembly
_atom_site_disorder_group
Au1 Au 0.36770(2) 0.36419(2) 0.74165(2) 0.06140(10) Uani 1 1 d . . . . .
Au2 Au 0.13288(2) 0.35619(2) 0.82199(2) 0.04549(7) Uani 1 1 d . . . . .
Au3 Au 0.14364(2) 0.20731(2) 0.73264(2) 0.03794(6) Uani 1 1 d . . . . .
Au4 Au 0.35699(2) 0.19055(2) 0.64595(2) 0.03520(6) Uani 1 1 d . . . . .
Au5 Au 0.02583(2) 0.12875(2) 0.72548(2) 0.06281(9) Uani 1 1 d . . . . .
Au6 Au 0.23706(2) 0.11683(2) 0.81551(2) 0.03978(6) Uani 1 1 d . . . . .
Au7 Au 0.25565(2) 0.27752(2) 0.73678(2) 0.03826(6) Uani 1 1 d . . . . .
Au8 Au 0.07046(2) 0.30273(2) 0.64927(2) 0.04359(7) Uani 1 1 d . . . . .
Ag1 Ag 0.16485(4) 0.23358(2) 0.82212(2) 0.06012(16) Uani 1 1 d . . . . .
Ag2 Ag 0.20844(2) 0.23386(2) 0.64396(2) 0.04966(13) Uani 1 1 d . . . . .
Ag3 Ag 0.31098(3) 0.15724(2) 0.73720(2) 0.04685(12) Uani 1 1 d . . . . .
Ag4 Ag 0.11570(3) 0.34398(2) 0.72824(2) 0.05840(15) Uani 1 1 d . . . . .
Cu1 Cu 0.23710(12) 0.39881(10) 0.78884(8) 0.0554(4) Uani 0.445(2) 1 d . . P A 1
Cu1A Cu 0.28038(10) 0.32790(8) 0.81047(6) 0.0554(4) Uani 0.555(2) 1 d . . P A 2
Cu2 Cu 0.40713(7) 0.26290(4) 0.69129(4) 0.0471(3) Uani 0.838(2) 1 d . . P A 1
Cu2A Cu 0.3740(3) 0.2782(2) 0.68967(19) 0.0471(3) Uani 0.162(2) 1 d . . P A 2
Cu3 Cu 0.11628(7) 0.10787(6) 0.79166(6) 0.0653(4) Uani 0.736(2) 1 d . . P B 1
Cu3A Cu 0.1686(2) 0.09507(16) 0.74106(16) 0.0653(4) Uani 0.264(2) 1 d . . P B 2
Cu4 Cu 0.03019(10) 0.20911(8) 0.66218(8) 0.0576(4) Uani 0.545(2) 1 d . . P B 1
Cu4A Cu 0.00590(12) 0.24489(10) 0.72014(9) 0.0576(4) Uani 0.455(2) 1 d . . P B
2
C1 C 0.3304(5) 0.3898(4) 0.8012(3) 0.067(3) Uani 1 1 d . . . . .
C2 C 0.3049(4) 0.4045(3) 0.8387(3) 0.060(2) Uani 1 1 d . . . . .
C3 C 0.2896(4) 0.4250(3) 0.8832(3) 0.058(2) Uani 1 1 d . . . . .
C4 C 0.3373(4) 0.4391(4) 0.9052(3) 0.073(3) Uani 1 1 d . . . . .
H4 H 0.3825 0.4352 0.8915 0.087 Uiso 1 1 calc R . . . .
C5 C 0.3206(5) 0.4596(4) 0.9487(3) 0.075(3) Uani 1 1 d . . . . .
C6 C 0.2540(5) 0.4676(4) 0.9670(3) 0.075(3) Uani 1 1 d . . . . .
H6 H 0.2421 0.4824 0.9957 0.090 Uiso 1 1 calc R . . . .
C7 C 0.2038(4) 0.4548(3) 0.9446(2) 0.0516(19) Uani 1 1 d . . . . .
C8 C 0.2220(4) 0.4334(3) 0.9026(3) 0.0524(19) Uani 1 1 d . . . . .
H8 H 0.1883 0.4244 0.8868 0.063 Uiso 1 1 calc R . . . .
C9 C 0.3729(5) 0.4758(5) 0.9743(4) 0.112(4) Uani 1 1 d . . . . .
C10 C 0.4469(6) 0.4550(6) 0.9520(5) 0.122(4) Uani 1 1 d . . . . .
H10A H 0.4775 0.4445 0.9746 0.183 Uiso 1 1 calc GR . . . .
H10B H 0.4613 0.4838 0.9338 0.183 Uiso 1 1 calc GR . . . .
H10C H 0.4483 0.4236 0.9335 0.183 Uiso 1 1 calc GR . . . .
C11 C 0.3715(8) 0.4470(6) 1.0207(5) 0.129(5) Uani 1 1 d . . . . .
H11A H 0.3755 0.4081 1.0167 0.194 Uiso 1 1 calc GR . . . .
H11B H 0.3287 0.4621 1.0386 0.194 Uiso 1 1 calc GR . . . .
H11C H 0.4096 0.4531 1.0356 0.194 Uiso 1 1 calc GR . . . .
C12 C 0.3581(6) 0.5351(5) 0.9806(5) 0.113(4) Uani 1 1 d . . . . .
H12A H 0.3886 0.5444 1.0003 0.169 Uiso 1 1 calc GR . . . .
H12B H 0.3109 0.5473 0.9936 0.169 Uiso 1 1 calc GR . . . .
H12C H 0.3649 0.5528 0.9522 0.169 Uiso 1 1 calc GR . . . .
C13 C 0.1287(4) 0.4657(3) 0.9665(3) 0.061(2) Uani 1 1 d . . . . .
C14 C 0.0949(6) 0.5232(4) 0.9542(4) 0.090(4) Uani 1 1 d . . . . .
H14A H 0.1163 0.5492 0.9674 0.134 Uiso 1 1 calc GR . . . .
H14B H 0.0464 0.5302 0.9650 0.134 Uiso 1 1 calc GR . . . .
H14C H 0.1002 0.5271 0.9222 0.134 Uiso 1 1 calc GR . . . .
C15 C 0.1269(6) 0.4612(6) 1.0165(3) 0.098(4) Uani 1 1 d . . . . .
H15A H 0.1469 0.4240 1.0244 0.147 Uiso 1 1 calc GR . . . .
H15B H 0.0798 0.4710 1.0300 0.147 Uiso 1 1 calc GR . . . .
H15C H 0.1530 0.4859 1.0270 0.147 Uiso 1 1 calc GR . . . .
C16 C 0.0943(5) 0.4256(4) 0.9505(3) 0.078(3) Uani 1 1 d . . . . .
H16A H 0.0949 0.4286 0.9186 0.117 Uiso 1 1 calc GR . . . .
H16B H 0.0472 0.4321 0.9643 0.117 Uiso 1 1 calc GR . . . .
H16C H 0.1179 0.3892 0.9580 0.117 Uiso 1 1 calc GR . . . .
C17 C 0.4102(5) 0.3415(3) 0.6812(3) 0.063(2) Uani 1 1 d . . . . .
C18 C 0.4388(4) 0.3236(3) 0.6456(2) 0.0516(19) Uani 1 1 d . . . . .
C19 C 0.4763(4) 0.3159(3) 0.6029(2) 0.0482(18) Uani 1 1 d . . . . .
C20 C 0.5069(4) 0.3571(3) 0.5848(2) 0.0517(19) Uani 1 1 d . . . . .
H20 H 0.5002 0.3902 0.6003 0.062 Uiso 1 1 calc R . . . .
C21 C 0.5461(4) 0.3509(3) 0.5455(3) 0.059(2) Uani 1 1 d . . . . .
C22 C 0.5576(4) 0.2996(3) 0.5233(3) 0.057(2) Uani 1 1 d . . . . .
H22 H 0.5861 0.2941 0.4963 0.068 Uiso 1 1 calc R . . . .
C23 C 0.5281(3) 0.2586(3) 0.5405(2) 0.0484(18) Uani 1 1 d . . . . .
C24 C 0.4882(4) 0.2661(3) 0.5815(2) 0.0477(18) Uani 1 1 d . . . . .
H24 H 0.4694 0.2374 0.5946 0.057 Uiso 1 1 calc R . . . .
C25 C 0.5796(5) 0.3950(4) 0.5245(3) 0.085(3) Uani 1 1 d . . . . .
C26 C 0.6569(5) 0.3741(5) 0.5152(4) 0.102(4) Uani 1 1 d . . . . .
H26A H 0.6742 0.3558 0.5414 0.154 Uiso 1 1 calc GR . . . .
H26B H 0.6789 0.4046 0.5078 0.154 Uiso 1 1 calc GR . . . .
H26C H 0.6667 0.3485 0.4906 0.154 Uiso 1 1 calc GR . . . .
C27 C 0.5486(6) 0.4172(5) 0.4841(4) 0.114(4) Uani 1 1 d . . . . .
H27A H 0.5642 0.3912 0.4600 0.171 Uiso 1 1 calc GR . . . .
H27B H 0.5623 0.4513 0.4759 0.171 Uiso 1 1 calc GR . . . .
H27C H 0.4990 0.4237 0.4899 0.171 Uiso 1 1 calc GR . . . .
C28 C 0.5702(7) 0.4449(5) 0.5570(5) 0.119(5) Uani 1 1 d . . . . .
H28A H 0.5220 0.4625 0.5620 0.178 Uiso 1 1 calc GR . . . .
H28B H 0.5963 0.4709 0.5439 0.178 Uiso 1 1 calc GR . . . .
H28C H 0.5864 0.4320 0.5850 0.178 Uiso 1 1 calc GR . . . .
C29 C 0.5409(4) 0.2057(5) 0.5145(3) 0.065(3) Uani 0.546(10) 1 d D . P C 1
C30 C 0.6146(5) 0.1788(7) 0.5199(6) 0.095(6) Uani 0.546(10) 1 d D . P C 1
H30A H 0.6453 0.1956 0.4998 0.142 Uiso 0.546(10) 1 calc GR . P C 1
H30B H 0.6224 0.1402 0.5132 0.142 Uiso 0.546(10) 1 calc GR . P C 1
H30C H 0.6233 0.1835 0.5502 0.142 Uiso 0.546(10) 1 calc GR . P C 1
C31 C 0.5325(9) 0.2181(7) 0.4659(3) 0.095(5) Uani 0.546(10) 1 d D . P C 1
H31A H 0.4850 0.2349 0.4631 0.142 Uiso 0.546(10) 1 calc GR . P C 1
H31B H 0.5455 0.1844 0.4490 0.142 Uiso 0.546(10) 1 calc GR . P C 1
H31C H 0.5616 0.2429 0.4548 0.142 Uiso 0.546(10) 1 calc GR . P C 1
C32 C 0.4947(6) 0.1682(5) 0.5334(5) 0.089(4) Uani 0.546(10) 1 d D . P C 1
H32A H 0.5017 0.1603 0.5641 0.134 Uiso 0.546(10) 1 calc GR . P C 1
H32B H 0.5056 0.1345 0.5165 0.134 Uiso 0.546(10) 1 calc GR . P C 1
H32C H 0.4472 0.1860 0.5316 0.134 Uiso 0.546(10) 1 calc GR . P C 1
C33 C 0.1279(4) 0.3062(3) 0.8724(2) 0.0449(17) Uani 1 1 d . . . . .
C34 C 0.1292(4) 0.2757(3) 0.9042(2) 0.0520(18) Uani 1 1 d . . . . .
C35 C 0.1296(4) 0.2437(3) 0.9437(2) 0.0473(18) Uani 1 1 d . . . . .
C36 C 0.0969(4) 0.2693(3) 0.9836(2) 0.0505(19) Uani 1 1 d . . . . .
H36 H 0.0736 0.3061 0.9831 0.061 Uiso 1 1 calc R . . . .
C37 C 0.0983(4) 0.2425(3) 1.0228(2) 0.054(2) Uani 1 1 d . . . . .
C38 C 0.1346(4) 0.1857(3) 1.0210(3) 0.054(2) Uani 1 1 d . . . . .
H38 H 0.1368 0.1656 1.0475 0.065 Uiso 1 1 calc R . . . .
C39 C 0.1648(4) 0.1611(3) 0.9835(2) 0.0511(18) Uani 1 1 d . . . . .
C40 C 0.1643(3) 0.1910(3) 0.9440(2) 0.0461(17) Uani 1 1 d . . . . .
H40 H 0.1881 0.1744 0.9176 0.055 Uiso 1 1 calc R . . . .
C41 C 0.0687(5) 0.2706(3) 1.0659(3) 0.067(3) Uani 1 1 d . . . . .
C42 C 0.1238(6) 0.2935(5) 1.0834(3) 0.089(3) Uani 1 1 d . . . . .
H42A H 0.1660 0.2659 1.0815 0.133 Uiso 1 1 calc GR . . . .
H42B H 0.1097 0.3045 1.1141 0.133 Uiso 1 1 calc GR . . . .
H42C H 0.1313 0.3250 1.0659 0.133 Uiso 1 1 calc GR . . . .
C43 C 0.0454(6) 0.2326(4) 1.1009(3) 0.083(3) Uani 1 1 d . . . . .
H43A H 0.0122 0.2149 1.0898 0.124 Uiso 1 1 calc GR . . . .
H43B H 0.0245 0.2534 1.1274 0.124 Uiso 1 1 calc GR . . . .
H43C H 0.0846 0.2052 1.1080 0.124 Uiso 1 1 calc GR . . . .
C44 C 0.0098(6) 0.3195(4) 1.0601(3) 0.083(3) Uani 1 1 d . . . . .
H44A H 0.0268 0.3463 1.0410 0.124 Uiso 1 1 calc GR . . . .
H44B H -0.0087 0.3358 1.0888 0.124 Uiso 1 1 calc GR . . . .
H44C H -0.0261 0.3072 1.0469 0.124 Uiso 1 1 calc GR . . . .
C45 C 0.2013(4) 0.1010(3) 0.9838(3) 0.058(2) Uani 1 1 d . . . . .
C46 C 0.2488(5) 0.0923(4) 1.0196(3) 0.073(3) Uani 1 1 d . . . . .
H46A H 0.2739 0.1215 1.0186 0.110 Uiso 1 1 calc GR . . . .
H46B H 0.2809 0.0576 1.0149 0.110 Uiso 1 1 calc GR . . . .
H46C H 0.2221 0.0923 1.0484 0.110 Uiso 1 1 calc GR . . . .
C47 C 0.1495(5) 0.0661(4) 0.9921(3) 0.069(3) Uani 1 1 d . . . . .
H47A H 0.1173 0.0800 1.0177 0.104 Uiso 1 1 calc GR . . . .
H47B H 0.1725 0.0289 0.9977 0.104 Uiso 1 1 calc GR . . . .
H47C H 0.1249 0.0669 0.9663 0.104 Uiso 1 1 calc GR . . . .
C48 C 0.2467(4) 0.0827(3) 0.9396(3) 0.060(2) Uani 1 1 d . . . . .
H48A H 0.2176 0.0806 0.9166 0.089 Uiso 1 1 calc GR . . . .
H48B H 0.2758 0.0471 0.9435 0.089 Uiso 1 1 calc GR . . . .
H48C H 0.2750 0.1090 0.9311 0.089 Uiso 1 1 calc GR . . . .
C49 C 0.1464(4) 0.4091(3) 0.7730(2) 0.0496(19) Uani 1 1 d . . . . .
C50 C 0.1601(4) 0.4440(3) 0.7496(3) 0.056(2) Uani 1 1 d . . . . .
C51 C 0.1716(4) 0.4890(3) 0.7221(2) 0.0515(19) Uani 1 1 d . . . . .
C52 C 0.1258(5) 0.5371(3) 0.7241(3) 0.063(2) Uani 1 1 d . . . . .
H52 H 0.0840 0.5405 0.7423 0.076 Uiso 1 1 calc DR . . . .
C53 C 0.1400(6) 0.5821(3) 0.6991(4) 0.078(3) Uani 1 1 d . . . . .
C54 C 0.2015(6) 0.5751(3) 0.6747(4) 0.081(3) Uani 1 1 d . . . . .
H54 H 0.2128 0.6052 0.6588 0.098 Uiso 1 1 calc R . . . .
C55 C 0.2509(6) 0.5243(4) 0.6714(4) 0.089(3) Uani 1 1 d . . . . .
C56 C 0.2359(5) 0.4827(3) 0.6955(3) 0.072(3) Uani 1 1 d . . . . .
H56 H 0.2677 0.4492 0.6950 0.087 Uiso 1 1 calc R . . . .
C57 C 0.0901(6) 0.6380(3) 0.7001(4) 0.088(4) Uani 1 1 d . . . . .
C58 C 0.1223(8) 0.6825(5) 0.7060(5) 0.116(5) Uani 1 1 d . . . . .
H58A H 0.1500 0.6746 0.7304 0.173 Uiso 1 1 calc GR . . . .
H58B H 0.0876 0.7155 0.7125 0.173 Uiso 1 1 calc GR . . . .
H58C H 0.1514 0.6876 0.6791 0.173 Uiso 1 1 calc GR . . . .
C59 C 0.0252(8) 0.6383(5) 0.7340(5) 0.136(6) Uani 1 1 d . . . . .
H59A H 0.0386 0.6330 0.7638 0.204 Uiso 1 1 calc DGR . . . .
H59B H 0.0035 0.6089 0.7269 0.204 Uiso 1 1 calc GR . . . .
H59C H -0.0069 0.6730 0.7325 0.204 Uiso 1 1 calc GR . . . .
C60 C 0.0662(10) 0.6503(7) 0.6514(5) 0.160(7) Uani 1 1 d . . . . .
H60A H 0.0999 0.6662 0.6331 0.239 Uiso 1 1 calc GR . . . .
H60B H 0.0221 0.6756 0.6537 0.239 Uiso 1 1 calc GR . . . .
H60C H 0.0622 0.6165 0.6381 0.239 Uiso 1 1 calc GR . . . .
C61 C 0.3246(5) 0.5189(3) 0.6480(3) 0.093(4) Uani 0.826(11) 1 d D . P D 1
C62 C 0.3346(8) 0.5698(4) 0.6218(5) 0.115(7) Uani 0.826(11) 1 d D . P D 1
H62A H 0.2956 0.5827 0.6054 0.173 Uiso 0.826(11) 1 calc GR . P D 1
H62B H 0.3761 0.5610 0.6012 0.173 Uiso 0.826(11) 1 calc GR . P D 1
H62C H 0.3384 0.5981 0.6421 0.173 Uiso 0.826(11) 1 calc GR . P D 1
C63 C 0.3333(6) 0.4712(4) 0.6163(4) 0.092(4) Uani 0.826(11) 1 d D . P D 1
H63A H 0.3214 0.4401 0.6325 0.137 Uiso 0.826(11) 1 calc GR . P D 1
H63B H 0.3806 0.4617 0.6030 0.137 Uiso 0.826(11) 1 calc GR . P D 1
H63C H 0.3034 0.4815 0.5932 0.137 Uiso 0.826(11) 1 calc GR . P D 1
C64 C 0.3786(5) 0.5047(6) 0.6803(3) 0.104(5) Uani 0.826(11) 1 d D . P D 1
H64A H 0.3917 0.5378 0.6888 0.156 Uiso 0.826(11) 1 calc GR . P D 1
H64B H 0.4186 0.4797 0.6661 0.156 Uiso 0.826(11) 1 calc GR . P D 1
H64C H 0.3598 0.4877 0.7065 0.156 Uiso 0.826(11) 1 calc GR . P D 1
C65 C 0.2112(3) 0.1482(3) 0.6996(2) 0.0443(16) Uani 1 1 d . . . . .
C66 C 0.2473(3) 0.1081(2) 0.67970(18) 0.0352(15) Uani 1 1 d . . . . .
C67 C 0.2848(3) 0.0608(3) 0.6561(2) 0.0421(16) Uani 1 1 d . . . . .
C68 C 0.3053(3) 0.0112(3) 0.6770(2) 0.0434(17) Uani 1 1 d . . . . .
H68 H 0.2972 0.0090 0.7081 0.052 Uiso 1 1 calc R . . . .
C69 C 0.3377(4) -0.0351(3) 0.6528(2) 0.0474(18) Uani 1 1 d . . . . .
C70 C 0.3524(4) -0.0278(3) 0.6062(2) 0.054(2) Uani 1 1 d . . . . .
H70 H 0.3769 -0.0579 0.5889 0.065 Uiso 1 1 calc R . . . .
C71 C 0.3323(4) 0.0212(3) 0.5855(2) 0.0477(19) Uani 1 1 d . . . . .
C72 C 0.2977(3) 0.0657(3) 0.6105(2) 0.0440(17) Uani 1 1 d . . . . .
H72 H 0.2827 0.0993 0.5966 0.053 Uiso 1 1 calc R . . . .
C73 C 0.3597(5) -0.0904(3) 0.6725(3) 0.064(2) Uani 1 1 d . . . . .
C74 C 0.4373(5) -0.1132(4) 0.6600(3) 0.081(3) Uani 1 1 d . . . . .
H74A H 0.4442 -0.1349 0.6332 0.121 Uiso 1 1 calc GR . . . .
H74B H 0.4556 -0.1358 0.6840 0.121 Uiso 1 1 calc GR . . . .
H74C H 0.4607 -0.0830 0.6551 0.121 Uiso 1 1 calc GR . . . .
C75 C 0.3235(5) -0.1293(3) 0.6532(3) 0.085(3) Uani 1 1 d . . . . .
H75A H 0.2747 -0.1190 0.6627 0.128 Uiso 1 1 calc GR . . . .
H75B H 0.3412 -0.1661 0.6632 0.128 Uiso 1 1 calc GR . . . .
H75C H 0.3313 -0.1280 0.6211 0.128 Uiso 1 1 calc GR . . . .
C76 C 0.3435(6) -0.0902(3) 0.7228(3) 0.077(3) Uani 1 1 d . . . . .
H76A H 0.3735 -0.0711 0.7359 0.115 Uiso 1 1 calc GR . . . .
H76B H 0.3504 -0.1275 0.7336 0.115 Uiso 1 1 calc GR . . . .
H76C H 0.2961 -0.0719 0.7309 0.115 Uiso 1 1 calc GR . . . .
C77 C 0.3461(5) 0.0242(4) 0.5350(2) 0.065(2) Uani 1 1 d . . . . .
C78 C 0.3077(11) -0.0190(7) 0.5164(5) 0.090(5) Uani 0.590(9) 1 d . . P E 1
H78A H 0.3219 -0.0542 0.5303 0.135 Uiso 0.590(9) 1 calc GR . P E 1
H78B H 0.3195 -0.0226 0.4845 0.135 Uiso 0.590(9) 1 calc GR . P E 1
H78C H 0.2585 -0.0063 0.5230 0.135 Uiso 0.590(9) 1 calc GR . P E 1
C79 C 0.4218(9) -0.0034(8) 0.5224(5) 0.088(5) Uani 0.590(9) 1 d . . P E 1
H79A H 0.4506 0.0223 0.5265 0.133 Uiso 0.590(9) 1 calc GR . P E 1
H79B H 0.4286 -0.0148 0.4916 0.133 Uiso 0.590(9) 1 calc GR . P E 1
H79C H 0.4340 -0.0350 0.5412 0.133 Uiso 0.590(9) 1 calc GR . P E 1
C80 C 0.3241(7) 0.0785(6) 0.5168(4) 0.063(3) Uani 0.590(9) 1 d . . P E 1
H80A H 0.2750 0.0910 0.5245 0.094 Uiso 0.590(9) 1 calc GR . P E 1
H80B H 0.3346 0.0773 0.4848 0.094 Uiso 0.590(9) 1 calc GR . P E 1
H80C H 0.3480 0.1036 0.5291 0.094 Uiso 0.590(9) 1 calc GR . P E 1
C81 C 0.0699(3) 0.2617(3) 0.7636(2) 0.0444(16) Uani 1 1 d . . . . .
C82 C 0.0175(3) 0.2917(3) 0.7827(2) 0.0440(16) Uani 1 1 d . . . . .
C83 C -0.0435(3) 0.3247(3) 0.8050(2) 0.0396(15) Uani 1 1 d . . . . .
C84 C -0.0501(4) 0.3270(3) 0.8514(2) 0.0468(18) Uani 1 1 d . . . . .
H84 H -0.0141 0.3091 0.8672 0.056 Uiso 1 1 calc R . . . .
C85 C -0.1102(4) 0.3558(3) 0.8733(2) 0.0490(19) Uani 1 1 d . . . . .
C86 C -0.1613(4) 0.3819(3) 0.8494(3) 0.056(2) Uani 1 1 d . . . . .
H86 H -0.2015 0.4022 0.8650 0.068 Uiso 1 1 calc R . . . .
C87 C -0.1572(4) 0.3801(3) 0.8042(3) 0.055(2) Uani 1 1 d . . . . .
C88 C -0.0959(3) 0.3519(3) 0.7818(2) 0.0461(17) Uani 1 1 d . . . . .
H88 H -0.0901 0.3513 0.7506 0.055 Uiso 1 1 calc R . . . .
C89 C -0.1159(5) 0.3586(3) 0.9242(2) 0.059(2) Uani 1 1 d . . . . .
C90 C -0.0566(5) 0.3798(4) 0.9390(3) 0.072(3) Uani 1 1 d . . . . .
H90A H -0.0152 0.3660 0.9193 0.108 Uiso 1 1 calc GR . . . .
H90B H -0.0497 0.3674 0.9690 0.108 Uiso 1 1 calc GR . . . .
H90C H -0.0669 0.4194 0.9383 0.108 Uiso 1 1 calc GR . . . .
C91 C -0.1173(6) 0.3011(4) 0.9416(3) 0.088(4) Uani 1 1 d . . . . .
H91A H -0.1536 0.2880 0.9297 0.132 Uiso 1 1 calc GR . . . .
H91B H -0.1255 0.3020 0.9737 0.132 Uiso 1 1 calc GR . . . .
H91C H -0.0736 0.2769 0.9324 0.132 Uiso 1 1 calc GR . . . .
C92 C -0.1813(5) 0.3969(4) 0.9433(3) 0.073(3) Uani 1 1 d . . . . .
H92A H -0.1843 0.4325 0.9294 0.109 Uiso 1 1 calc GR . . . .
H92B H -0.1809 0.4006 0.9750 0.109 Uiso 1 1 calc GR . . . .
H92C H -0.2205 0.3822 0.9377 0.109 Uiso 1 1 calc GR . . . .
C93 C -0.2187(4) 0.4064(4) 0.7803(3) 0.064(2) Uani 1 1 d . . . . .
C94 C -0.2387(5) 0.4682(4) 0.7918(4) 0.079(3) Uani 1 1 d . . . . .
H94A H -0.2469 0.4728 0.8238 0.118 Uiso 1 1 calc GR . . . .
H94B H -0.2801 0.4847 0.7788 0.118 Uiso 1 1 calc GR . . . .
H94C H -0.2017 0.4857 0.7802 0.118 Uiso 1 1 calc GR . . . .
C95 C -0.2022(4) 0.4023(4) 0.7289(3) 0.074(3) Uani 1 1 d . . . . .
H95A H -0.1633 0.4187 0.7196 0.112 Uiso 1 1 calc GR . . . .
H95B H -0.2417 0.4213 0.7151 0.112 Uiso 1 1 calc GR . . . .
H95C H -0.1913 0.3642 0.7201 0.112 Uiso 1 1 calc GR . . . .
C96 C -0.2761(4) 0.3793(4) 0.7929(4) 0.086(3) Uani 1 1 d . . . . .
H96A H -0.2634 0.3416 0.7830 0.129 Uiso 1 1 calc GR . . . .
H96B H -0.3159 0.3979 0.7792 0.129 Uiso 1 1 calc GR . . . .
H96C H -0.2869 0.3803 0.8249 0.129 Uiso 1 1 calc GR . . . .
C97 C 0.3089(3) 0.2055(3) 0.5931(2) 0.0444(17) Uani 1 1 d . . . . .
C98 C 0.2808(3) 0.2177(3) 0.56018(19) 0.0397(16) Uani 1 1 d . . . . .
C99 C 0.2535(3) 0.2318(3) 0.5191(2) 0.0403(16) Uani 1 1 d . . . . .
C100 C 0.1880(4) 0.2644(3) 0.5176(2) 0.0487(19) Uani 1 1 d . . . . .
H100 H 0.1611 0.2772 0.5442 0.058 Uiso 1 1 calc R . . . .
C101 C 0.1627(3) 0.2779(3) 0.4787(2) 0.0473(18) Uani 1 1 d . . . . .
C102 C 0.2036(4) 0.2590(3) 0.4399(2) 0.0509(19) Uani 1 1 d . . . . .
H102 H 0.1860 0.2679 0.4127 0.061 Uiso 1 1 calc R . . . .
C103 C 0.2700(4) 0.2273(3) 0.4396(2) 0.0484(19) Uani 1 1 d . . . . .
C104 C 0.2936(3) 0.2133(3) 0.4804(2) 0.0451(18) Uani 1 1 d . . . . .
H104 H 0.3374 0.1911 0.4816 0.054 Uiso 1 1 calc R . . . .
C105 C 0.0894(6) 0.3105(4) 0.4782(3) 0.069(2) Uani 0.468(9) 1 d D U P F 1
C106 C 0.0860(9) 0.3647(5) 0.4997(6) 0.072(3) Uani 0.468(9) 1 d D U P F 1
H10D H 0.0949 0.3590 0.5303 0.107 Uiso 0.468(9) 1 calc GR . P F 1
H10E H 0.0407 0.3876 0.4986 0.107 Uiso 0.468(9) 1 calc GR . P F 1
H10F H 0.1201 0.3826 0.4840 0.107 Uiso 0.468(9) 1 calc GR . P F 1
C107 C 0.0366(7) 0.2874(7) 0.5083(5) 0.087(4) Uani 0.468(9) 1 d D U P F 1
H10G H 0.0301 0.2540 0.4954 0.131 Uiso 0.468(9) 1 calc GR . P F 1
H10H H -0.0065 0.3138 0.5116 0.131 Uiso 0.468(9) 1 calc GR . P F 1
H10I H 0.0527 0.2794 0.5372 0.131 Uiso 0.468(9) 1 calc GR . P F 1
C108 C 0.0685(9) 0.3215(11) 0.4317(4) 0.094(5) Uani 0.468(9) 1 d D U P F 1
H10J H 0.1051 0.3332 0.4129 0.141 Uiso 0.468(9) 1 calc GR . P F 1
H10K H 0.0272 0.3499 0.4330 0.141 Uiso 0.468(9) 1 calc GR . P F 1
H10L H 0.0599 0.2883 0.4197 0.141 Uiso 0.468(9) 1 calc GR . P F 1
C109 C 0.3120(4) 0.2088(3) 0.3962(2) 0.058(2) Uani 1 1 d . . . . .
C110 C 0.3855(5) 0.1818(6) 0.4016(3) 0.098(4) Uani 1 1 d . . . . .
H11D H 0.4057 0.2060 0.4178 0.146 Uiso 1 1 calc GR . . . .
H11E H 0.4114 0.1743 0.3725 0.146 Uiso 1 1 calc GR . . . .
H11F H 0.3865 0.1479 0.4177 0.146 Uiso 1 1 calc GR . . . .
C111 C 0.2826(7) 0.1697(5) 0.3731(4) 0.105(4) Uani 1 1 d . . . . .
H11G H 0.2807 0.1379 0.3918 0.158 Uiso 1 1 calc GR . . . .
H11H H 0.3110 0.1584 0.3455 0.158 Uiso 1 1 calc GR . . . .
H11I H 0.2366 0.1869 0.3670 0.158 Uiso 1 1 calc GR . . . .
C112 C 0.3166(7) 0.2559(5) 0.3658(4) 0.108(5) Uani 1 1 d . . . . .
H11J H 0.2894 0.2547 0.3416 0.162 Uiso 1 1 calc GR . . . .
H11K H 0.3641 0.2539 0.3540 0.162 Uiso 1 1 calc GR . . . .
H11L H 0.2993 0.2899 0.3821 0.162 Uiso 1 1 calc GR . . . .
C113 C 0.4096(3) 0.1821(2) 0.6968(2) 0.0408(15) Uani 1 1 d . . . . .
C114 C 0.4461(3) 0.1875(3) 0.7259(2) 0.0406(15) Uani 1 1 d . . . . .
C115 C 0.4947(3) 0.1834(3) 0.7576(2) 0.0441(16) Uani 1 1 d . . . . .
C116 C 0.5455(3) 0.1398(3) 0.7576(2) 0.0470(17) Uani 1 1 d . . . . .
H116 H 0.5478 0.1114 0.7374 0.056 Uiso 1 1 calc R . . . .
C117 C 0.5959(3) 0.1348(3) 0.7869(2) 0.0488(18) Uani 1 1 d . . . . .
C118 C 0.5885(4) 0.1782(3) 0.8149(3) 0.053(2) Uani 1 1 d . . . . .
H118 H 0.6212 0.1767 0.8349 0.063 Uiso 1 1 calc R . . . .
C119 C 0.5357(3) 0.2244(3) 0.8156(2) 0.0512(18) Uani 1 1 d . . . . .
C120 C 0.4878(3) 0.2264(3) 0.7868(2) 0.0437(16) Uani 1 1 d . . . . .
H120 H 0.4506 0.2564 0.7869 0.052 Uiso 1 1 calc R . . . .
C121 C 0.6551(4) 0.0869(3) 0.7831(3) 0.060(2) Uani 1 1 d . . . . .
C122 C 0.7040(6) 0.0925(5) 0.7440(4) 0.095(4) Uani 1 1 d . . . . .
H12D H 0.6821 0.0915 0.7173 0.142 Uiso 1 1 calc GR . . . .
H12E H 0.7438 0.0627 0.7435 0.142 Uiso 1 1 calc GR . . . .
H12F H 0.7182 0.1270 0.7456 0.142 Uiso 1 1 calc GR . . . .
C123 C 0.6310(5) 0.0330(3) 0.7812(4) 0.078(3) Uani 1 1 d . . . . .
H12G H 0.5939 0.0325 0.8047 0.117 Uiso 1 1 calc GR . . . .
H12H H 0.6689 0.0027 0.7852 0.117 Uiso 1 1 calc GR . . . .
H12I H 0.6149 0.0298 0.7527 0.117 Uiso 1 1 calc GR . . . .
C124 C 0.6941(5) 0.0822(4) 0.8244(3) 0.080(3) Uani 1 1 d . . . . .
H12J H 0.7182 0.1119 0.8246 0.121 Uiso 1 1 calc GR . . . .
H12K H 0.7269 0.0476 0.8236 0.121 Uiso 1 1 calc GR . . . .
H12L H 0.6618 0.0840 0.8510 0.121 Uiso 1 1 calc GR . . . .
C125 C 0.5317(4) 0.2713(3) 0.8481(3) 0.060(2) Uani 1 1 d . . . . .
C126 C 0.5425(5) 0.2473(4) 0.8936(3) 0.079(3) Uani 1 1 d . . . . .
H12M H 0.5023 0.2339 0.9057 0.119 Uiso 1 1 calc GR . . . .
H12N H 0.5498 0.2752 0.9130 0.119 Uiso 1 1 calc GR . . . .
H12O H 0.5822 0.2173 0.8911 0.119 Uiso 1 1 calc GR . . . .
C127 C 0.4676(5) 0.3117(4) 0.8502(3) 0.079(3) Uani 1 1 d . . . . .
H12P H 0.4614 0.3268 0.8209 0.119 Uiso 1 1 calc GR . . . .
H12Q H 0.4689 0.3407 0.8705 0.119 Uiso 1 1 calc GR . . . .
H12R H 0.4298 0.2944 0.8606 0.119 Uiso 1 1 calc GR . . . .
C128 C 0.5923(5) 0.2998(4) 0.8301(4) 0.078(3) Uani 1 1 d . . . . .
H12S H 0.6358 0.2750 0.8331 0.117 Uiso 1 1 calc GR . . . .
H12T H 0.5891 0.3328 0.8470 0.117 Uiso 1 1 calc GR . . . .
H12U H 0.5892 0.3090 0.7991 0.117 Uiso 1 1 calc GR . . . .
C129 C 0.0866(4) 0.0650(3) 0.7491(3) 0.063(2) Uani 1 1 d . . . . .
C130 C 0.1246(4) 0.0251(3) 0.7654(3) 0.062(2) Uani 1 1 d . . . . .
C131 C 0.1580(5) -0.0263(3) 0.7802(3) 0.068(2) Uani 1 1 d . . . . .
C132 C 0.2003(4) -0.0305(3) 0.8118(3) 0.056(2) Uani 1 1 d . . . . .
H132 H 0.2107 0.0011 0.8229 0.067 Uiso 1 1 calc R . . . .
C133 C 0.2290(5) -0.0821(3) 0.8284(3) 0.065(2) Uani 1 1 d . . . . .
C134 C 0.2100(6) -0.1266(3) 0.8117(3) 0.081(3) Uani 1 1 d . . . . .
H134 H 0.2280 -0.1616 0.8224 0.097 Uiso 1 1 calc R . . . .
C135 C 0.1654(5) -0.1211(3) 0.7797(3) 0.075(3) Uani 1 1 d . . . . .
C136 C 0.1408(5) -0.0703(3) 0.7648(3) 0.074(3) Uani 1 1 d . . . . .
H136 H 0.1106 -0.0659 0.7429 0.088 Uiso 1 1 calc R . . . .
C137 C 0.2750(6) -0.0868(4) 0.8640(3) 0.084(3) Uani 1 1 d . . . . .
C138 C 0.2302(6) -0.0560(5) 0.9047(4) 0.096(4) Uani 1 1 d . . . . .
H13A H 0.2578 -0.0571 0.9291 0.144 Uiso 1 1 calc GR . . . .
H13B H 0.1919 -0.0733 0.9137 0.144 Uiso 1 1 calc GR . . . .
H13C H 0.2129 -0.0182 0.8968 0.144 Uiso 1 1 calc GR . . . .
C139 C 0.3323(5) -0.0606(5) 0.8530(4) 0.099(3) Uani 1 1 d . . . . .
H13D H 0.3527 -0.0559 0.8797 0.149 Uiso 1 1 calc GR . . . .
H13E H 0.3164 -0.0251 0.8399 0.149 Uiso 1 1 calc GR . . . .
H13F H 0.3662 -0.0831 0.8320 0.149 Uiso 1 1 calc GR . . . .
C140 C 0.2927(7) -0.1426(5) 0.8806(4) 0.115(5) Uani 1 1 d . . . . .
H14D H 0.3319 -0.1630 0.8619 0.172 Uiso 1 1 calc GR . . . .
H14E H 0.2540 -0.1599 0.8802 0.172 Uiso 1 1 calc GR . . . .
H14F H 0.3041 -0.1418 0.9108 0.172 Uiso 1 1 calc GR . . . .
C141 C 0.1515(7) -0.1716(4) 0.7589(4) 0.105(4) Uani 1 1 d . . . . .
C142 C 0.2118(8) -0.2106(5) 0.7429(5) 0.135(5) Uani 1 1 d . . . . .
H14G H 0.2343 -0.1964 0.7166 0.203 Uiso 1 1 calc GR . . . .
H14H H 0.1993 -0.2445 0.7357 0.203 Uiso 1 1 calc GR . . . .
H14I H 0.2428 -0.2175 0.7657 0.203 Uiso 1 1 calc GR . . . .
C143 C 0.1030(8) -0.1581(5) 0.7237(5) 0.130(5) Uani 1 1 d . . . . .
H14J H 0.0616 -0.1329 0.7358 0.196 Uiso 1 1 calc GR . . . .
H14K H 0.0913 -0.1913 0.7142 0.196 Uiso 1 1 calc GR . . . .
H14L H 0.1250 -0.1413 0.6985 0.196 Uiso 1 1 calc GR . . . .
C144 C 0.1116(8) -0.1990(5) 0.7978(5) 0.129(5) Uani 1 1 d . . . . .
H14M H 0.1401 -0.2083 0.8217 0.193 Uiso 1 1 calc GR . . . .
H14N H 0.1006 -0.2318 0.7870 0.193 Uiso 1 1 calc GR . . . .
H14O H 0.0696 -0.1736 0.8086 0.193 Uiso 1 1 calc GR . . . .
C145 C -0.0429(4) 0.1897(4) 0.7023(3) 0.065(2) Uani 1 1 d . . . . .
C146 C -0.0796(4) 0.2256(4) 0.6868(3) 0.066(2) Uani 1 1 d . . . . .
C147 C -0.1354(4) 0.2616(4) 0.6697(3) 0.066(2) Uani 1 1 d . . . . .
C148 C -0.2023(5) 0.2542(4) 0.6796(3) 0.079(3) Uani 1 1 d . . . . .
H148 H -0.2108 0.2254 0.6983 0.094 Uiso 1 1 calc R . . . .
C149 C -0.2558(4) 0.2880(5) 0.6624(3) 0.092(3) Uani 1 1 d . . . . .
C150 C -0.2423(4) 0.3286(4) 0.6334(3) 0.079(3) Uani 1 1 d . . . . .
H150 H -0.2785 0.3496 0.6195 0.094 Uiso 1 1 calc R . . . .
C151 C -0.1775(4) 0.3398(4) 0.6241(3) 0.060(2) Uani 1 1 d . . . . .
C152 C -0.1243(4) 0.3061(4) 0.6421(3) 0.064(2) Uani 1 1 d . . . . .
H152 H -0.0798 0.3127 0.6361 0.076 Uiso 1 1 calc R . . . .
C153 C -0.3281(5) 0.2792(5) 0.6722(4) 0.108(4) Uani 1 1 d . . . . .
C154 C -0.3498(6) 0.2623(6) 0.6313(4) 0.129(5) Uani 1 1 d . . . . .
H15D H -0.3451 0.2894 0.6084 0.194 Uiso 1 1 calc GR . . . .
H15E H -0.3973 0.2590 0.6366 0.194 Uiso 1 1 calc GR . . . .
H15F H -0.3213 0.2273 0.6217 0.194 Uiso 1 1 calc GR . . . .
C155 C -0.3790(6) 0.3387(6) 0.6851(5) 0.113(5) Uani 1 1 d . . . . .
H15G H -0.3715 0.3500 0.7141 0.169 Uiso 1 1 calc GR . . . .
H15H H -0.4264 0.3355 0.6855 0.169 Uiso 1 1 calc GR . . . .
H15I H -0.3693 0.3656 0.6632 0.169 Uiso 1 1 calc GR . . . .
C156 C -0.3359(5) 0.2470(6) 0.7125(4) 0.127(4) Uani 1 1 d . . . . .
H15J H -0.3043 0.2119 0.7091 0.190 Uiso 1 1 calc GR . . . .
H15K H -0.3826 0.2416 0.7177 0.190 Uiso 1 1 calc GR . . . .
H15L H -0.3261 0.2663 0.7375 0.190 Uiso 1 1 calc GR . . . .
C157 C -0.1654(4) 0.3840(4) 0.5921(3) 0.069(2) Uani 1 1 d . . . . .
C158 C -0.1544(6) 0.3599(5) 0.5437(3) 0.100(4) Uani 1 1 d . . . . .
H15M H -0.1184 0.3271 0.5419 0.150 Uiso 1 1 calc GR . . . .
H15N H -0.1413 0.3867 0.5228 0.150 Uiso 1 1 calc GR . . . .
H15O H -0.1967 0.3510 0.5367 0.150 Uiso 1 1 calc GR . . . .
C159 C -0.2207(7) 0.4319(5) 0.5927(6) 0.130(6) Uani 1 1 d . . . . .
H15P H -0.2641 0.4205 0.5932 0.195 Uiso 1 1 calc GR . . . .
H15Q H -0.2137 0.4536 0.5663 0.195 Uiso 1 1 calc GR . . . .
H15R H -0.2214 0.4536 0.6189 0.195 Uiso 1 1 calc GR . . . .
C160 C -0.0989(6) 0.4010(5) 0.5980(4) 0.102(3) Uani 1 1 d . . . . .
H16D H -0.1010 0.4141 0.6281 0.153 Uiso 1 1 calc GR . . . .
H16E H -0.0923 0.4298 0.5772 0.153 Uiso 1 1 calc GR . . . .
H16F H -0.0610 0.3698 0.5926 0.153 Uiso 1 1 calc GR . . . .
C161 C 0.1419(3) 0.1453(2) 0.8412(2) 0.0384(15) Uani 1 1 d . . . . .
C162 C 0.0815(3) 0.1529(3) 0.8559(2) 0.0451(17) Uani 1 1 d . . . . .
C163 C 0.0115(3) 0.1593(3) 0.8758(2) 0.0409(16) Uani 1 1 d . . . . .
C164 C -0.0402(4) 0.1737(3) 0.8506(3) 0.0515(18) Uani 1 1 d . . . . .
H164 H -0.0303 0.1821 0.8205 0.062 Uiso 1 1 calc R . . . .
C165 C -0.1066(3) 0.1764(3) 0.8677(3) 0.0518(18) Uani 1 1 d . . . . .
C166 C -0.1192(4) 0.1669(3) 0.9126(3) 0.058(2) Uani 1 1 d . . . . .
H166 H -0.1648 0.1694 0.9250 0.070 Uiso 1 1 calc R . . . .
C167 C -0.0679(4) 0.1539(3) 0.9400(3) 0.056(2) Uani 1 1 d . . . . .
C168 C -0.0032(4) 0.1513(3) 0.9221(2) 0.0476(17) Uani 1 1 d . . . . .
H168 H 0.0327 0.1443 0.9401 0.057 Uiso 1 1 calc R . . . .
C169 C -0.1635(4) 0.1884(3) 0.8375(3) 0.061(2) Uani 1 1 d . . . . .
C170 C -0.1509(4) 0.1400(3) 0.8046(3) 0.063(2) Uani 1 1 d . . . . .
H17A H -0.1822 0.1486 0.7822 0.094 Uiso 1 1 calc GR . . . .
H17B H -0.1586 0.1075 0.8206 0.094 Uiso 1 1 calc GR . . . .
H17C H -0.1040 0.1337 0.7906 0.094 Uiso 1 1 calc GR . . . .
C171 C -0.2331(4) 0.1952(4) 0.8625(3) 0.072(3) Uani 1 1 d . . . . .
H17D H -0.2675 0.2061 0.8422 0.107 Uiso 1 1 calc GR . . . .
H17E H -0.2388 0.2231 0.8851 0.107 Uiso 1 1 calc GR . . . .
H17F H -0.2383 0.1609 0.8764 0.107 Uiso 1 1 calc GR . . . .
C172 C -0.1586(4) 0.2390(4) 0.8092(3) 0.061(2) Uani 1 1 d . . . . .
H17G H -0.1134 0.2340 0.7927 0.091 Uiso 1 1 calc GR . . . .
H17H H -0.1664 0.2707 0.8283 0.091 Uiso 1 1 calc GR . . . .
H17I H -0.1930 0.2443 0.7887 0.091 Uiso 1 1 calc GR . . . .
C173 C -0.0823(5) 0.1409(4) 0.9887(3) 0.071(3) Uani 1 1 d . . . . .
C174 C -0.0590(6) 0.0797(4) 0.9957(3) 0.086(3) Uani 1 1 d . . . . .
H17J H -0.0829 0.0602 0.9776 0.129 Uiso 1 1 calc GR . . . .
H17K H -0.0695 0.0711 1.0267 0.129 Uiso 1 1 calc GR . . . .
H17L H -0.0100 0.0689 0.9872 0.129 Uiso 1 1 calc GR . . . .
C175 C -0.1583(5) 0.1612(6) 1.0056(3) 0.099(4) Uani 1 1 d . . . . .
H17M H -0.1733 0.1987 0.9965 0.148 Uiso 1 1 calc GR . . . .
H17N H -0.1643 0.1591 1.0378 0.148 Uiso 1 1 calc GR . . . .
H17O H -0.1853 0.1385 0.9934 0.148 Uiso 1 1 calc GR . . . .
C176 C -0.0458(6) 0.1707(4) 1.0153(3) 0.082(3) Uani 1 1 d . . . . .
H17P H -0.0750 0.1842 1.0421 0.123 Uiso 1 1 calc GR . . . .
H17Q H -0.0338 0.2013 0.9983 0.123 Uiso 1 1 calc GR . . . .
H17R H -0.0043 0.1465 1.0230 0.123 Uiso 1 1 calc GR . . . .
C177 C 0.3291(4) 0.0819(2) 0.7873(2) 0.0456(18) Uani 1 1 d . . . . .
C178 C 0.3827(4) 0.0561(3) 0.7679(2) 0.0445(17) Uani 1 1 d . . . . .
C179 C 0.4434(4) 0.0245(3) 0.74834(19) 0.0436(17) Uani 1 1 d . . . . .
C180 C 0.4745(4) -0.0220(3) 0.7692(2) 0.0447(18) Uani 1 1 d . . . . .
H180 H 0.4557 -0.0306 0.7976 0.054 Uiso 1 1 calc R . . . .
C181 C 0.5348(4) -0.0576(3) 0.7486(2) 0.051(2) Uani 1 1 d . . . . .
C182 C 0.5604(4) -0.0416(3) 0.7073(2) 0.055(2) Uani 1 1 d . . . . .
H182 H 0.6012 -0.0632 0.6933 0.066 Uiso 1 1 calc R . . . .
C183 C 0.5295(5) 0.0041(3) 0.6854(2) 0.058(2) Uani 1 1 d . . . . .
C184 C 0.4725(4) 0.0361(3) 0.7057(2) 0.053(2) Uani 1 1 d . . . . .
H184 H 0.4512 0.0674 0.6909 0.064 Uiso 1 1 calc R . . . .
C185 C 0.5681(5) -0.1098(3) 0.7707(3) 0.062(2) Uani 1 1 d . . . . .
C186 C 0.5365(7) -0.1147(4) 0.8171(3) 0.097(4) Uani 1 1 d . . . . .
H18A H 0.5326 -0.0807 0.8328 0.145 Uiso 1 1 calc GR . . . .
H18B H 0.5651 -0.1441 0.8319 0.145 Uiso 1 1 calc GR . . . .
H18C H 0.4913 -0.1226 0.8168 0.145 Uiso 1 1 calc GR . . . .
C187 C 0.6429(5) -0.1137(4) 0.7709(4) 0.087(3) Uani 1 1 d . . . . .
H18D H 0.6635 -0.1080 0.7411 0.130 Uiso 1 1 calc GR . . . .
H18E H 0.6639 -0.1496 0.7812 0.130 Uiso 1 1 calc GR . . . .
H18F H 0.6503 -0.0861 0.7906 0.130 Uiso 1 1 calc GR . . . .
C188 C 0.5599(7) -0.1583(3) 0.7435(3) 0.088(4) Uani 1 1 d . . . . .
H18G H 0.5122 -0.1615 0.7473 0.132 Uiso 1 1 calc GR . . . .
H18H H 0.5883 -0.1916 0.7535 0.132 Uiso 1 1 calc GR . . . .
H18I H 0.5739 -0.1526 0.7124 0.132 Uiso 1 1 calc GR . . . .
C189 C 0.5658(5) 0.0227(4) 0.6403(3) 0.066(3) Uani 0.507(9) 1 d D . P G 1
C190 C 0.5834(8) 0.0784(4) 0.6445(5) 0.076(4) Uani 0.507(9) 1 d D . P G 1
H19A H 0.5419 0.1066 0.6452 0.113 Uiso 0.507(9) 1 calc GR . P G 1
H19B H 0.6154 0.0843 0.6193 0.113 Uiso 0.507(9) 1 calc GR . P G 1
H19C H 0.6040 0.0798 0.6717 0.113 Uiso 0.507(9) 1 calc GR . P G 1
C191 C 0.5123(6) 0.0286(7) 0.6079(4) 0.084(4) Uani 0.507(9) 1 d D . P G 1
H19D H 0.4952 -0.0048 0.6076 0.126 Uiso 0.507(9) 1 calc GR . P G 1
H19E H 0.5330 0.0355 0.5784 0.126 Uiso 0.507(9) 1 calc GR . P G 1
H19F H 0.4746 0.0588 0.6170 0.126 Uiso 0.507(9) 1 calc GR . P G 1
C192 C 0.6318(6) -0.0170(6) 0.6228(6) 0.089(4) Uani 0.507(9) 1 d D . P G 1
H19G H 0.6651 -0.0195 0.6438 0.134 Uiso 0.507(9) 1 calc GR . P G 1
H19H H 0.6500 -0.0040 0.5945 0.134 Uiso 0.507(9) 1 calc GR . P G 1
H19I H 0.6221 -0.0528 0.6188 0.134 Uiso 0.507(9) 1 calc GR . P G 1
C193 C 0.2839(4) 0.2450(3) 0.7917(2) 0.0481(18) Uani 1 1 d . . . . .
C194 C 0.3079(3) 0.2288(3) 0.82831(19) 0.0419(15) Uani 1 1 d . . . . .
C195 C 0.3347(3) 0.2105(3) 0.8676(2) 0.0469(18) Uani 1 1 d . . . . .
C196 C 0.3164(3) 0.2456(3) 0.9051(2) 0.0454(17) Uani 1 1 d . . . . .
H196 H 0.2851 0.2792 0.9039 0.055 Uiso 1 1 calc R . . . .
C197 C 0.3454(4) 0.2293(3) 0.9422(2) 0.0489(18) Uani 1 1 d . . . . .
C198 C 0.3893(4) 0.1790(3) 0.9434(2) 0.0533(19) Uani 1 1 d . . . . .
H198 H 0.4089 0.1688 0.9698 0.064 Uiso 1 1 calc R . . . .
C199 C 0.4062(3) 0.1430(3) 0.9090(2) 0.0455(16) Uani 1 1 d . . . . .
C200 C 0.3792(3) 0.1605(3) 0.8700(2) 0.0464(17) Uani 1 1 d . . . . .
H200 H 0.3913 0.1381 0.8447 0.056 Uiso 1 1 calc R . . . .
C201 C 0.3304(4) 0.2661(3) 0.9833(2) 0.057(2) Uani 1 1 d . . . . .
C202 C 0.2778(5) 0.3177(4) 0.9782(3) 0.078(3) Uani 1 1 d . . . . .
H20A H 0.2706 0.3392 1.0051 0.117 Uiso 1 1 calc GR . . . .
H20B H 0.2349 0.3085 0.9726 0.117 Uiso 1 1 calc GR . . . .
H20C H 0.2939 0.3386 0.9534 0.117 Uiso 1 1 calc GR . . . .
C203 C 0.3963(5) 0.2829(4) 0.9920(3) 0.084(3) Uani 1 1 d . . . . .
H20D H 0.4318 0.2505 0.9950 0.126 Uiso 1 1 calc GR . . . .
H20E H 0.3882 0.3042 1.0191 0.126 Uiso 1 1 calc GR . . . .
H20F H 0.4109 0.3047 0.9674 0.126 Uiso 1 1 calc GR . . . .
C204 C 0.3067(6) 0.2356(4) 1.0231(3) 0.082(3) Uani 1 1 d . . . . .
H20G H 0.3352 0.1991 1.0233 0.124 Uiso 1 1 calc GR . . . .
H20H H 0.2593 0.2332 1.0220 0.124 Uiso 1 1 calc GR . . . .
H20I H 0.3102 0.2548 1.0499 0.124 Uiso 1 1 calc GR . . . .
C205 C 0.4564(4) 0.0883(3) 0.9119(2) 0.0486(18) Uani 1 1 d . . . . .
C206 C 0.4526(6) 0.0509(4) 0.8759(3) 0.102(3) Uani 1 1 d . . . . .
H20J H 0.4701 0.0648 0.8477 0.154 Uiso 1 1 calc GR . . . .
H20K H 0.4053 0.0482 0.8749 0.154 Uiso 1 1 calc GR . . . .
H20L H 0.4800 0.0150 0.8812 0.154 Uiso 1 1 calc GR . . . .
C207 C 0.5283(5) 0.0989(4) 0.9099(4) 0.089(3) Uani 1 1 d . . . . .
H20M H 0.5394 0.1166 0.8821 0.133 Uiso 1 1 calc GR . . . .
H20N H 0.5608 0.0645 0.9120 0.133 Uiso 1 1 calc GR . . . .
H20O H 0.5306 0.1225 0.9344 0.133 Uiso 1 1 calc GR . . . .
C208 C 0.4404(5) 0.0600(4) 0.9561(3) 0.075(3) Uani 1 1 d . . . . .
H20P H 0.4736 0.0258 0.9578 0.112 Uiso 1 1 calc GR . . . .
H20Q H 0.3947 0.0526 0.9579 0.112 Uiso 1 1 calc GR . . . .
H20R H 0.4430 0.0835 0.9805 0.112 Uiso 1 1 calc GR . . . .
C209 C 0.2327(3) 0.3155(2) 0.6809(2) 0.0444(17) Uani 1 1 d . . . . .
C210 C 0.2248(3) 0.3411(3) 0.64703(18) 0.0386(15) Uani 1 1 d . . . . .
C211 C 0.2199(3) 0.3733(2) 0.6071(2) 0.0415(16) Uani 1 1 d . . . . .
C212 C 0.1648(4) 0.4181(3) 0.6064(2) 0.051(2) Uani 1 1 d . . . . .
H212 H 0.1317 0.4259 0.6312 0.061 Uiso 1 1 calc R . . . .
C213 C 0.1593(5) 0.4502(3) 0.5699(3) 0.062(2) Uani 1 1 d . . . . .
C214 C 0.2090(4) 0.4388(3) 0.5347(2) 0.0515(19) Uani 1 1 d . . . . .
H214 H 0.2053 0.4611 0.5094 0.062 Uiso 1 1 calc R . . . .
C215 C 0.2648(4) 0.3952(3) 0.5350(2) 0.0530(19) Uani 1 1 d . . . . .
C216 C 0.2696(3) 0.3617(2) 0.5711(2) 0.0405(16) Uani 1 1 d . . . . .
H216 H 0.3061 0.3313 0.5716 0.049 Uiso 1 1 calc R . . . .
C217 C 0.1021(6) 0.5005(4) 0.5678(3) 0.090(4) Uani 1 1 d . . . . .
C218 C 0.0728(6) 0.5061(5) 0.5249(3) 0.127(4) Uani 1 1 d . . . . .
H21A H 0.1097 0.4995 0.5007 0.191 Uiso 1 1 calc GR . . . .
H21B H 0.0456 0.5427 0.5224 0.191 Uiso 1 1 calc GR . . . .
H21C H 0.0440 0.4798 0.5234 0.191 Uiso 1 1 calc GR . . . .
C219 C 0.1384(5) 0.5512(5) 0.5654(4) 0.105(5) Uani 1 1 d . . . . .
H21D H 0.1368 0.5655 0.5950 0.157 Uiso 1 1 calc DGR . . . .
H21E H 0.1147 0.5794 0.5469 0.157 Uiso 1 1 calc GR . . . .
H21F H 0.1858 0.5396 0.5527 0.157 Uiso 1 1 calc DGR . . . .
C220 C 0.0566(7) 0.5098(5) 0.6075(4) 0.103(4) Uani 1 1 d . . . . .
H22A H 0.0307 0.4812 0.6114 0.155 Uiso 1 1 calc GR . . . .
H22B H 0.0254 0.5449 0.6059 0.155 Uiso 1 1 calc GR . . . .
H22C H 0.0827 0.5097 0.6325 0.155 Uiso 1 1 calc GR . . . .
C221 C 0.3190(4) 0.3866(3) 0.4942(2) 0.0520(19) Uani 1 1 d . . . . .
C222 C 0.3515(4) 0.4353(3) 0.4873(3) 0.070(3) Uani 1 1 d . . . . .
H22D H 0.3175 0.4667 0.4796 0.106 Uiso 1 1 calc GR . . . .
H22E H 0.3888 0.4277 0.4635 0.106 Uiso 1 1 calc GR . . . .
H22F H 0.3691 0.4429 0.5144 0.106 Uiso 1 1 calc GR . . . .
C223 C 0.2856(5) 0.3783(4) 0.4538(3) 0.070(3) Uani 1 1 d . . . . .
H22G H 0.2690 0.3446 0.4568 0.105 Uiso 1 1 calc GR . . . .
H22H H 0.3188 0.3762 0.4277 0.105 Uiso 1 1 calc GR . . . .
H22I H 0.2474 0.4087 0.4509 0.105 Uiso 1 1 calc GR . . . .
C224 C 0.3769(4) 0.3362(3) 0.5002(3) 0.058(2) Uani 1 1 d . . . . .
H22J H 0.4024 0.3431 0.5240 0.086 Uiso 1 1 calc GR . . . .
H22K H 0.4076 0.3293 0.4729 0.086 Uiso 1 1 calc GR . . . .
H22L H 0.3571 0.3046 0.5076 0.086 Uiso 1 1 calc GR . . . .
C225 C 0.0321(3) 0.3732(3) 0.6789(2) 0.0444(17) Uani 1 1 d . . . . .
C226 C 0.0033(4) 0.4151(3) 0.6994(2) 0.0486(18) Uani 1 1 d . . . . .
C227 C -0.0344(3) 0.4640(3) 0.7207(2) 0.0461(18) Uani 1 1 d . . . . .
C228 C -0.0298(4) 0.4727(3) 0.7640(2) 0.0497(18) Uani 1 1 d . . . . .
H228 H -0.0009 0.4466 0.7799 0.060 Uiso 1 1 calc R . . . .
C229 C -0.0668(4) 0.5192(3) 0.7848(2) 0.052(2) Uani 1 1 d . . . . .
C230 C -0.1099(4) 0.5571(3) 0.7606(3) 0.060(2) Uani 1 1 d . . . . .
H230 H -0.1342 0.5898 0.7745 0.072 Uiso 1 1 calc R . . . .
C231 C -0.1178(4) 0.5483(3) 0.7172(3) 0.057(2) Uani 1 1 d . . . . .
C232 C -0.0770(4) 0.5008(3) 0.6962(2) 0.056(2) Uani 1 1 d . . . . .
H232 H -0.0788 0.4943 0.6660 0.067 Uiso 1 1 calc R . . . .
C233 C -0.0622(5) 0.5315(4) 0.8336(3) 0.067(3) Uani 1 1 d . . . . .
C234 C -0.0133(7) 0.4849(4) 0.8529(3) 0.093(4) Uani 1 1 d . . . . .
H23A H -0.0256 0.4506 0.8468 0.140 Uiso 1 1 calc GR . . . .
H23B H -0.0160 0.4898 0.8847 0.140 Uiso 1 1 calc GR . . . .
H23C H 0.0332 0.4843 0.8396 0.140 Uiso 1 1 calc GR . . . .
C235 C -0.0365(8) 0.5830(5) 0.8365(4) 0.121(5) Uani 1 1 d . . . . .
H23D H -0.0208 0.5851 0.8654 0.181 Uiso 1 1 calc GR . . . .
H23E H -0.0732 0.6142 0.8326 0.181 Uiso 1 1 calc GR . . . .
H23F H 0.0013 0.5830 0.8135 0.181 Uiso 1 1 calc GR . . . .
C236 C -0.1322(6) 0.5365(8) 0.8584(4) 0.128(6) Uani 1 1 d . . . . .
H23G H -0.1513 0.5058 0.8512 0.192 Uiso 1 1 calc GR . . . .
H23H H -0.1617 0.5703 0.8501 0.192 Uiso 1 1 calc GR . . . .
H23I H -0.1290 0.5368 0.8900 0.192 Uiso 1 1 calc GR . . . .
C237 C -0.1680(5) 0.5882(4) 0.6922(3) 0.074(3) Uani 1 1 d . . . . .
C238 C -0.1403(6) 0.6414(4) 0.6834(4) 0.096(4) Uani 1 1 d . . . . .
H23J H -0.1286 0.6540 0.7109 0.144 Uiso 1 1 calc GR . . . .
H23K H -0.1752 0.6693 0.6719 0.144 Uiso 1 1 calc GR . . . .
H23L H -0.0997 0.6340 0.6619 0.144 Uiso 1 1 calc GR . . . .
C239 C -0.2328(6) 0.5962(6) 0.7156(4) 0.108(5) Uani 1 1 d . . . . .
H23M H -0.2482 0.5620 0.7175 0.163 Uiso 1 1 calc GR . . . .
H23N H -0.2645 0.6231 0.7004 0.163 Uiso 1 1 calc GR . . . .
H23O H -0.2312 0.6092 0.7452 0.163 Uiso 1 1 calc GR . . . .
C240 C -0.1678(7) 0.5702(6) 0.6448(4) 0.130(5) Uani 1 1 d . . . . .
H24A H -0.1228 0.5689 0.6287 0.195 Uiso 1 1 calc GR . . . .
H24B H -0.2019 0.5961 0.6305 0.195 Uiso 1 1 calc GR . . . .
H24C H -0.1785 0.5343 0.6448 0.195 Uiso 1 1 calc GR . . . .
C241 C 0.1001(3) 0.2312(3) 0.6203(2) 0.0465(17) Uani 1 1 d . . . . .
C242 C 0.1065(3) 0.1861(3) 0.6032(2) 0.0483(18) Uani 1 1 d . . . . .
C243 C 0.1106(3) 0.1376(3) 0.5811(2) 0.0497(17) Uani 1 1 d . . . . .
C244 C 0.1124(5) 0.1362(3) 0.5349(2) 0.069(2) Uani 1 1 d . . . . .
H244 H 0.1128 0.1687 0.5188 0.083 Uiso 1 1 calc R . . . .
C245 C 0.1135(5) 0.0897(4) 0.5124(3) 0.076(3) Uani 1 1 d . . . . .
C246 C 0.1137(4) 0.0427(3) 0.5356(3) 0.070(2) Uani 1 1 d . . . . .
H246 H 0.1159 0.0102 0.5200 0.084 Uiso 1 1 calc R . . . .
C247 C 0.1108(4) 0.0407(3) 0.5823(2) 0.0534(19) Uani 1 1 d . . . . .
C248 C 0.1122(4) 0.0886(3) 0.6043(2) 0.0529(18) Uani 1 1 d . . . . .
H248 H 0.1144 0.0880 0.6350 0.064 Uiso 1 1 calc R . . . .
C249 C 0.1244(5) 0.0875(4) 0.4613(4) 0.116(3) Uani 0.535(11) 1 d D U P H 1
C250 C 0.1900(6) 0.0497(7) 0.4414(6) 0.133(5) Uani 0.535(11) 1 d D U P H 1
H25A H 0.2292 0.0630 0.4490 0.199 Uiso 0.535(11) 1 calc GR . P H 1
H25B H 0.1909 0.0489 0.4094 0.199 Uiso 0.535(11) 1 calc GR . P H 1
H25C H 0.1917 0.0132 0.4532 0.199 Uiso 0.535(11) 1 calc GR . P H 1
C251 C 0.1229(11) 0.1434(4) 0.4403(5) 0.117(4) Uani 0.535(11) 1 d D U P H 1
H25D H 0.0782 0.1669 0.4481 0.175 Uiso 0.535(11) 1 calc GR . P H 1
H25E H 0.1318 0.1396 0.4083 0.175 Uiso 0.535(11) 1 calc GR . P H 1
H25F H 0.1579 0.1595 0.4511 0.175 Uiso 0.535(11) 1 calc GR . P H 1
C252 C 0.0638(5) 0.0661(6) 0.4490(5) 0.118(4) Uani 0.535(11) 1 d D U P H 1
H25G H 0.0641 0.0306 0.4626 0.177 Uiso 0.535(11) 1 calc GR . P H 1
H25H H 0.0671 0.0626 0.4170 0.177 Uiso 0.535(11) 1 calc GR . P H 1
H25I H 0.0215 0.0913 0.4596 0.177 Uiso 0.535(11) 1 calc GR . P H 1
C253 C 0.1069(6) -0.0100(5) 0.6094(4) 0.062(2) Uani 0.672(9) 1 d . . P I 1
C254 C 0.1624(6) -0.0217(5) 0.6395(4) 0.075(4) Uani 0.672(9) 1 d D . P I 1
H25J H 0.2065 -0.0336 0.6220 0.112 Uiso 0.672(9) 1 calc GR . P I 1
H25K H 0.1542 -0.0502 0.6603 0.112 Uiso 0.672(9) 1 calc GR . P I 1
H25L H 0.1626 0.0112 0.6558 0.112 Uiso 0.672(9) 1 calc GR . P I 1
C255 C 0.1146(7) -0.0603(5) 0.5799(5) 0.083(4) Uani 0.672(9) 1 d D . P I 1
H25M H 0.0797 -0.0535 0.5598 0.125 Uiso 0.672(9) 1 calc GR . P I 1
H25N H 0.1095 -0.0916 0.5983 0.125 Uiso 0.672(9) 1 calc GR . P I 1
H25O H 0.1597 -0.0675 0.5630 0.125 Uiso 0.672(9) 1 calc GR . P I 1
C256 C 0.0372(7) -0.0005(6) 0.6372(5) 0.090(4) Uani 0.672(9) 1 d D . P I 1
H25P H 0.0307 0.0325 0.6546 0.135 Uiso 0.672(9) 1 calc GR . P I 1
H25Q H 0.0351 -0.0314 0.6568 0.135 Uiso 0.672(9) 1 calc GR . P I 1
H25R H 0.0013 0.0034 0.6178 0.135 Uiso 0.672(9) 1 calc GR . P I 1
C347 C 0.0995(5) 0.0924(4) 0.4630(5) 0.116(3) Uani 0.465(11) 1 d D . P H 2
C348 C 0.0302(6) 0.1291(7) 0.4576(6) 0.118(4) Uani 0.465(11) 1 d D . P H 2
H34A H -0.0038 0.1069 0.4570 0.177 Uiso 0.465(11) 1 calc DGR . P H 2
H34B H 0.0334 0.1492 0.4300 0.177 Uiso 0.465(11) 1 calc GR . P H 2
H34C H 0.0169 0.1546 0.4822 0.177 Uiso 0.465(11) 1 calc GR . P H 2
C349 C 0.1060(12) 0.0358(4) 0.4444(6) 0.133(5) Uani 0.465(11) 1 d D . P H 2
H34D H 0.1505 0.0135 0.4489 0.199 Uiso 0.465(11) 1 calc GR . P H 2
H34E H 0.1015 0.0383 0.4129 0.199 Uiso 0.465(11) 1 calc GR . P H 2
H34F H 0.0702 0.0191 0.4593 0.199 Uiso 0.465(11) 1 calc GR . P H 2
C350 C 0.1563(6) 0.1179(6) 0.4396(6) 0.117(4) Uani 0.465(11) 1 d D . P H 2
H35A H 0.1579 0.1510 0.4550 0.175 Uiso 0.465(11) 1 calc GR . P H 2
H35B H 0.1474 0.1265 0.4093 0.175 Uiso 0.465(11) 1 calc GR . P H 2
H35C H 0.2000 0.0923 0.4397 0.175 Uiso 0.465(11) 1 calc GR . P H 2
C351 C 0.0609(8) 0.3388(8) 0.5206(4) 0.087(4) Uani 0.532(9) 1 d D . P F 2
H35D H 0.0305 0.3739 0.5172 0.131 Uiso 0.532(9) 1 calc GR . P F 2
H35E H 0.0954 0.3429 0.5394 0.131 Uiso 0.532(9) 1 calc GR . P F 2
H35F H 0.0346 0.3132 0.5342 0.131 Uiso 0.532(9) 1 calc GR . P F 2
C352 C 0.0582(7) 0.2937(7) 0.4427(5) 0.094(5) Uani 0.532(9) 1 d D . P F 2
H35G H 0.0379 0.2649 0.4569 0.141 Uiso 0.532(9) 1 calc GR . P F 2
H35H H 0.0904 0.2788 0.4174 0.141 Uiso 0.532(9) 1 calc GR . P F 2
H35I H 0.0223 0.3222 0.4328 0.141 Uiso 0.532(9) 1 calc GR . P F 2
C353 C 0.1061(8) 0.3720(4) 0.4564(6) 0.072(3) Uani 0.532(9) 1 d D . P F 2
H35J H 0.0678 0.4007 0.4676 0.107 Uiso 0.532(9) 1 calc GR . P F 2
H35K H 0.1089 0.3705 0.4243 0.107 Uiso 0.532(9) 1 calc GR . P F 2
H35L H 0.1483 0.3795 0.4649 0.107 Uiso 0.532(9) 1 calc GR . P F 2
C354 C 0.3056(7) 0.5240(4) 0.6296(4) 0.093(4) Uani 0.174(11) 1 d D . P D 2
C355 C 0.2859(6) 0.5424(9) 0.5843(4) 0.104(5) Uani 0.174(11) 1 d D . P D 2
H35M H 0.2852 0.5108 0.5666 0.156 Uiso 0.174(11) 1 calc DGR . P D 2
H35N H 0.3190 0.5621 0.5698 0.156 Uiso 0.174(11) 1 calc GR . P D 2
H35O H 0.2407 0.5662 0.5874 0.156 Uiso 0.174(11) 1 calc DGR . P D 2
C356 C 0.3497(13) 0.4668(5) 0.6269(12) 0.092(4) Uani 0.174(11) 1 d D . P D 2
H35P H 0.3544 0.4525 0.6566 0.137 Uiso 0.174(11) 1 calc GR . P D 2
H35Q H 0.3946 0.4678 0.6117 0.137 Uiso 0.174(11) 1 calc GR . P D 2
H35R H 0.3282 0.4435 0.6106 0.137 Uiso 0.174(11) 1 calc GR . P D 2
C357 C 0.3436(8) 0.5641(5) 0.6469(7) 0.115(7) Uani 0.174(11) 1 d D . P D 2
H35S H 0.3112 0.5976 0.6560 0.173 Uiso 0.174(11) 1 calc GR . P D 2
H35T H 0.3775 0.5720 0.6237 0.173 Uiso 0.174(11) 1 calc GR . P D 2
H35U H 0.3663 0.5482 0.6721 0.173 Uiso 0.174(11) 1 calc GR . P D 2
C358 C 0.1229(13) -0.0163(11) 0.6027(9) 0.062(2) Uani 0.328(9) 1 d . . P I 2
C359 C 0.1804(10) -0.0564(10) 0.5819(8) 0.083(4) Uani 0.328(9) 1 d D . P I 2
H35V H 0.1757 -0.0594 0.5507 0.125 Uiso 0.328(9) 1 calc GR . P I 2
H35W H 0.1810 -0.0916 0.5961 0.125 Uiso 0.328(9) 1 calc GR . P I 2
H35X H 0.2228 -0.0450 0.5851 0.125 Uiso 0.328(9) 1 calc GR . P I 2
C360 C 0.0524(9) -0.0319(12) 0.5987(8) 0.090(4) Uani 0.328(9) 1 d D . P I 2
H36A H 0.0156 -0.0004 0.6060 0.135 Uiso 0.328(9) 1 calc GR . P I 2
H36B H 0.0466 -0.0614 0.6191 0.135 Uiso 0.328(9) 1 calc GR . P I 2
H36C H 0.0513 -0.0436 0.5686 0.135 Uiso 0.328(9) 1 calc GR . P I 2
C361 C 0.1251(12) -0.0071(9) 0.6524(6) 0.075(4) Uani 0.328(9) 1 d D . P I 2
H36D H 0.1509 0.0209 0.6560 0.112 Uiso 0.328(9) 1 calc GR . P I 2
H36E H 0.1472 -0.0409 0.6656 0.112 Uiso 0.328(9) 1 calc GR . P I 2
H36F H 0.0788 0.0045 0.6668 0.112 Uiso 0.328(9) 1 calc GR . P I 2
C362 C 0.3917(16) -0.0253(10) 0.5131(7) 0.090(5) Uani 0.410(9) 1 d . . P E 2
H36G H 0.4309 -0.0374 0.5295 0.135 Uiso 0.410(9) 1 calc GR . P E 2
H36H H 0.4075 -0.0164 0.4830 0.135 Uiso 0.410(9) 1 calc GR . P E 2
H36I H 0.3665 -0.0542 0.5127 0.135 Uiso 0.410(9) 1 calc GR . P E 2
C363 C 0.3974(12) 0.0698(11) 0.5280(7) 0.088(5) Uani 0.410(9) 1 d . . P E 2
H36J H 0.3694 0.1064 0.5264 0.133 Uiso 0.410(9) 1 calc GR . P E 2
H36K H 0.4280 0.0617 0.5007 0.133 Uiso 0.410(9) 1 calc GR . P E 2
H36L H 0.4241 0.0677 0.5529 0.133 Uiso 0.410(9) 1 calc GR . P E 2
C364 C 0.2854(10) 0.0603(9) 0.5151(6) 0.063(3) Uani 0.410(9) 1 d . . P E 2
H36M H 0.2439 0.0472 0.5246 0.094 Uiso 0.410(9) 1 calc GR . P E 2
H36N H 0.2941 0.0590 0.4830 0.094 Uiso 0.410(9) 1 calc GR . P E 2
H36O H 0.2798 0.0977 0.5251 0.094 Uiso 0.410(9) 1 calc GR . P E 2
C365 C 0.5546(5) 0.0137(4) 0.6381(4) 0.066(3) Uani 0.493(9) 1 d D U P G 2
C366 C 0.5096(8) 0.0641(5) 0.6198(5) 0.084(4) Uani 0.493(9) 1 d D U P G 2
H36P H 0.4617 0.0630 0.6278 0.126 Uiso 0.493(9) 1 calc GR . P G 2
H36Q H 0.5193 0.0646 0.5878 0.126 Uiso 0.493(9) 1 calc GR . P G 2
H36R H 0.5191 0.0966 0.6322 0.126 Uiso 0.493(9) 1 calc GR . P G 2
C367 C 0.5528(9) -0.0343(4) 0.6079(4) 0.076(4) Uani 0.493(9) 1 d D U P G 2
H36S H 0.5836 -0.0669 0.6170 0.113 Uiso 0.493(9) 1 calc GR . P G 2
H36T H 0.5670 -0.0256 0.5774 0.113 Uiso 0.493(9) 1 calc GR . P G 2
H36U H 0.5065 -0.0406 0.6103 0.113 Uiso 0.493(9) 1 calc GR . P G 2
C368 C 0.6298(5) 0.0168(7) 0.6354(6) 0.089(4) Uani 0.493(9) 1 d D U P G 2
H36V H 0.6341 0.0482 0.6521 0.134 Uiso 0.493(9) 1 calc GR . P G 2
H36W H 0.6477 0.0203 0.6046 0.134 Uiso 0.493(9) 1 calc GR . P G 2
H36X H 0.6555 -0.0162 0.6478 0.134 Uiso 0.493(9) 1 calc GR . P G 2
C369 C 0.5468(5) 0.2005(6) 0.5204(3) 0.065(3) Uani 0.454(10) 1 d D . P C 2
C370 C 0.5827(9) 0.2004(9) 0.4735(4) 0.095(5) Uani 0.454(10) 1 d D . P C 2
H37A H 0.5548 0.2268 0.4557 0.142 Uiso 0.454(10) 1 calc GR . P C 2
H37B H 0.5895 0.1644 0.4606 0.142 Uiso 0.454(10) 1 calc GR . P C 2
H37C H 0.6269 0.2101 0.4743 0.142 Uiso 0.454(10) 1 calc GR . P C 2
C371 C 0.4778(5) 0.1857(6) 0.5184(7) 0.089(4) Uani 0.454(10) 1 d D . P C 2
H37D H 0.4542 0.1857 0.5482 0.134 Uiso 0.454(10) 1 calc GR . P C 2
H37E H 0.4846 0.1497 0.5054 0.134 Uiso 0.454(10) 1 calc GR . P C 2
H37F H 0.4504 0.2123 0.5005 0.134 Uiso 0.454(10) 1 calc GR . P C 2
C372 C 0.5899(7) 0.1620(7) 0.5502(4) 0.095(6) Uani 0.454(10) 1 d D . P C 2
H37G H 0.6027 0.1828 0.5732 0.142 Uiso 0.454(10) 1 calc GR . P C 2
H37H H 0.6310 0.1422 0.5328 0.142 Uiso 0.454(10) 1 calc GR . P C 2
H37I H 0.5637 0.1363 0.5637 0.142 Uiso 0.454(10) 1 calc GR . P C 2
Cl3 Cl 0.1637(2) 0.72325(19) 0.90896(17) 0.1476(17) Uani 1 1 d . U . . .
C319 C 0.1480(4) 0.6521(3) 0.8473(3) 0.139(2) Uani 1 1 d . U . . .
H319 H 0.1158 0.6807 0.8364 0.166 Uiso 1 1 calc R . . . .
C320 C 0.1799(5) 0.6607(4) 0.8834(3) 0.138(2) Uani 1 1 d G U . . .
C321 C 0.2271(6) 0.6189(5) 0.8994(4) 0.137(2) Uani 1 1 d G U . . .
H321 H 0.2489 0.6249 0.9241 0.164 Uiso 1 1 calc R . . . .
C322 C 0.2424(5) 0.5685(4) 0.8793(4) 0.136(2) Uani 1 1 d G U . . .
C317 C 0.2105(6) 0.5598(3) 0.8432(4) 0.138(2) Uani 1 1 d G U . . .
H31D H 0.2465 0.5474 0.8187 0.166 Uiso 1 1 calc R . . . .
H31E H 0.1874 0.5294 0.8505 0.166 Uiso 1 1 calc R . . . .
C318 C 0.1633(5) 0.6016(3) 0.8272(3) 0.142(3) Uani 1 1 d G U . . .
H318 H 0.1415 0.5957 0.8025 0.170 Uiso 1 1 calc R . . . .
Cl7 Cl -0.2797(3) 0.6323(3) 0.90225(18) 0.179(2) Uani 1 1 d . U . . .
C308 C -0.3373(4) 0.6493(4) 0.8673(3) 0.163(2) Uani 1 1 d . U . . .
C309 C -0.3337(6) 0.6127(4) 0.8336(4) 0.161(3) Uani 1 1 d G U . . .
H309 H -0.3018 0.5792 0.8328 0.193 Uiso 1 1 calc R . . . .
C310 C -0.3767(7) 0.6250(6) 0.8010(4) 0.163(3) Uani 1 1 d G U . . .
H310 H -0.3743 0.5999 0.7780 0.196 Uiso 1 1 calc R . . . .
C305 C -0.4234(6) 0.6740(6) 0.8021(4) 0.164(3) Uani 1 1 d G U . . .
H305 H -0.4528 0.6824 0.7798 0.197 Uiso 1 1 calc R . . . .
C306 C -0.4271(6) 0.7107(5) 0.8358(5) 0.162(3) Uani 1 1 d G U . . .
H306 H -0.4590 0.7442 0.8366 0.195 Uiso 1 1 calc R . . . .
C307 C -0.3840(5) 0.6983(4) 0.8684(4) 0.161(3) Uani 1 1 d G U . . .
H307 H -0.3865 0.7234 0.8914 0.194 Uiso 1 1 calc R . . . .
Cl0A Cl 0.4187(3) 0.7726(3) 0.7896(3) 0.195(3) Uani 0.713(7) 1 d D U P J 1
C323 C 0.3778(4) 0.7261(3) 0.7706(5) 0.190(2) Uani 0.713(7) 1 d D U P J 1
C328 C 0.3448(6) 0.6944(5) 0.7994(5) 0.191(3) Uani 0.713(7) 1 d DG U P J 1
H328 H 0.3443 0.6981 0.8302 0.229 Uiso 0.713(7) 1 calc R . P J 1
C327 C 0.3123(7) 0.6571(5) 0.7831(8) 0.192(3) Uani 0.713(7) 1 d G U P J 1
H327 H 0.2897 0.6354 0.8028 0.230 Uiso 0.713(7) 1 calc R . P J 1
C326 C 0.3130(8) 0.6516(6) 0.7381(8) 0.189(3) Uani 0.713(7) 1 d G U P J 1
H326 H 0.2908 0.6261 0.7269 0.227 Uiso 0.713(7) 1 calc R . P J 1
C325 C 0.3460(10) 0.6833(7) 0.7093(6) 0.188(3) Uani 0.713(7) 1 d G U P J 1
H325 H 0.3465 0.6795 0.6785 0.225 Uiso 0.713(7) 1 calc R . P J 1
C324 C 0.3785(7) 0.7205(6) 0.7256(5) 0.188(3) Uani 0.713(7) 1 d DG U P J 1
H324 H 0.4011 0.7422 0.7059 0.225 Uiso 0.713(7) 1 calc R . P J 1
Cl5 Cl -0.2040(2) -0.07034(18) 0.68396(14) 0.1411(14) Uani 1 1 d . U . . .
C281 C -0.1505(4) -0.0422(3) 0.7096(2) 0.127(2) Uani 1 1 d . U . . .
C282 C -0.1337(4) 0.0060(4) 0.6946(3) 0.134(2) Uani 1 1 d G U . . .
H282 H -0.1511 0.0229 0.6692 0.160 Uiso 1 1 calc R . . . .
C283 C -0.0912(5) 0.0295(4) 0.7169(4) 0.135(2) Uani 1 1 d G U . . .
H283 H -0.0797 0.0624 0.7066 0.162 Uiso 1 1 calc R . . . .
C284 C -0.0657(5) 0.0048(5) 0.7541(4) 0.135(2) Uani 1 1 d G U . . .
H284 H -0.0367 0.0208 0.7693 0.162 Uiso 1 1 calc R . . . .
C285 C -0.0825(5) -0.0434(5) 0.7691(3) 0.134(2) Uani 1 1 d G U . . .
H285 H -0.0651 -0.0603 0.7946 0.160 Uiso 1 1 calc R . . . .
C286 C -0.1250(4) -0.0669(4) 0.7469(3) 0.134(2) Uani 1 1 d G U . . .
H286 H -0.1365 -0.0999 0.7572 0.161 Uiso 1 1 calc R . . . .
Cl0B Cl 0.4567(5) 0.7416(5) 0.7097(5) 0.195(3) Uani 0.287(7) 1 d D . P J 2
C329 C 0.3968(5) 0.7130(5) 0.7413(6) 0.190(2) Uani 0.287(7) 1 d D . P J 2
C334 C 0.3796(10) 0.7267(10) 0.7854(6) 0.191(3) Uani 0.287(7) 1 d DG . P J 2
H334 H 0.4006 0.7518 0.7982 0.229 Uiso 0.287(7) 1 calc R . P J 2
C333 C 0.3316(12) 0.7038(14) 0.8108(7) 0.192(3) Uani 0.287(7) 1 d G . P J 2
H333 H 0.3199 0.7132 0.8410 0.230 Uiso 0.287(7) 1 calc R . P J 2
C332 C 0.3009(11) 0.6671(12) 0.7921(11) 0.189(3) Uani 0.287(7) 1 d G . P J 2
H332 H 0.2682 0.6515 0.8094 0.227 Uiso 0.287(7) 1 calc R . P J 2
C331 C 0.3182(10) 0.6534(8) 0.7480(12) 0.188(3) Uani 0.287(7) 1 d G . P J 2
H331 H 0.2972 0.6283 0.7352 0.225 Uiso 0.287(7) 1 calc R . P J 2
C330 C 0.3661(8) 0.6763(7) 0.7226(8) 0.188(3) Uani 0.287(7) 1 d DG . P J 2
H330 H 0.3779 0.6669 0.6925 0.225 Uiso 0.287(7) 1 calc R . P J 2
Cl9 Cl 0.6118(3) 0.4820(3) 0.8763(2) 0.195(3) Uani 1 1 d . U . . .
C287 C 0.5383(5) 0.4985(4) 0.8511(3) 0.174(2) Uani 1 1 d . U . . .
C288 C 0.5239(6) 0.4580(4) 0.8263(4) 0.168(3) Uani 1 1 d G U . . .
H288 H 0.5556 0.4246 0.8219 0.202 Uiso 1 1 calc R . . . .
C289 C 0.4631(7) 0.4665(6) 0.8078(4) 0.168(3) Uani 1 1 d G U . . .
H289 H 0.4532 0.4388 0.7908 0.201 Uiso 1 1 calc R . . . .
C290 C 0.4167(6) 0.5154(7) 0.8142(4) 0.172(3) Uani 1 1 d G U . . .
H290 H 0.3751 0.5212 0.8016 0.207 Uiso 1 1 calc R . . . .
C291 C 0.4311(6) 0.5559(5) 0.8391(5) 0.178(3) Uani 1 1 d G U . . .
H291 H 0.3994 0.5894 0.8434 0.213 Uiso 1 1 calc R . . . .
C292 C 0.4919(6) 0.5475(4) 0.8575(4) 0.175(3) Uani 1 1 d G U . . .
H292 H 0.5017 0.5752 0.8745 0.210 Uiso 1 1 calc R . . . .
Cl1 Cl -0.17330(15) 0.03067(12) 0.90285(11) 0.0968(9) Uani 1 1 d . . . . .
C275 C -0.0877(5) -0.0045(4) 0.8889(3) 0.079(3) Uani 1 1 d . . . . .
C276 C -0.0406(5) 0.0262(4) 0.8804(4) 0.082(3) Uani 1 1 d . . . . .
H276 H -0.0521 0.0645 0.8812 0.099 Uiso 1 1 calc R . . . .
C277 C 0.0272(5) -0.0031(4) 0.8704(3) 0.078(3) Uani 1 1 d . . . . .
H277 H 0.0625 0.0163 0.8646 0.093 Uiso 1 1 calc R . . . .
C278 C 0.0434(6) -0.0592(5) 0.8688(4) 0.092(3) Uani 1 1 d . . . . .
H278 H 0.0888 -0.0783 0.8613 0.110 Uiso 1 1 calc R . . . .
C279 C -0.0064(6) -0.0849(4) 0.8780(4) 0.089(3) Uani 1 1 d . . . . .
H279 H 0.0048 -0.1233 0.8776 0.107 Uiso 1 1 calc R . . . .
C280 C -0.0749(6) -0.0597(4) 0.8883(3) 0.086(3) Uani 1 1 d . . . . .
H280 H -0.1097 -0.0795 0.8945 0.103 Uiso 1 1 calc R . . . .
Cl4 Cl 0.5002(3) -0.1822(2) 0.92602(15) 0.1463(17) Uani 1 1 d . U . . .
C269 C 0.4360(7) -0.1461(6) 0.9664(4) 0.105(2) Uani 1 1 d . U . . .
C270 C 0.4184(6) -0.0943(5) 0.9657(4) 0.105(2) Uani 1 1 d . U . . .
H270 H 0.4415 -0.0738 0.9452 0.126 Uiso 1 1 calc R . . . .
C271 C 0.3676(7) -0.0699(6) 0.9939(4) 0.109(2) Uani 1 1 d . U . . .
H271 H 0.3570 -0.0315 0.9942 0.130 Uiso 1 1 calc R . . . .
C272 C 0.3303(7) -0.0958(6) 1.0219(5) 0.116(2) Uani 1 1 d . U . . .
H272 H 0.2932 -0.0772 1.0413 0.140 Uiso 1 1 calc R . . . .
C273 C 0.3501(7) -0.1535(6) 1.0207(4) 0.112(2) Uani 1 1 d . U . . .
H273 H 0.3261 -0.1741 1.0404 0.134 Uiso 1 1 calc R . . . .
C274 C 0.4021(6) -0.1792(5) 0.9922(4) 0.101(2) Uani 1 1 d . U . . .
H274 H 0.4144 -0.2175 0.9900 0.121 Uiso 1 1 calc R . . . .
Cl1A Cl -0.3047(5) 0.2744(4) 0.4014(3) 0.152(3) Uiso 0.5 1 d D U P . .
C313 C -0.1140(7) 0.2042(6) 0.3934(5) 0.140(4) Uiso 0.5 1 d . U P . .
H313 H -0.0844 0.1737 0.3793 0.168 Uiso 0.5 1 calc R . P . .
C312 C -0.1824(7) 0.2160(7) 0.3873(6) 0.127(4) Uiso 0.5 1 d DG U P . .
H312 H -0.1995 0.1936 0.3689 0.153 Uiso 0.5 1 calc R . P . .
C311 C -0.2257(7) 0.2606(8) 0.4080(7) 0.125(4) Uiso 0.5 1 d G U P . .
C316 C -0.2006(10) 0.2934(7) 0.4348(7) 0.118(4) Uiso 0.5 1 d G U P . .
H316 H -0.2302 0.3239 0.4490 0.142 Uiso 0.5 1 calc R . P . .
C315 C -0.1322(11) 0.2816(7) 0.4410(6) 0.122(4) Uiso 0.5 1 d G U P . .
H315 H -0.1151 0.3040 0.4593 0.146 Uiso 0.5 1 calc R . P . .
C314 C -0.0889(8) 0.2370(7) 0.4203(6) 0.137(4) Uiso 0.5 1 d G U P . .
H314 H -0.0422 0.2289 0.4245 0.164 Uiso 0.5 1 calc R . P . .
Cl6 Cl -0.0586(3) 0.7870(2) 0.7533(2) 0.176(2) Uani 1 1 d . U . . .
C299 C -0.1299(4) 0.7611(3) 0.7605(3) 0.149(2) Uani 1 1 d D U . . .
C300 C -0.1366(5) 0.7247(4) 0.7946(3) 0.147(2) Uani 1 1 d DG U . . .
H300 H -0.1000 0.7122 0.8114 0.176 Uiso 1 1 calc R . . . .
C301 C -0.1969(6) 0.7068(4) 0.8040(4) 0.148(3) Uani 1 1 d G U . . .
H301 H -0.2014 0.6820 0.8273 0.178 Uiso 1 1 calc R . . . .
C302 C -0.2505(5) 0.7252(5) 0.7793(5) 0.151(3) Uani 1 1 d G U . . .
H302 H -0.2917 0.7129 0.7857 0.181 Uiso 1 1 calc R . . . .
C303 C -0.2438(5) 0.7615(5) 0.7452(4) 0.151(3) Uani 1 1 d G U . . .
H303 H -0.2804 0.7741 0.7283 0.182 Uiso 1 1 calc R . . . .
C304 C -0.1835(5) 0.7794(4) 0.7358(3) 0.149(2) Uani 1 1 d G U . . .
H304 H -0.1789 0.8042 0.7125 0.178 Uiso 1 1 calc R . . . .
Cl2 Cl 0.40739(19) 0.06351(18) 1.07462(11) 0.1206(13) Uani 1 1 d . . . . .
C263 C 0.3333(3) 0.0917(2) 1.10777(15) 0.095(4) Uani 1 1 d . . . . .
C268 C 0.2939(3) 0.0558(2) 1.1251(2) 0.091(3) Uani 1 1 d G . . . .
H268 H 0.3092 0.0181 1.1197 0.109 Uiso 1 1 calc R . . . .
C267 C 0.2322(3) 0.0750(4) 1.1501(2) 0.105(4) Uani 1 1 d G . . . .
H267 H 0.2053 0.0505 1.1620 0.126 Uiso 1 1 calc R . . . .
C266 C 0.2098(3) 0.1301(4) 1.1579(2) 0.100(4) Uani 1 1 d G . . . .
H266 H 0.1676 0.1433 1.1751 0.120 Uiso 1 1 calc R . . . .
C265 C 0.2491(4) 0.1661(3) 1.1406(3) 0.124(5) Uani 1 1 d G . . . .
H265 H 0.2338 0.2038 1.1460 0.149 Uiso 1 1 calc R . . . .
C264 C 0.3108(4) 0.1469(2) 1.1156(2) 0.107(4) Uani 1 1 d G . . . .
H264 H 0.3377 0.1714 1.1037 0.128 Uiso 1 1 calc R . . . .
Cl8 Cl 0.6580(3) 0.3344(2) 0.93899(18) 0.1777(18) Uani 1 1 d . U . . .
C258 C 0.6787(4) 0.2983(3) 1.0204(3) 0.150(2) Uani 1 1 d . U . . .
H258 H 0.7254 0.2872 1.0097 0.180 Uiso 1 1 calc R . . . .
C257 C 0.6323(5) 0.3229(4) 0.9923(3) 0.149(2) Uani 1 1 d G U . . .
C262 C 0.5640(5) 0.3392(4) 1.0080(5) 0.148(2) Uani 1 1 d G U . . .
H262 H 0.5323 0.3559 0.9888 0.177 Uiso 1 1 calc R . . . .
C261 C 0.5421(4) 0.3309(5) 1.0518(5) 0.153(2) Uani 1 1 d G U . . .
H261 H 0.4955 0.3420 1.0625 0.184 Uiso 1 1 calc R . . . .
C260 C 0.5885(6) 0.3063(5) 1.0799(4) 0.158(3) Uani 1 1 d G U . . .
H260 H 0.5736 0.3007 1.1098 0.189 Uiso 1 1 calc R . . . .
C259 C 0.6568(5) 0.2900(4) 1.0642(3) 0.153(2) Uani 1 1 d G U . . .
H259 H 0.6886 0.2733 1.0834 0.183 Uiso 1 1 calc R . . . .
Cl2A Cl -0.2465(4) 0.1012(3) 0.6149(3) 0.159(3) Uani 0.584(6) 1 d D . P K 1
C335 C -0.1813(5) 0.1276(4) 0.5882(5) 0.185(2) Uani 0.584(6) 1 d D . P K 1
C340 C -0.1319(7) 0.1387(6) 0.6123(6) 0.189(3) Uani 0.584(6) 1 d DG . P K 1
H340 H -0.1343 0.1315 0.6429 0.226 Uiso 0.584(6) 1 calc R . P K 1
C339 C -0.0788(7) 0.1602(7) 0.5916(9) 0.191(3) Uani 0.584(6) 1 d G . P K 1
H339 H -0.0450 0.1677 0.6081 0.230 Uiso 0.584(6) 1 calc R . P K 1
C338 C -0.0753(9) 0.1707(7) 0.5468(10) 0.192(3) Uani 0.584(6) 1 d G . P K 1
H338 H -0.0390 0.1854 0.5326 0.230 Uiso 0.584(6) 1 calc R . P K 1
C337 C -0.1247(12) 0.1596(8) 0.5227(7) 0.191(3) Uani 0.584(6) 1 d G . P K 1
H337 H -0.1223 0.1668 0.4921 0.229 Uiso 0.584(6) 1 calc R . P K 1
C336 C -0.1778(9) 0.1381(6) 0.5434(5) 0.190(3) Uani 0.584(6) 1 d DG . P K 1
H336 H -0.2116 0.1305 0.5269 0.228 Uiso 0.584(6) 1 calc R . P K 1
Cl2B Cl -0.2396(4) 0.0873(4) 0.5441(3) 0.159(3) Uani 0.416(6) 1 d D U P K 2
C341 C -0.1794(5) 0.1230(5) 0.5556(4) 0.185(2) Uani 0.416(6) 1 d D U P K 2
C342 C -0.1177(6) 0.0962(8) 0.5687(5) 0.189(3) Uani 0.416(6) 1 d DG U P K 2
H342 H -0.1082 0.0580 0.5716 0.226 Uiso 0.416(6) 1 calc R . P K 2
C343 C -0.0700(7) 0.1254(13) 0.5777(7) 0.191(3) Uani 0.416(6) 1 d G U P K 2
H343 H -0.0278 0.1071 0.5867 0.230 Uiso 0.416(6) 1 calc R . P K 2
C344 C -0.0839(13) 0.1813(12) 0.5734(8) 0.192(3) Uani 0.416(6) 1 d G U P K 2
H344 H -0.0513 0.2013 0.5795 0.230 Uiso 0.416(6) 1 calc R . P K 2
C345 C -0.1456(15) 0.2081(8) 0.5602(9) 0.191(3) Uani 0.416(6) 1 d G U P K 2
H345 H -0.1551 0.2464 0.5573 0.229 Uiso 0.416(6) 1 calc R . P K 2
C346 C -0.1933(10) 0.1790(5) 0.5513(7) 0.190(3) Uani 0.416(6) 1 d DG U P K 2
H346 H -0.2354 0.1973 0.5423 0.228 Uiso 0.416(6) 1 calc R . P K 2
Cl10 Cl 0.5233(4) 0.6411(3) 0.6236(2) 0.123(2) Uani 0.5 1 d . U P . .
C293 C 0.5537(5) 0.5854(5) 0.6576(4) 0.102(2) Uani 0.5 1 d . U P . .
C294 C 0.6034(6) 0.5406(5) 0.6431(4) 0.102(3) Uani 0.5 1 d G U P . .
H294 H 0.6246 0.5392 0.6138 0.122 Uiso 0.5 1 calc R . P . .
C295 C 0.6220(7) 0.4979(5) 0.6716(6) 0.101(3) Uani 0.5 1 d G U P . .
H295 H 0.6559 0.4673 0.6616 0.121 Uiso 0.5 1 calc R . P . .
C296 C 0.5909(9) 0.5000(6) 0.7145(5) 0.099(3) Uani 0.5 1 d G U P . .
H296 H 0.6036 0.4708 0.7340 0.118 Uiso 0.5 1 calc R . P . .
C297 C 0.5412(9) 0.5448(7) 0.7290(4) 0.098(3) Uani 0.5 1 d G U P . .
H297 H 0.5200 0.5462 0.7584 0.118 Uiso 0.5 1 calc R . P . .
C298 C 0.5226(6) 0.5875(5) 0.7006(4) 0.099(3) Uani 0.5 1 d G U P . .
H298 H 0.4887 0.6181 0.7105 0.119 Uiso 0.5 1 calc R . P . .
C10A C 0.0956(6) 0.3175(4) 0.4757(3) 0.069(2) Uani 0.532(9) 1 d D . P F 2

loop_
_atom_site_aniso_label
_atom_site_aniso_U_11
_atom_site_aniso_U_22
_atom_site_aniso_U_33
_atom_site_aniso_U_23
_atom_site_aniso_U_13
_atom_site_aniso_U_12
Au1 0.0751(2) 0.05836(16) 0.04621(15) -0.00289(13) 0.00280(15) -0.00894(15)
Au2 0.05419(14) 0.03657(12) 0.04454(13) -0.00369(10) -0.01249(11) -0.00290(11)
Au3 0.03948(12) 0.04189(12) 0.02989(11) -0.00264(9) -0.00162(9) -0.00381(10)
Au4 0.03431(11) 0.03739(11) 0.03262(10) 0.00632(9) -0.00374(9) -0.00540(9)
Au5 0.05386(16) 0.06173(17) 0.0743(2) 0.00218(16) -0.01017(15) -0.01411(14)
Au6 0.04851(13) 0.04114(11) 0.03049(11) 0.00309(9) -0.00220(10) -0.01276(10)
Au7 0.04158(12) 0.03990(11) 0.03127(11) 0.00529(9) -0.00761(9) -0.00276(10)
Au8 0.03992(12) 0.05773(14) 0.03298(11) -0.00074(11) -0.00834(10) -0.00768(11)
Ag1 0.0988(4) 0.0419(2) 0.0405(2) -0.00591(19) -0.0046(3) -0.0179(2)
Ag2 0.0364(2) 0.0669(3) 0.0409(2) 0.0014(2) 0.00060(19) -0.0029(2)
Ag3 0.0462(2) 0.0454(2) 0.0471(2) 0.01363(19) 0.0009(2) -0.01013(19)
Ag4 0.0534(3) 0.0667(3) 0.0538(3) -0.0099(2) -0.0225(2) 0.0001(2)
Cu1 0.0476(7) 0.0721(8) 0.0505(7) -0.0107(7) 0.0041(6) -0.0260(6)
Cu1A 0.0476(7) 0.0721(8) 0.0505(7) -0.0107(7) 0.0041(6) -0.0260(6)
Cu2 0.0655(7) 0.0395(5) 0.0406(5) 0.0115(4) -0.0124(5) -0.0182(4)
Cu2A 0.0655(7) 0.0395(5) 0.0406(5) 0.0115(4) -0.0124(5) -0.0182(4)
Cu3 0.0548(6) 0.0469(6) 0.1022(9) -0.0179(6) -0.0386(6) -0.0106(5)
Cu3A 0.0548(6) 0.0469(6) 0.1022(9) -0.0179(6) -0.0386(6) -0.0106(5)
Cu4 0.0451(7) 0.0551(7) 0.0734(9) 0.0132(7) -0.0005(7) -0.0175(6)
Cu4A 0.0451(7) 0.0551(7) 0.0734(9) 0.0132(7) -0.0005(7) -0.0175(6)
C1 0.065(5) 0.064(5) 0.068(5) 0.004(4) -0.004(4) -0.010(4)
C2 0.051(4) 0.063(4) 0.059(4) -0.022(3) -0.001(3) 0.002(4)
C3 0.056(4) 0.062(4) 0.051(4) -0.012(3) -0.011(3) 0.000(4)
C4 0.052(4) 0.074(5) 0.088(5) -0.041(4) 0.003(4) -0.006(4)
C5 0.076(5) 0.080(5) 0.073(5) -0.025(4) -0.021(4) -0.012(4)
C6 0.077(5) 0.067(4) 0.078(5) -0.033(4) -0.004(4) -0.009(4)
C7 0.059(4) 0.043(3) 0.052(4) -0.009(3) -0.012(3) -0.004(3)
C8 0.048(4) 0.050(3) 0.057(4) -0.016(3) 0.002(3) -0.010(3)
C9 0.066(5) 0.129(8) 0.143(8) -0.064(6) -0.035(5) 0.001(5)
C10 0.089(7) 0.134(9) 0.146(9) -0.063(7) -0.020(7) -0.023(6)
C11 0.154(9) 0.134(10) 0.124(9) 0.023(8) -0.071(7) -0.055(8)
C12 0.123(7) 0.094(6) 0.138(9) -0.032(6) -0.036(6) -0.046(5)
C13 0.070(5) 0.065(4) 0.046(4) -0.010(3) 0.003(3) -0.014(4)
C14 0.085(7) 0.064(5) 0.111(8) -0.007(5) 0.006(6) -0.002(5)
C15 0.094(7) 0.158(10) 0.047(5) -0.012(6) 0.002(5) -0.043(6)
C16 0.073(5) 0.099(6) 0.068(5) -0.026(4) 0.006(4) -0.037(4)
C17 0.077(5) 0.044(4) 0.061(4) 0.012(3) 0.002(4) -0.005(4)
C18 0.056(4) 0.049(3) 0.054(4) 0.002(3) -0.002(3) -0.023(3)
C19 0.046(3) 0.060(4) 0.039(3) 0.012(3) 0.003(3) -0.018(3)
C20 0.060(4) 0.049(3) 0.050(3) 0.009(3) -0.017(3) -0.016(3)
C21 0.040(3) 0.064(4) 0.073(4) 0.027(3) 0.006(3) -0.022(3)
C22 0.042(4) 0.069(4) 0.054(4) 0.015(3) 0.001(3) -0.006(3)
C23 0.039(3) 0.058(3) 0.049(3) 0.011(3) 0.005(3) -0.017(3)
C24 0.051(4) 0.043(3) 0.044(3) 0.005(3) 0.002(3) -0.004(3)
C25 0.079(5) 0.088(5) 0.096(6) 0.048(4) -0.007(5) -0.042(4)
C26 0.074(5) 0.132(7) 0.118(8) 0.047(6) -0.016(5) -0.062(4)
C27 0.107(7) 0.143(8) 0.107(7) 0.068(6) -0.029(6) -0.059(6)
C28 0.142(9) 0.085(6) 0.135(10) 0.029(6) 0.007(8) -0.053(6)
C29 0.054(5) 0.070(5) 0.062(5) -0.011(4) 0.007(4) 0.002(4)
C30 0.066(8) 0.073(9) 0.135(14) -0.009(9) -0.027(8) 0.016(7)
C31 0.101(12) 0.098(9) 0.085(9) -0.030(7) 0.002(9) -0.022(9)
C32 0.106(8) 0.055(6) 0.102(9) -0.028(5) 0.037(7) -0.029(5)
C33 0.050(4) 0.037(3) 0.042(3) -0.007(3) -0.013(3) 0.008(3)
C34 0.072(4) 0.037(3) 0.053(3) -0.006(3) -0.023(3) -0.013(3)
C35 0.052(3) 0.054(3) 0.038(3) 0.004(3) -0.015(3) -0.011(3)
C36 0.053(4) 0.045(3) 0.050(4) -0.007(3) -0.007(3) -0.001(3)
C37 0.068(4) 0.042(3) 0.054(4) 0.004(3) -0.016(3) -0.012(3)
C38 0.063(4) 0.047(3) 0.051(4) -0.001(3) -0.012(3) -0.008(3)
C39 0.059(4) 0.043(3) 0.056(4) 0.005(3) -0.020(3) -0.012(3)
C40 0.048(3) 0.046(3) 0.044(3) -0.005(3) -0.010(3) -0.009(3)
C41 0.091(6) 0.058(4) 0.049(4) -0.004(3) -0.011(4) -0.002(4)
C42 0.095(7) 0.109(7) 0.061(5) -0.030(5) -0.004(5) -0.021(6)
C43 0.115(8) 0.065(5) 0.059(5) 0.000(4) 0.005(5) -0.008(5)
C44 0.117(8) 0.068(5) 0.052(4) 0.011(4) -0.001(5) 0.003(6)
C45 0.074(5) 0.045(4) 0.053(4) -0.001(3) -0.019(3) -0.002(3)
C46 0.096(6) 0.070(5) 0.056(4) 0.001(4) -0.029(4) -0.011(4)
C47 0.074(5) 0.063(4) 0.072(5) 0.001(4) -0.005(4) -0.018(4)
C48 0.061(4) 0.050(4) 0.062(4) 0.005(3) -0.011(4) 0.003(4)
C49 0.066(4) 0.036(3) 0.047(3) 0.001(3) -0.015(3) -0.004(3)
C50 0.053(4) 0.053(4) 0.065(4) -0.008(3) -0.006(3) -0.015(3)
C51 0.058(4) 0.050(3) 0.050(4) -0.005(3) -0.001(3) -0.020(3)
C52 0.075(5) 0.036(3) 0.081(5) -0.004(3) -0.011(4) -0.017(3)
C53 0.105(7) 0.038(4) 0.088(6) 0.002(4) 0.003(6) -0.014(4)
C54 0.103(7) 0.039(4) 0.099(7) 0.012(4) 0.000(6) -0.017(4)
C55 0.114(7) 0.062(4) 0.089(6) -0.005(4) 0.032(5) -0.043(4)
C56 0.092(6) 0.036(3) 0.087(6) 0.003(4) 0.008(5) -0.018(4)
C57 0.114(8) 0.031(3) 0.117(8) 0.006(4) -0.003(7) -0.016(4)
C58 0.141(11) 0.077(6) 0.126(10) -0.011(7) 0.015(9) -0.031(7)
C59 0.131(11) 0.092(8) 0.163(13) 0.013(9) 0.043(10) -0.008(8)
C60 0.241(18) 0.113(10) 0.121(10) -0.027(8) -0.068(10) -0.001(12)
C61 0.103(7) 0.054(5) 0.118(10) 0.001(6) 0.031(7) -0.031(5)
C62 0.094(9) 0.077(7) 0.169(17) -0.002(10) 0.004(11) -0.014(7)
C63 0.070(6) 0.096(7) 0.113(10) 0.010(7) -0.007(7) -0.031(5)
C64 0.081(8) 0.101(8) 0.134(11) 0.041(8) -0.028(7) -0.024(7)
C65 0.037(3) 0.058(3) 0.046(3) 0.021(3) -0.013(2) -0.027(2)
C66 0.037(3) 0.036(3) 0.026(2) -0.009(2) 0.003(2) 0.006(2)
C67 0.036(3) 0.052(3) 0.039(3) -0.006(3) -0.005(2) -0.009(3)
C68 0.047(3) 0.047(3) 0.034(3) -0.001(3) -0.004(3) -0.007(3)
C69 0.048(3) 0.045(3) 0.048(3) -0.006(3) -0.011(3) -0.003(3)
C70 0.060(4) 0.049(4) 0.045(3) -0.014(3) 0.000(3) 0.004(3)
C71 0.053(4) 0.051(3) 0.034(3) -0.007(3) 0.002(3) -0.002(3)
C72 0.035(3) 0.049(3) 0.043(3) -0.004(3) -0.006(3) 0.006(3)
C73 0.094(6) 0.044(4) 0.054(4) -0.007(3) -0.017(4) -0.011(4)
C74 0.076(6) 0.064(5) 0.086(6) -0.007(5) -0.014(5) 0.027(5)
C75 0.119(6) 0.053(4) 0.097(6) 0.009(4) -0.052(5) -0.027(4)
C76 0.131(8) 0.044(4) 0.053(4) 0.005(3) -0.025(5) -0.006(5)
C77 0.083(5) 0.074(5) 0.036(3) -0.010(3) 0.004(4) -0.015(4)
C78 0.140(12) 0.084(7) 0.048(6) -0.025(5) -0.005(7) -0.029(8)
C79 0.073(8) 0.131(10) 0.057(6) -0.040(6) 0.026(6) -0.026(7)
C80 0.058(6) 0.087(8) 0.041(5) -0.020(5) -0.011(5) -0.006(5)
C81 0.050(3) 0.044(3) 0.045(3) 0.000(3) -0.020(2) -0.014(2)
C82 0.044(3) 0.044(3) 0.046(3) -0.008(3) 0.006(3) -0.017(2)
C83 0.037(3) 0.045(3) 0.036(3) -0.012(2) 0.008(2) -0.009(2)
C84 0.051(4) 0.048(3) 0.040(3) -0.003(3) -0.004(3) -0.008(3)
C85 0.039(3) 0.047(3) 0.055(4) -0.001(3) 0.009(3) -0.003(3)
C86 0.053(4) 0.051(4) 0.062(4) -0.006(3) 0.002(3) -0.006(3)
C87 0.048(4) 0.050(4) 0.060(4) 0.006(3) -0.007(3) 0.006(3)
C88 0.043(3) 0.054(3) 0.044(3) 0.003(3) -0.002(3) -0.018(3)
C89 0.077(5) 0.051(4) 0.042(3) -0.009(3) 0.003(3) -0.006(4)
C90 0.062(5) 0.093(6) 0.056(4) -0.024(4) -0.005(4) -0.005(4)
C91 0.111(8) 0.076(6) 0.069(6) 0.004(5) 0.012(6) -0.016(6)
C92 0.068(5) 0.081(5) 0.060(4) -0.022(4) 0.010(4) -0.003(4)
C93 0.036(4) 0.074(5) 0.075(5) 0.009(4) -0.008(3) 0.004(4)
C94 0.076(6) 0.067(5) 0.094(6) 0.016(5) -0.020(5) -0.012(4)
C95 0.042(4) 0.105(7) 0.077(5) 0.015(5) -0.013(4) -0.014(4)
C96 0.047(4) 0.090(6) 0.119(8) 0.010(6) -0.028(4) -0.004(4)
C97 0.037(3) 0.042(3) 0.046(3) 0.003(3) 0.016(3) 0.000(3)
C98 0.036(3) 0.048(3) 0.033(3) 0.005(2) -0.011(2) -0.002(3)
C99 0.041(3) 0.042(3) 0.035(3) 0.006(2) -0.005(2) -0.004(3)
C100 0.047(4) 0.046(3) 0.040(3) 0.010(3) 0.007(3) 0.010(3)
C101 0.037(3) 0.043(3) 0.057(4) 0.008(3) -0.011(3) 0.004(3)
C102 0.044(3) 0.066(4) 0.038(3) 0.016(3) -0.014(3) 0.004(3)
C103 0.059(4) 0.050(3) 0.030(3) 0.005(3) -0.004(3) 0.002(3)
C104 0.037(3) 0.043(3) 0.045(3) 0.006(3) -0.007(3) 0.014(3)
C105 0.041(4) 0.083(5) 0.071(4) 0.023(4) -0.011(3) 0.013(4)
C106 0.051(6) 0.072(6) 0.084(6) -0.003(6) -0.010(5) 0.006(5)
C107 0.054(6) 0.117(8) 0.066(6) 0.032(6) 0.012(5) 0.024(6)
C108 0.054(6) 0.107(9) 0.111(8) 0.018(8) -0.020(6) 0.009(7)
C109 0.062(4) 0.061(4) 0.039(3) 0.004(3) -0.005(3) 0.012(4)
C110 0.065(6) 0.157(10) 0.046(4) 0.000(6) 0.004(4) 0.027(6)
C111 0.114(9) 0.130(9) 0.068(6) -0.031(6) 0.007(6) -0.022(7)
C112 0.131(10) 0.092(7) 0.075(6) 0.007(6) 0.033(6) 0.008(7)
C113 0.037(3) 0.046(3) 0.046(3) 0.010(2) 0.000(2) -0.027(2)
C114 0.028(2) 0.059(3) 0.041(3) 0.011(3) -0.017(2) -0.018(2)
C115 0.038(3) 0.057(3) 0.041(3) 0.010(3) -0.006(2) -0.018(2)
C116 0.035(3) 0.059(3) 0.052(3) 0.005(3) -0.011(3) -0.017(3)
C117 0.038(3) 0.061(4) 0.052(3) 0.007(3) -0.021(2) -0.012(3)
C118 0.041(3) 0.059(4) 0.059(4) 0.004(3) -0.010(3) -0.010(3)
C119 0.045(3) 0.071(4) 0.044(3) 0.008(3) -0.012(3) -0.025(3)
C120 0.028(3) 0.053(3) 0.054(3) 0.007(3) -0.013(2) -0.013(2)
C121 0.040(3) 0.066(4) 0.076(5) 0.001(4) -0.013(3) -0.015(3)
C122 0.083(7) 0.091(7) 0.104(7) 0.004(6) -0.026(6) 0.004(6)
C123 0.076(5) 0.052(4) 0.110(7) 0.001(4) -0.037(4) -0.010(4)
C124 0.057(4) 0.082(6) 0.106(6) 0.024(5) -0.035(4) -0.013(4)
C125 0.044(3) 0.063(4) 0.080(5) -0.009(4) -0.017(3) -0.019(3)
C126 0.094(6) 0.094(6) 0.060(5) 0.001(4) -0.011(4) -0.042(4)
C127 0.082(5) 0.087(5) 0.076(5) -0.015(4) -0.014(4) -0.031(4)
C128 0.071(5) 0.076(5) 0.092(6) -0.001(5) -0.009(5) -0.028(4)
C129 0.046(4) 0.046(4) 0.097(5) 0.010(4) -0.024(4) 0.001(3)
C130 0.056(4) 0.058(4) 0.077(5) 0.001(4) -0.008(4) -0.023(3)
C131 0.090(5) 0.054(4) 0.069(5) 0.007(3) -0.011(4) -0.036(3)
C132 0.073(4) 0.038(3) 0.064(4) 0.002(3) -0.010(3) -0.026(3)
C133 0.090(5) 0.045(3) 0.068(4) 0.019(3) -0.025(4) -0.028(3)
C134 0.123(7) 0.047(4) 0.083(6) 0.010(4) -0.029(5) -0.034(4)
C135 0.095(6) 0.046(4) 0.090(6) 0.006(4) -0.014(5) -0.029(4)
C136 0.084(5) 0.064(4) 0.080(5) -0.012(4) -0.015(4) -0.029(4)
C137 0.121(7) 0.068(5) 0.079(5) 0.018(4) -0.041(5) -0.037(4)
C138 0.105(7) 0.108(7) 0.082(6) 0.020(6) -0.017(6) -0.035(6)
C139 0.074(5) 0.144(8) 0.094(6) 0.053(6) -0.027(5) -0.050(5)
C140 0.141(10) 0.101(7) 0.109(8) 0.041(6) -0.044(7) -0.030(7)
C141 0.161(9) 0.073(5) 0.099(7) 0.016(5) -0.043(7) -0.050(5)
C142 0.139(10) 0.099(7) 0.174(12) -0.058(7) 0.007(10) -0.046(7)
C143 0.182(11) 0.094(7) 0.135(10) -0.015(7) -0.054(8) -0.053(7)
C144 0.177(10) 0.099(6) 0.135(11) -0.001(7) -0.015(9) -0.084(5)
C145 0.060(4) 0.066(5) 0.066(5) -0.004(4) -0.001(4) -0.010(4)
C146 0.037(3) 0.086(5) 0.076(5) 0.020(4) -0.010(3) -0.016(3)
C147 0.058(4) 0.090(5) 0.054(4) 0.019(4) -0.006(3) -0.028(4)
C148 0.071(5) 0.098(6) 0.071(5) 0.031(4) -0.015(4) -0.026(4)
C149 0.043(4) 0.158(7) 0.084(5) 0.064(5) -0.022(4) -0.041(4)
C150 0.039(3) 0.130(7) 0.074(5) 0.034(5) -0.014(3) -0.033(4)
C151 0.056(4) 0.081(5) 0.050(4) 0.017(3) -0.017(3) -0.027(3)
C152 0.052(4) 0.095(5) 0.046(4) 0.018(4) -0.008(3) -0.021(4)
C153 0.061(5) 0.161(8) 0.113(7) 0.067(6) -0.018(5) -0.051(5)
C154 0.123(7) 0.162(10) 0.133(8) 0.054(8) -0.073(6) -0.073(6)
C155 0.060(6) 0.136(10) 0.138(11) 0.025(9) -0.005(7) -0.017(6)
C156 0.048(5) 0.194(10) 0.138(8) 0.087(7) -0.006(5) -0.036(6)
C157 0.066(4) 0.100(5) 0.052(4) 0.023(4) -0.018(3) -0.037(4)
C158 0.115(8) 0.135(8) 0.058(5) 0.031(5) -0.019(5) -0.042(6)
C159 0.088(8) 0.088(8) 0.208(15) 0.035(9) -0.031(9) 0.000(7)
C160 0.105(6) 0.125(7) 0.098(6) 0.054(5) -0.039(5) -0.063(5)
C161 0.037(3) 0.035(3) 0.043(3) 0.004(2) 0.001(2) -0.011(2)
C162 0.047(3) 0.041(3) 0.051(3) 0.002(3) -0.014(3) -0.013(2)
C163 0.044(3) 0.045(3) 0.035(3) 0.006(2) -0.002(2) -0.014(2)
C164 0.052(3) 0.050(3) 0.059(4) 0.005(3) -0.010(3) -0.025(3)
C165 0.043(3) 0.054(3) 0.064(4) 0.010(3) -0.018(3) -0.019(3)
C166 0.044(3) 0.056(4) 0.076(5) 0.004(4) -0.002(3) -0.017(3)
C167 0.043(4) 0.063(4) 0.058(4) 0.008(3) 0.006(3) -0.011(3)
C168 0.048(3) 0.060(3) 0.040(3) 0.009(3) -0.006(3) -0.022(3)
C169 0.044(3) 0.073(4) 0.071(5) 0.017(4) -0.015(3) -0.025(3)
C170 0.054(4) 0.071(4) 0.068(5) -0.006(4) 0.000(4) -0.029(3)
C171 0.051(4) 0.090(5) 0.081(6) 0.002(5) -0.005(4) -0.031(3)
C172 0.056(4) 0.080(5) 0.051(4) 0.009(4) -0.014(3) -0.018(4)
C173 0.073(5) 0.093(6) 0.050(4) 0.012(4) -0.004(4) -0.027(4)
C174 0.106(7) 0.086(5) 0.075(6) 0.013(5) -0.004(5) -0.044(5)
C175 0.062(5) 0.162(10) 0.064(5) 0.035(6) 0.014(4) -0.020(6)
C176 0.102(7) 0.092(6) 0.055(5) 0.011(4) 0.000(5) -0.033(5)
C177 0.070(4) 0.033(3) 0.033(3) 0.004(2) -0.009(3) -0.010(3)
C178 0.058(4) 0.045(3) 0.033(3) 0.011(2) -0.002(3) -0.019(3)
C179 0.064(4) 0.042(3) 0.026(3) -0.001(2) -0.004(3) -0.016(3)
C180 0.051(4) 0.045(3) 0.034(3) -0.002(3) 0.001(3) -0.002(3)
C181 0.052(4) 0.053(4) 0.044(3) -0.008(3) -0.005(3) 0.000(3)
C182 0.071(5) 0.049(4) 0.036(3) -0.001(3) -0.004(3) 0.008(4)
C183 0.074(5) 0.063(4) 0.028(3) -0.006(3) 0.007(3) 0.002(4)
C184 0.079(5) 0.049(3) 0.028(3) -0.001(3) -0.003(3) -0.006(3)
C185 0.081(5) 0.050(4) 0.051(4) 0.009(3) -0.017(4) -0.005(4)
C186 0.134(9) 0.080(6) 0.054(4) 0.026(4) -0.013(5) 0.024(6)
C187 0.093(7) 0.066(5) 0.098(6) 0.027(5) -0.032(5) 0.000(5)
C188 0.149(9) 0.047(4) 0.066(5) 0.010(4) -0.033(5) -0.007(5)
C189 0.099(5) 0.061(4) 0.029(3) 0.002(3) 0.010(4) -0.003(4)
C190 0.106(8) 0.064(6) 0.046(5) -0.009(5) 0.021(5) -0.011(6)
C191 0.116(8) 0.082(7) 0.042(5) 0.013(5) 0.023(5) -0.012(7)
C192 0.106(8) 0.086(8) 0.057(6) 0.009(6) 0.017(6) 0.005(8)
C193 0.065(4) 0.034(3) 0.047(3) -0.001(3) -0.009(3) -0.012(3)
C194 0.051(3) 0.050(3) 0.032(3) 0.007(2) -0.018(2) -0.020(2)
C195 0.045(3) 0.047(3) 0.051(3) 0.005(3) -0.012(3) -0.010(3)
C196 0.049(3) 0.041(3) 0.049(3) 0.000(3) -0.009(3) -0.012(3)
C197 0.053(4) 0.052(3) 0.044(3) -0.002(3) -0.010(3) -0.014(3)
C198 0.065(4) 0.059(4) 0.038(3) 0.005(3) -0.021(3) -0.011(3)
C199 0.053(3) 0.053(3) 0.037(3) 0.008(3) -0.018(2) -0.020(3)
C200 0.050(3) 0.051(3) 0.041(3) 0.007(3) -0.010(3) -0.015(3)
C201 0.066(4) 0.055(4) 0.054(4) -0.008(3) -0.022(3) -0.012(3)
C202 0.090(6) 0.068(5) 0.071(5) -0.015(4) -0.016(5) 0.001(5)
C203 0.088(6) 0.083(5) 0.085(5) -0.031(4) -0.026(4) -0.016(4)
C204 0.136(8) 0.066(5) 0.041(4) -0.012(4) -0.011(5) -0.010(5)
C205 0.055(4) 0.049(3) 0.043(3) 0.004(3) -0.010(3) -0.010(3)
C206 0.135(7) 0.058(5) 0.112(6) -0.024(4) -0.079(4) 0.022(5)
C207 0.084(6) 0.069(5) 0.112(8) 0.013(5) -0.028(6) -0.006(5)
C208 0.079(6) 0.058(4) 0.079(5) 0.025(4) -0.005(5) -0.004(4)
C209 0.038(3) 0.035(3) 0.062(4) -0.007(3) -0.007(3) -0.008(2)
C210 0.048(3) 0.046(3) 0.023(2) 0.012(2) -0.009(2) -0.012(2)
C211 0.045(3) 0.040(3) 0.039(3) 0.016(2) -0.009(3) -0.007(3)
C212 0.059(4) 0.048(3) 0.039(3) 0.010(3) -0.006(3) 0.001(3)
C213 0.076(5) 0.050(4) 0.053(4) 0.018(3) -0.015(4) 0.004(4)
C214 0.055(4) 0.045(3) 0.052(3) 0.022(3) -0.010(3) -0.006(3)
C215 0.062(4) 0.058(3) 0.044(3) 0.013(3) -0.007(3) -0.026(3)
C216 0.038(3) 0.030(3) 0.053(3) 0.013(2) -0.008(3) -0.007(2)
C217 0.134(9) 0.054(4) 0.055(4) 0.015(4) -0.001(5) 0.031(5)
C218 0.137(8) 0.135(9) 0.071(5) -0.001(6) -0.046(5) 0.076(6)
C219 0.117(9) 0.092(7) 0.093(8) 0.011(6) -0.011(7) 0.001(7)
C220 0.110(9) 0.092(7) 0.082(7) 0.004(6) 0.003(6) 0.028(7)
C221 0.055(4) 0.054(4) 0.045(3) 0.020(3) -0.009(3) -0.009(3)
C222 0.071(5) 0.064(4) 0.079(5) 0.017(4) 0.009(4) -0.031(3)
C223 0.072(5) 0.092(6) 0.047(4) 0.010(4) -0.001(4) -0.022(4)
C224 0.052(4) 0.060(4) 0.052(4) 0.013(3) 0.009(3) -0.001(3)
C225 0.042(3) 0.057(4) 0.033(3) 0.008(3) -0.005(2) -0.008(3)
C226 0.048(3) 0.060(4) 0.041(3) 0.002(3) -0.008(3) -0.017(3)
C227 0.040(3) 0.046(3) 0.051(3) 0.001(3) -0.002(3) -0.007(3)
C228 0.053(3) 0.059(4) 0.042(3) 0.014(3) -0.015(3) -0.017(3)
C229 0.057(4) 0.053(4) 0.042(3) 0.002(3) 0.000(3) -0.007(3)
C230 0.067(5) 0.046(4) 0.059(4) 0.003(3) -0.012(4) 0.010(4)
C231 0.064(4) 0.049(4) 0.050(4) 0.001(3) -0.011(3) 0.004(3)
C232 0.063(4) 0.062(4) 0.044(3) 0.015(3) -0.021(3) -0.010(3)
C233 0.082(5) 0.063(5) 0.050(4) 0.003(4) -0.015(4) -0.002(4)
C234 0.135(9) 0.082(6) 0.059(5) -0.001(5) -0.032(5) -0.004(6)
C235 0.199(12) 0.084(7) 0.096(7) 0.000(6) -0.063(7) -0.042(7)
C236 0.067(6) 0.236(17) 0.060(6) 0.005(8) 0.002(5) 0.010(9)
C237 0.099(6) 0.053(4) 0.063(4) 0.003(4) -0.033(4) 0.011(4)
C238 0.108(8) 0.070(6) 0.108(7) 0.030(5) -0.033(6) -0.006(6)
C239 0.089(7) 0.125(9) 0.095(7) 0.021(7) -0.023(6) 0.018(7)
C240 0.145(9) 0.139(10) 0.079(6) -0.002(7) -0.052(6) 0.048(8)
C241 0.034(3) 0.067(4) 0.042(3) 0.000(3) 0.002(3) -0.021(3)
C242 0.047(3) 0.063(4) 0.039(3) 0.004(3) -0.010(3) -0.020(3)
C243 0.049(3) 0.067(4) 0.043(3) 0.002(3) -0.016(3) -0.027(3)
C244 0.105(5) 0.070(4) 0.044(3) -0.002(3) -0.033(3) -0.032(4)
C245 0.111(6) 0.082(5) 0.040(3) -0.003(4) -0.026(4) -0.021(5)
C246 0.082(5) 0.058(4) 0.081(5) -0.010(4) -0.038(3) -0.021(3)
C247 0.052(3) 0.056(4) 0.058(4) 0.001(3) -0.021(3) -0.016(3)
C248 0.060(3) 0.056(3) 0.052(3) -0.001(3) -0.026(3) -0.023(3)
C249 0.198(6) 0.105(5) 0.064(4) -0.012(4) -0.060(4) -0.050(5)
C250 0.210(10) 0.129(9) 0.066(7) -0.016(7) -0.050(7) -0.032(9)
C251 0.203(9) 0.108(8) 0.057(5) -0.011(6) -0.042(6) -0.055(7)
C252 0.193(8) 0.115(8) 0.071(5) -0.006(6) -0.082(5) -0.050(7)
C253 0.053(5) 0.068(5) 0.070(5) -0.004(4) -0.018(4) -0.020(4)
C254 0.091(9) 0.046(5) 0.089(7) 0.006(5) -0.028(6) -0.010(5)
C255 0.093(8) 0.054(5) 0.108(10) 0.007(6) -0.011(8) -0.031(5)
C256 0.109(9) 0.094(8) 0.078(8) -0.005(7) 0.000(7) -0.049(6)
C347 0.198(6) 0.105(5) 0.064(4) -0.012(4) -0.060(4) -0.050(5)
C348 0.193(8) 0.115(8) 0.071(5) -0.006(6) -0.082(5) -0.050(7)
C349 0.210(10) 0.129(9) 0.066(7) -0.016(7) -0.050(7) -0.032(9)
C350 0.203(9) 0.108(8) 0.057(5) -0.011(6) -0.042(6) -0.055(7)
C351 0.054(6) 0.117(8) 0.066(6) 0.032(6) 0.012(5) 0.024(6)
C352 0.054(6) 0.107(9) 0.111(8) 0.018(8) -0.020(6) 0.009(7)
C353 0.051(6) 0.072(6) 0.084(6) -0.003(6) -0.010(5) 0.006(5)
C354 0.103(7) 0.054(5) 0.118(10) 0.001(6) 0.031(7) -0.031(5)
C355 0.081(8) 0.101(8) 0.134(11) 0.041(8) -0.028(7) -0.024(7)
C356 0.070(6) 0.096(7) 0.113(10) 0.010(7) -0.007(7) -0.031(5)
C357 0.094(9) 0.077(7) 0.169(17) -0.002(10) 0.004(11) -0.014(7)
C358 0.053(5) 0.068(5) 0.070(5) -0.004(4) -0.018(4) -0.020(4)
C359 0.093(8) 0.054(5) 0.108(10) 0.007(6) -0.011(8) -0.031(5)
C360 0.109(9) 0.094(8) 0.078(8) -0.005(7) 0.000(7) -0.049(6)
C361 0.091(9) 0.046(5) 0.089(7) 0.006(5) -0.028(6) -0.010(5)
C362 0.140(12) 0.084(7) 0.048(6) -0.025(5) -0.005(7) -0.029(8)
C363 0.073(8) 0.131(10) 0.057(6) -0.040(6) 0.026(6) -0.026(7)
C364 0.058(6) 0.087(8) 0.041(5) -0.020(5) -0.011(5) -0.006(5)
C365 0.099(5) 0.061(4) 0.029(3) 0.002(3) 0.010(4) -0.003(4)
C366 0.116(8) 0.082(7) 0.042(5) 0.013(5) 0.023(5) -0.012(7)
C367 0.106(8) 0.064(6) 0.046(5) -0.009(5) 0.021(5) -0.011(6)
C368 0.106(8) 0.086(8) 0.057(6) 0.009(6) 0.017(6) 0.005(8)
C369 0.054(5) 0.070(5) 0.062(5) -0.011(4) 0.007(4) 0.002(4)
C370 0.101(12) 0.098(9) 0.085(9) -0.030(7) 0.002(9) -0.022(9)
C371 0.106(8) 0.055(6) 0.102(9) -0.028(5) 0.037(7) -0.029(5)
C372 0.066(8) 0.073(9) 0.135(14) -0.009(9) -0.027(8) 0.016(7)
Cl3 0.144(3) 0.136(3) 0.160(3) -0.026(3) -0.031(3) -0.013(3)
C319 0.151(4) 0.127(4) 0.136(4) 0.022(4) -0.029(4) -0.022(4)
C320 0.147(4) 0.126(4) 0.143(4) 0.014(4) -0.029(4) -0.024(4)
C321 0.145(4) 0.125(4) 0.140(4) 0.022(4) -0.030(4) -0.023(4)
C322 0.147(4) 0.121(4) 0.140(4) 0.031(4) -0.026(4) -0.026(4)
C317 0.151(4) 0.122(4) 0.139(4) 0.030(4) -0.021(4) -0.025(4)
C318 0.157(4) 0.128(4) 0.137(4) 0.028(4) -0.023(4) -0.023(4)
Cl7 0.173(4) 0.198(5) 0.143(3) -0.025(3) -0.009(3) 0.009(4)
C308 0.151(4) 0.173(4) 0.155(4) -0.024(4) -0.011(4) -0.015(4)
C309 0.149(4) 0.165(4) 0.160(4) -0.024(4) -0.011(4) -0.017(4)
C310 0.151(4) 0.166(4) 0.164(4) -0.028(4) -0.011(4) -0.017(4)
C305 0.151(4) 0.168(4) 0.164(4) -0.025(4) -0.013(4) -0.011(4)
C306 0.152(4) 0.164(4) 0.160(4) -0.024(4) -0.010(4) -0.010(4)
C307 0.154(4) 0.167(4) 0.154(4) -0.026(4) -0.012(4) -0.015(4)
Cl0A 0.166(5) 0.157(5) 0.265(7) 0.029(5) -0.034(5) -0.041(4)
C323 0.156(4) 0.161(4) 0.253(4) 0.025(4) -0.057(4) -0.020(4)
C328 0.156(4) 0.162(4) 0.253(4) 0.029(4) -0.056(4) -0.015(4)
C327 0.157(4) 0.163(4) 0.252(4) 0.028(4) -0.056(4) -0.009(4)
C326 0.155(4) 0.163(4) 0.248(4) 0.023(4) -0.061(4) -0.009(4)
C325 0.155(4) 0.162(4) 0.246(4) 0.021(4) -0.064(4) -0.011(4)
C324 0.155(4) 0.161(4) 0.248(4) 0.024(4) -0.062(4) -0.016(4)
Cl5 0.149(3) 0.164(3) 0.124(3) -0.026(2) -0.006(2) -0.066(2)
C281 0.124(4) 0.146(4) 0.108(4) -0.022(4) 0.000(4) -0.030(4)
C282 0.125(4) 0.154(4) 0.116(4) -0.017(4) 0.002(4) -0.026(4)
C283 0.125(4) 0.155(4) 0.121(4) -0.022(4) 0.002(4) -0.027(4)
C284 0.120(4) 0.157(4) 0.123(4) -0.020(4) -0.002(4) -0.023(4)
C285 0.124(4) 0.155(4) 0.115(4) -0.010(4) -0.005(4) -0.017(4)
C286 0.131(4) 0.150(4) 0.116(4) -0.015(4) 0.000(4) -0.021(4)
Cl0B 0.166(5) 0.157(5) 0.265(7) 0.029(5) -0.034(5) -0.041(4)
C329 0.156(4) 0.161(4) 0.253(4) 0.025(4) -0.057(4) -0.020(4)
C334 0.156(4) 0.162(4) 0.253(4) 0.029(4) -0.056(4) -0.015(4)
C333 0.157(4) 0.163(4) 0.252(4) 0.028(4) -0.056(4) -0.009(4)
C332 0.155(4) 0.163(4) 0.248(4) 0.023(4) -0.061(4) -0.009(4)
C331 0.155(4) 0.162(4) 0.246(4) 0.021(4) -0.064(4) -0.011(4)
C330 0.155(4) 0.161(4) 0.248(4) 0.024(4) -0.062(4) -0.016(4)
Cl9 0.190(5) 0.199(5) 0.178(4) -0.025(4) 0.009(4) -0.014(4)
C287 0.171(4) 0.165(4) 0.178(4) 0.002(4) -0.008(4) -0.026(4)
C288 0.167(4) 0.156(4) 0.177(4) 0.007(4) -0.004(4) -0.033(4)
C289 0.167(4) 0.155(4) 0.179(4) 0.012(4) -0.008(4) -0.036(4)
C290 0.171(4) 0.161(4) 0.180(4) 0.013(4) -0.009(4) -0.030(4)
C291 0.176(4) 0.165(4) 0.181(4) 0.012(4) -0.006(4) -0.019(4)
C292 0.173(4) 0.164(4) 0.179(4) 0.001(4) -0.008(4) -0.024(4)
Cl1 0.0817(15) 0.0999(16) 0.1107(19) 0.0177(15) -0.0076(14) -0.0274(12)
C275 0.059(5) 0.090(6) 0.084(6) 0.023(5) -0.006(5) -0.010(5)
C276 0.073(5) 0.073(5) 0.101(7) 0.026(5) 0.003(5) -0.025(4)
C277 0.083(6) 0.072(5) 0.076(5) 0.017(4) -0.006(5) -0.017(5)
C278 0.097(6) 0.108(6) 0.083(6) 0.031(5) -0.022(5) -0.050(5)
C279 0.109(7) 0.074(5) 0.082(6) 0.021(5) 0.004(6) -0.027(5)
C280 0.123(7) 0.074(5) 0.072(5) 0.020(4) -0.016(5) -0.046(4)
Cl4 0.146(3) 0.153(3) 0.128(3) 0.010(3) 0.013(3) -0.020(3)
C269 0.109(4) 0.115(4) 0.100(4) 0.029(3) -0.039(3) -0.030(3)
C270 0.112(4) 0.108(4) 0.109(4) 0.025(4) -0.047(3) -0.037(3)
C271 0.117(4) 0.110(4) 0.111(4) 0.019(4) -0.052(3) -0.033(4)
C272 0.113(4) 0.131(4) 0.115(4) 0.013(4) -0.047(4) -0.031(4)
C273 0.103(4) 0.134(4) 0.109(4) 0.020(4) -0.043(3) -0.035(4)
C274 0.103(4) 0.114(4) 0.098(4) 0.020(4) -0.049(3) -0.033(3)
Cl6 0.137(3) 0.140(3) 0.246(5) -0.014(4) 0.010(4) -0.034(3)
C299 0.138(4) 0.109(4) 0.198(4) -0.019(4) -0.013(4) -0.024(4)
C300 0.138(4) 0.113(4) 0.188(4) -0.020(4) -0.013(4) -0.022(4)
C301 0.145(4) 0.112(4) 0.184(4) -0.017(4) -0.008(4) -0.023(4)
C302 0.149(4) 0.112(4) 0.186(4) -0.016(4) -0.005(4) -0.021(4)
C303 0.148(4) 0.109(4) 0.192(4) -0.016(4) -0.011(4) -0.019(4)
C304 0.143(4) 0.105(4) 0.195(4) -0.018(4) -0.013(4) -0.022(4)
Cl2 0.110(2) 0.162(3) 0.0852(17) 0.006(2) -0.0156(16) -0.017(2)
C263 0.104(7) 0.111(8) 0.067(5) 0.015(5) -0.038(5) 0.002(6)
C268 0.109(7) 0.064(5) 0.105(7) 0.018(5) -0.047(5) -0.015(5)
C267 0.123(9) 0.100(8) 0.093(7) 0.010(6) -0.040(6) -0.013(7)
C266 0.084(7) 0.103(8) 0.111(8) 0.004(7) -0.030(6) -0.003(6)
C265 0.160(11) 0.105(9) 0.103(8) -0.005(7) -0.059(7) 0.010(9)
C264 0.174(9) 0.087(6) 0.077(5) 0.019(5) -0.068(5) -0.040(6)
Cl8 0.197(3) 0.209(3) 0.162(4) -0.013(3) -0.038(3) -0.111(2)
C258 0.160(4) 0.132(4) 0.175(4) -0.023(4) -0.044(4) -0.057(4)
C257 0.163(4) 0.134(4) 0.172(4) -0.020(4) -0.046(4) -0.063(4)
C262 0.157(4) 0.128(4) 0.178(4) -0.018(4) -0.045(4) -0.058(4)
C261 0.157(4) 0.136(4) 0.182(4) -0.022(4) -0.042(4) -0.049(4)
C260 0.164(4) 0.139(4) 0.182(4) -0.020(4) -0.037(4) -0.047(4)
C259 0.160(4) 0.137(4) 0.177(4) -0.020(4) -0.044(4) -0.051(4)
Cl2A 0.130(4) 0.152(5) 0.189(5) 0.004(4) -0.009(4) -0.023(4)
C335 0.150(4) 0.173(4) 0.232(4) -0.001(4) -0.025(4) -0.029(4)
C340 0.152(4) 0.176(4) 0.236(4) 0.001(4) -0.024(4) -0.031(4)
C339 0.155(4) 0.180(4) 0.239(4) 0.001(4) -0.024(4) -0.033(4)
C338 0.156(4) 0.180(4) 0.239(4) 0.001(4) -0.022(4) -0.036(4)
C337 0.156(4) 0.179(4) 0.238(4) -0.001(4) -0.023(4) -0.037(4)
C336 0.153(4) 0.179(4) 0.238(4) -0.006(4) -0.027(4) -0.032(4)
Cl2B 0.130(4) 0.152(5) 0.189(5) 0.004(4) -0.009(4) -0.023(4)
C341 0.150(4) 0.173(4) 0.232(4) -0.001(4) -0.025(4) -0.029(4)
C342 0.152(4) 0.176(4) 0.236(4) 0.001(4) -0.024(4) -0.031(4)
C343 0.155(4) 0.180(4) 0.239(4) 0.001(4) -0.024(4) -0.033(4)
C344 0.156(4) 0.180(4) 0.239(4) 0.001(4) -0.022(4) -0.036(4)
C345 0.156(4) 0.179(4) 0.238(4) -0.001(4) -0.023(4) -0.037(4)
C346 0.153(4) 0.179(4) 0.238(4) -0.006(4) -0.027(4) -0.032(4)
Cl10 0.117(4) 0.132(5) 0.109(4) 0.027(4) 0.012(4) -0.016(4)
C293 0.087(4) 0.112(4) 0.106(4) 0.014(4) -0.010(4) -0.022(4)
C294 0.090(4) 0.111(4) 0.106(4) 0.008(4) -0.013(4) -0.023(4)
C295 0.087(4) 0.109(4) 0.107(4) 0.005(4) -0.021(4) -0.020(4)
C296 0.086(4) 0.109(4) 0.105(4) 0.007(4) -0.023(4) -0.024(4)
C297 0.085(4) 0.110(4) 0.103(4) 0.006(4) -0.018(4) -0.026(4)
C298 0.085(4) 0.110(4) 0.104(4) 0.008(4) -0.013(4) -0.023(4)
C10A 0.041(4) 0.083(5) 0.071(4) 0.023(4) -0.011(3) 0.013(4)

_geom_special_details            
;
 All esds (except the esd in the dihedral angle between two l.s. planes)
 are estimated using the full covariance matrix.  The cell esds are taken
 into account individually in the estimation of esds in distances, angles
 and torsion angles; correlations between esds in cell parameters are only
 used when they are defined by crystal symmetry.  An approximate (isotropic)
 treatment of cell esds is used for estimating esds involving l.s. planes.
;
loop_
_geom_bond_atom_site_label_1
_geom_bond_atom_site_label_2
_geom_bond_distance
_geom_bond_site_symmetry_2
_geom_bond_publ_flag
Au1 Cu1 2.840(2) . ?
Au1 Cu1A 2.858(2) . ?
Au1 Cu2 2.9360(12) . ?
Au1 Cu2A 2.700(6) . ?
Au1 C1 1.962(9) . ?
Au1 C17 1.994(8) . ?
Au2 Ag1 3.0325(6) . ?
Au2 Ag4 2.9666(6) . ?
Au2 Cu1 2.662(3) . ?
Au2 Cu1A 2.9065(19) . ?
Au2 C33 1.981(7) . ?
Au2 C49 2.022(7) . ?
Au3 Au7 3.1825(4) . ?
Au3 Ag1 2.9387(6) . ?
Au3 Ag2 3.0061(6) . ?
Au3 Cu3 3.1735(17) . ?
Au3 Cu3A 2.789(4) . ?
Au3 Cu4A 2.822(2) . ?
Au3 C65 2.005(6) . ?
Au3 C81 1.973(6) . ?
Au4 Ag2 2.9874(6) . ?
Au4 Ag3 3.0052(6) . ?
Au4 Cu2 2.7487(13) . ?
Au4 Cu2A 2.721(6) . ?
Au4 C97 1.976(7) . ?
Au4 C113 1.972(7) . ?
Au5 Cu3 2.8581(17) . ?
Au5 Cu3A 2.932(4) . ?
Au5 Cu4 2.787(2) . ?
Au5 Cu4A 2.885(2) . ?
Au5 C129 1.989(8) . ?
Au5 C145 2.025(9) . ?
Au6 Ag1 3.0066(6) . ?
Au6 Ag3 2.9607(6) . ?
Au6 Cu3 2.6924(16) . ?
Au6 Cu3A 2.926(5) . ?
Au6 C161 1.987(6) . ?
Au6 C177 1.994(7) . ?
Au7 Ag1 3.3312(6) . ?
Au7 Ag3 3.0131(6) . ?
Au7 Ag4 3.0140(6) . ?
Au7 Cu1A 2.766(2) . ?
Au7 Cu2 3.1736(13) . ?
Au7 Cu2A 2.657(7) . ?
Au7 C193 1.950(7) . ?
Au7 C209 2.000(7) . ?
Au8 Ag2 2.9556(6) . ?
Au8 Ag4 2.9725(7) . ?
Au8 Cu4 2.673(2) . ?
Au8 Cu4A 2.931(3) . ?
Au8 C225 1.982(7) . ?
Au8 C241 1.979(7) . ?
Ag1 C33 2.364(6) . ?
Ag1 C161 2.422(6) . ?
Ag1 C193 2.558(8) . ?
Ag2 C97 2.407(6) . ?
Ag2 C209 2.542(7) . ?
Ag2 C241 2.407(7) . ?
Ag3 C65 2.495(7) . ?
Ag3 C113 2.420(6) . ?
Ag3 C177 2.414(6) . ?
Ag4 C49 2.393(7) . ?
Ag4 C81 2.618(7) . ?
Ag4 C209 2.605(7) . ?
Ag4 C225 2.393(7) . ?
Cu1 C1 1.938(10) . ?
Cu1 C2 2.197(9) . ?
Cu1 C49 1.919(8) . ?
Cu1 C50 2.195(8) . ?
Cu1A C1 2.038(10) . ?
Cu1A C2 2.310(9) . ?
Cu1A C193 2.174(7) . ?
Cu1A C194 2.514(7) . ?
Cu2 C17 2.018(8) . ?
Cu2 C18 2.203(7) . ?
Cu2 C113 2.038(6) . ?
Cu2 C114 2.204(6) . ?
Cu2A C17 1.899(11) . ?
Cu2A C18 2.246(10) . ?
Cu2A C113 2.397(8) . ?
Cu3 C129 1.941(9) . ?
Cu3 C130 2.227(8) . ?
Cu3 C161 1.983(7) . ?
Cu3 C162 2.263(7) . ?
Cu3A C65 2.080(8) . ?
Cu3A C66 2.387(7) . ?
Cu3A C129 1.959(10) . ?
Cu3A C130 2.223(10) . ?
Cu4 C145 1.953(9) . ?
Cu4 C146 2.220(8) . ?
Cu4 C241 1.964(7) . ?
Cu4 C242 2.242(7) . ?
Cu4A C81 2.076(7) . ?
Cu4A C82 2.338(7) . ?
Cu4A C145 1.994(10) . ?
Cu4A C146 2.255(9) . ?
C1 C2 1.237(12) . ?
C2 C3 1.447(11) . ?
C3 C4 1.352(13) . ?
C3 C8 1.406(11) . ?
C4 H4 0.9500 . ?
C4 C5 1.418(13) . ?
C5 C6 1.377(13) . ?
C5 C9 1.517(16) . ?
C6 H6 0.9500 . ?
C6 C7 1.388(13) . ?
C7 C8 1.388(10) . ?
C7 C13 1.561(11) . ?
C8 H8 0.9500 . ?
C9 C10 1.562(16) . ?
C9 C11 1.586(19) . ?
C9 C12 1.479(17) . ?
C10 H10A 0.9800 . ?
C10 H10B 0.9800 . ?
C10 H10C 0.9800 . ?
C11 H11A 0.9800 . ?
C11 H11B 0.9800 . ?
C11 H11C 0.9800 . ?
C12 H12A 0.9800 . ?
C12 H12B 0.9800 . ?
C12 H12C 0.9800 . ?
C13 C14 1.531(13) . ?
C13 C15 1.530(12) . ?
C13 C16 1.472(13) . ?
C14 H14A 0.9800 . ?
C14 H14B 0.9800 . ?
C14 H14C 0.9800 . ?
C15 H15A 0.9800 . ?
C15 H15B 0.9800 . ?
C15 H15C 0.9800 . ?
C16 H16A 0.9800 . ?
C16 H16B 0.9800 . ?
C16 H16C 0.9800 . ?
C17 C18 1.225(11) . ?
C18 C19 1.430(10) . ?
C19 C20 1.398(11) . ?
C19 C24 1.395(10) . ?
C20 H20 0.9500 . ?
C20 C21 1.355(10) . ?
C21 C22 1.443(12) . ?
C21 C25 1.522(12) . ?
C22 H22 0.9500 . ?
C22 C23 1.369(11) . ?
C23 C24 1.408(9) . ?
C23 C29 1.533(14) . ?
C23 C369 1.562(15) . ?
C24 H24 0.9500 . ?
C25 C26 1.539(13) . ?
C25 C27 1.500(16) . ?
C25 C28 1.590(17) . ?
C26 H26A 0.9800 . ?
C26 H26B 0.9800 . ?
C26 H26C 0.9800 . ?
C27 H27A 0.9800 . ?
C27 H27B 0.9800 . ?
C27 H27C 0.9800 . ?
C28 H28A 0.9800 . ?
C28 H28B 0.9800 . ?
C28 H28C 0.9800 . ?
C29 C30 1.532(12) . ?
C29 C31 1.535(12) . ?
C29 C32 1.530(13) . ?
C30 H30A 0.9800 . ?
C30 H30B 0.9800 . ?
C30 H30C 0.9800 . ?
C31 H31A 0.9800 . ?
C31 H31B 0.9800 . ?
C31 H31C 0.9800 . ?
C32 H32A 0.9800 . ?
C32 H32B 0.9800 . ?
C32 H32C 0.9800 . ?
C33 C34 1.232(10) . ?
C34 C35 1.439(10) . ?
C35 C36 1.424(9) . ?
C35 C40 1.372(9) . ?
C36 H36 0.9500 . ?
C36 C37 1.367(10) . ?
C37 C38 1.468(10) . ?
C37 C41 1.514(11) . ?
C38 H38 0.9500 . ?
C38 C39 1.339(10) . ?
C39 C40 1.411(10) . ?
C39 C45 1.544(10) . ?
C40 H40 0.9500 . ?
C41 C42 1.518(16) . ?
C41 C43 1.524(13) . ?
C41 C44 1.550(13) . ?
C42 H42A 0.9800 . ?
C42 H42B 0.9800 . ?
C42 H42C 0.9800 . ?
C43 H43A 0.9800 . ?
C43 H43B 0.9800 . ?
C43 H43C 0.9800 . ?
C44 H44A 0.9800 . ?
C44 H44B 0.9800 . ?
C44 H44C 0.9800 . ?
C45 C46 1.527(12) . ?
C45 C47 1.508(13) . ?
C45 C48 1.566(11) . ?
C46 H46A 0.9800 . ?
C46 H46B 0.9800 . ?
C46 H46C 0.9800 . ?
C47 H47A 0.9800 . ?
C47 H47B 0.9800 . ?
C47 H47C 0.9800 . ?
C48 H48A 0.9800 . ?
C48 H48B 0.9800 . ?
C48 H48C 0.9800 . ?
C49 C50 1.186(11) . ?
C50 C51 1.444(11) . ?
C51 C52 1.362(10) . ?
C51 C56 1.436(12) . ?
C52 H52 0.9500 . ?
C52 C53 1.420(12) . ?
C53 C54 1.358(15) . ?
C53 C57 1.554(12) . ?
C54 H54 0.9500 . ?
C54 C55 1.451(13) . ?
C55 C56 1.339(13) . ?
C55 C61 1.562(15) . ?
C55 C354 1.594(17) . ?
C56 H56 0.9500 . ?
C57 C58 1.440(17) . ?
C57 C59 1.579(19) . ?
C57 C60 1.63(2) . ?
C58 H58A 0.9800 . ?
C58 H58B 0.9800 . ?
C58 H58C 0.9800 . ?
C59 H59A 0.9800 . ?
C59 H59B 0.9800 . ?
C59 H59C 0.9800 . ?
C60 H60A 0.9800 . ?
C60 H60B 0.9800 . ?
C60 H60C 0.9800 . ?
C61 C62 1.540(12) . ?
C61 C63 1.534(12) . ?
C61 C64 1.541(12) . ?
C62 H62A 0.9800 . ?
C62 H62B 0.9800 . ?
C62 H62C 0.9800 . ?
C63 H63A 0.9800 . ?
C63 H63B 0.9800 . ?
C63 H63C 0.9800 . ?
C64 H64A 0.9800 . ?
C64 H64B 0.9800 . ?
C64 H64C 0.9800 . ?
C65 C66 1.245(8) . ?
C66 C67 1.434(8) . ?
C67 C68 1.400(9) . ?
C67 C72 1.402(9) . ?
C68 H68 0.9500 . ?
C68 C69 1.398(9) . ?
C69 C70 1.443(10) . ?
C69 C73 1.511(10) . ?
C70 H70 0.9500 . ?
C70 C71 1.385(10) . ?
C71 C72 1.387(9) . ?
C71 C77 1.543(10) . ?
C72 H72 0.9500 . ?
C73 C74 1.562(13) . ?
C73 C75 1.513(14) . ?
C73 C76 1.540(11) . ?
C74 H74A 0.9800 . ?
C74 H74B 0.9800 . ?
C74 H74C 0.9800 . ?
C75 H75A 0.9800 . ?
C75 H75B 0.9800 . ?
C75 H75C 0.9800 . ?
C76 H76A 0.9800 . ?
C76 H76B 0.9800 . ?
C76 H76C 0.9800 . ?
C77 C78 1.62(2) . ?
C77 C79 1.553(18) . ?
C77 C80 1.472(17) . ?
C77 C362 1.51(2) . ?
C77 C363 1.71(3) . ?
C77 C364 1.55(2) . ?
C78 H78A 0.9800 . ?
C78 H78B 0.9800 . ?
C78 H78C 0.9800 . ?
C79 H79A 0.9800 . ?
C79 H79B 0.9800 . ?
C79 H79C 0.9800 . ?
C80 H80A 0.9800 . ?
C80 H80B 0.9800 . ?
C80 H80C 0.9800 . ?
C81 C82 1.258(9) . ?
C82 C83 1.443(8) . ?
C83 C84 1.415(9) . ?
C83 C88 1.399(9) . ?
C84 H84 0.9500 . ?
C84 C85 1.389(9) . ?
C85 C86 1.381(11) . ?
C85 C89 1.551(10) . ?
C86 H86 0.9500 . ?
C86 C87 1.381(11) . ?
C87 C88 1.405(10) . ?
C87 C93 1.541(11) . ?
C88 H88 0.9500 . ?
C89 C90 1.534(14) . ?
C89 C91 1.544(13) . ?
C89 C92 1.530(11) . ?
C90 H90A 0.9800 . ?
C90 H90B 0.9800 . ?
C90 H90C 0.9800 . ?
C91 H91A 0.9800 . ?
C91 H91B 0.9800 . ?
C91 H91C 0.9800 . ?
C92 H92A 0.9800 . ?
C92 H92B 0.9800 . ?
C92 H92C 0.9800 . ?
C93 C94 1.567(13) . ?
C93 C95 1.574(13) . ?
C93 C96 1.483(14) . ?
C94 H94A 0.9800 . ?
C94 H94B 0.9800 . ?
C94 H94C 0.9800 . ?
C95 H95A 0.9800 . ?
C95 H95B 0.9800 . ?
C95 H95C 0.9800 . ?
C96 H96A 0.9800 . ?
C96 H96B 0.9800 . ?
C96 H96C 0.9800 . ?
C97 C98 1.219(9) . ?
C98 C99 1.440(9) . ?
C99 C100 1.413(9) . ?
C99 C104 1.389(9) . ?
C100 H100 0.9500 . ?
C100 C101 1.360(10) . ?
C101 C102 1.401(10) . ?
C101 C105 1.540(13) . ?
C101 C10A 1.520(12) . ?
C102 H102 0.9500 . ?
C102 C103 1.413(10) . ?
C103 C104 1.404(9) . ?
C103 C109 1.520(10) . ?
C104 H104 0.9500 . ?
C105 C106 1.521(14) . ?
C105 C107 1.535(14) . ?
C105 C108 1.535(14) . ?
C106 H10D 0.9800 . ?
C106 H10E 0.9800 . ?
C106 H10F 0.9800 . ?
C107 H10G 0.9800 . ?
C107 H10H 0.9800 . ?
C107 H10I 0.9800 . ?
C108 H10J 0.9800 . ?
C108 H10K 0.9800 . ?
C108 H10L 0.9800 . ?
C109 C110 1.529(13) . ?
C109 C111 1.490(16) . ?
C109 C112 1.509(14) . ?
C110 H11D 0.9800 . ?
C110 H11E 0.9800 . ?
C110 H11F 0.9800 . ?
C111 H11G 0.9800 . ?
C111 H11H 0.9800 . ?
C111 H11I 0.9800 . ?
C112 H11J 0.9800 . ?
C112 H11K 0.9800 . ?
C112 H11L 0.9800 . ?
C113 C114 1.252(9) . ?
C114 C115 1.450(9) . ?
C115 C116 1.339(9) . ?
C115 C120 1.399(10) . ?
C116 H116 0.9500 . ?
C116 C117 1.422(10) . ?
C117 C118 1.381(11) . ?
C117 C121 1.511(10) . ?
C118 H118 0.9500 . ?
C118 C119 1.407(10) . ?
C119 C120 1.379(10) . ?
C119 C125 1.551(11) . ?
C120 H120 0.9500 . ?
C121 C122 1.489(14) . ?
C121 C123 1.548(13) . ?
C121 C124 1.558(13) . ?
C122 H12D 0.9800 . ?
C122 H12E 0.9800 . ?
C122 H12F 0.9800 . ?
C123 H12G 0.9800 . ?
C123 H12H 0.9800 . ?
C123 H12I 0.9800 . ?
C124 H12J 0.9800 . ?
C124 H12K 0.9800 . ?
C124 H12L 0.9800 . ?
C125 C126 1.528(13) . ?
C125 C127 1.468(12) . ?
C125 C128 1.591(13) . ?
C126 H12M 0.9800 . ?
C126 H12N 0.9800 . ?
C126 H12O 0.9800 . ?
C127 H12P 0.9800 . ?
C127 H12Q 0.9800 . ?
C127 H12R 0.9800 . ?
C128 H12S 0.9800 . ?
C128 H12T 0.9800 . ?
C128 H12U 0.9800 . ?
C129 C130 1.265(11) . ?
C130 C131 1.424(11) . ?
C131 C132 1.356(13) . ?
C131 C136 1.345(13) . ?
C132 H132 0.9500 . ?
C132 C133 1.420(10) . ?
C133 C134 1.389(13) . ?
C133 C137 1.504(14) . ?
C134 H134 0.9500 . ?
C134 C135 1.396(15) . ?
C135 C136 1.366(12) . ?
C135 C141 1.534(15) . ?
C136 H136 0.9500 . ?
C137 C138 1.574(15) . ?
C137 C139 1.459(16) . ?
C137 C140 1.476(15) . ?
C138 H13A 0.9800 . ?
C138 H13B 0.9800 . ?
C138 H13C 0.9800 . ?
C139 H13D 0.9800 . ?
C139 H13E 0.9800 . ?
C139 H13F 0.9800 . ?
C140 H14D 0.9800 . ?
C140 H14E 0.9800 . ?
C140 H14F 0.9800 . ?
C141 C142 1.443(18) . ?
C141 C143 1.53(2) . ?
C141 C144 1.589(19) . ?
C142 H14G 0.9800 . ?
C142 H14H 0.9800 . ?
C142 H14I 0.9800 . ?
C143 H14J 0.9800 . ?
C143 H14K 0.9800 . ?
C143 H14L 0.9800 . ?
C144 H14M 0.9800 . ?
C144 H14N 0.9800 . ?
C144 H14O 0.9800 . ?
C145 C146 1.174(12) . ?
C146 C147 1.436(12) . ?
C147 C148 1.407(13) . ?
C147 C152 1.434(13) . ?
C148 H148 0.9500 . ?
C148 C149 1.380(13) . ?
C149 C150 1.395(14) . ?
C149 C153 1.526(13) . ?
C150 H150 0.9500 . ?
C150 C151 1.397(12) . ?
C151 C152 1.387(11) . ?
C151 C157 1.512(12) . ?
C152 H152 0.9500 . ?
C153 C154 1.477(19) . ?
C153 C155 1.662(18) . ?
C153 C156 1.475(17) . ?
C154 H15D 0.9800 . ?
C154 H15E 0.9800 . ?
C154 H15F 0.9800 . ?
C155 H15G 0.9800 . ?
C155 H15H 0.9800 . ?
C155 H15I 0.9800 . ?
C156 H15J 0.9800 . ?
C156 H15K 0.9800 . ?
C156 H15L 0.9800 . ?
C157 C158 1.591(14) . ?
C157 C159 1.466(15) . ?
C157 C160 1.530(15) . ?
C158 H15M 0.9800 . ?
C158 H15N 0.9800 . ?
C158 H15O 0.9800 . ?
C159 H15P 0.9800 . ?
C159 H15Q 0.9800 . ?
C159 H15R 0.9800 . ?
C160 H16D 0.9800 . ?
C160 H16E 0.9800 . ?
C160 H16F 0.9800 . ?
C161 C162 1.233(9) . ?
C162 C163 1.456(9) . ?
C163 C164 1.357(10) . ?
C163 C168 1.435(9) . ?
C164 H164 0.9500 . ?
C164 C165 1.377(10) . ?
C165 C166 1.394(12) . ?
C165 C169 1.540(11) . ?
C166 H166 0.9500 . ?
C166 C167 1.394(12) . ?
C167 C168 1.353(10) . ?
C167 C173 1.528(11) . ?
C168 H168 0.9500 . ?
C169 C170 1.562(12) . ?
C169 C171 1.504(11) . ?
C169 C172 1.544(12) . ?
C170 H17A 0.9800 . ?
C170 H17B 0.9800 . ?
C170 H17C 0.9800 . ?
C171 H17D 0.9800 . ?
C171 H17E 0.9800 . ?
C171 H17F 0.9800 . ?
C172 H17G 0.9800 . ?
C172 H17H 0.9800 . ?
C172 H17I 0.9800 . ?
C173 C174 1.537(14) . ?
C173 C175 1.549(13) . ?
C173 C176 1.479(15) . ?
C174 H17J 0.9800 . ?
C174 H17K 0.9800 . ?
C174 H17L 0.9800 . ?
C175 H17M 0.9800 . ?
C175 H17N 0.9800 . ?
C175 H17O 0.9800 . ?
C176 H17P 0.9800 . ?
C176 H17Q 0.9800 . ?
C176 H17R 0.9800 . ?
C177 C178 1.238(9) . ?
C178 C179 1.395(9) . ?
C179 C180 1.391(9) . ?
C179 C184 1.422(9) . ?
C180 H180 0.9500 . ?
C180 C181 1.442(9) . ?
C181 C182 1.399(10) . ?
C181 C185 1.532(10) . ?
C182 H182 0.9500 . ?
C182 C183 1.391(11) . ?
C183 C184 1.357(11) . ?
C183 C189 1.598(13) . ?
C183 C365 1.511(13) . ?
C184 H184 0.9500 . ?
C185 C186 1.505(12) . ?
C185 C187 1.502(14) . ?
C185 C188 1.548(13) . ?
C186 H18A 0.9800 . ?
C186 H18B 0.9800 . ?
C186 H18C 0.9800 . ?
C187 H18D 0.9800 . ?
C187 H18E 0.9800 . ?
C187 H18F 0.9800 . ?
C188 H18G 0.9800 . ?
C188 H18H 0.9800 . ?
C188 H18I 0.9800 . ?
C189 C190 1.537(13) . ?
C189 C191 1.536(13) . ?
C189 C192 1.542(13) . ?
C190 H19A 0.9800 . ?
C190 H19B 0.9800 . ?
C190 H19C 0.9800 . ?
C191 H19D 0.9800 . ?
C191 H19E 0.9800 . ?
C191 H19F 0.9800 . ?
C192 H19G 0.9800 . ?
C192 H19H 0.9800 . ?
C192 H19I 0.9800 . ?
C193 C194 1.299(9) . ?
C194 C195 1.408(9) . ?
C195 C196 1.434(10) . ?
C195 C200 1.394(9) . ?
C196 H196 0.9500 . ?
C196 C197 1.359(10) . ?
C197 C198 1.394(10) . ?
C197 C201 1.545(10) . ?
C198 H198 0.9500 . ?
C198 C199 1.373(10) . ?
C199 C200 1.397(9) . ?
C199 C205 1.542(9) . ?
C200 H200 0.9500 . ?
C201 C202 1.519(12) . ?
C201 C203 1.539(13) . ?
C201 C204 1.515(12) . ?
C202 H20A 0.9800 . ?
C202 H20B 0.9800 . ?
C202 H20C 0.9800 . ?
C203 H20D 0.9800 . ?
C203 H20E 0.9800 . ?
C203 H20F 0.9800 . ?
C204 H20G 0.9800 . ?
C204 H20H 0.9800 . ?
C204 H20I 0.9800 . ?
C205 C206 1.491(12) . ?
C205 C207 1.533(14) . ?
C205 C208 1.553(11) . ?
C206 H20J 0.9800 . ?
C206 H20K 0.9800 . ?
C206 H20L 0.9800 . ?
C207 H20M 0.9800 . ?
C207 H20N 0.9800 . ?
C207 H20O 0.9800 . ?
C208 H20P 0.9800 . ?
C208 H20Q 0.9800 . ?
C208 H20R 0.9800 . ?
C209 C210 1.218(9) . ?
C210 C211 1.458(8) . ?
C211 C212 1.414(9) . ?
C211 C216 1.396(9) . ?
C212 H212 0.9500 . ?
C212 C213 1.370(10) . ?
C213 C214 1.380(11) . ?
C213 C217 1.534(12) . ?
C214 H214 0.9500 . ?
C214 C215 1.404(10) . ?
C215 C216 1.380(9) . ?
C215 C221 1.552(10) . ?
C216 H216 0.9500 . ?
C217 C218 1.497(15) . ?
C217 C219 1.605(17) . ?
C217 C220 1.433(15) . ?
C218 H21A 0.9800 . ?
C218 H21B 0.9800 . ?
C218 H21C 0.9800 . ?
C219 H21D 0.9800 . ?
C219 H21E 0.9800 . ?
C219 H21F 0.9800 . ?
C220 H22A 0.9800 . ?
C220 H22B 0.9800 . ?
C220 H22C 0.9800 . ?
C221 C222 1.515(12) . ?
C221 C223 1.520(12) . ?
C221 C224 1.564(10) . ?
C222 H22D 0.9800 . ?
C222 H22E 0.9800 . ?
C222 H22F 0.9800 . ?
C223 H22G 0.9800 . ?
C223 H22H 0.9800 . ?
C223 H22I 0.9800 . ?
C224 H22J 0.9800 . ?
C224 H22K 0.9800 . ?
C224 H22L 0.9800 . ?
C225 C226 1.244(10) . ?
C226 C227 1.436(10) . ?
C227 C228 1.368(10) . ?
C227 C232 1.400(10) . ?
C228 H228 0.9500 . ?
C228 C229 1.380(10) . ?
C229 C230 1.413(11) . ?
C229 C233 1.552(11) . ?
C230 H230 0.9500 . ?
C230 C231 1.386(11) . ?
C231 C232 1.427(10) . ?
C231 C237 1.535(11) . ?
C232 H232 0.9500 . ?
C233 C234 1.529(14) . ?
C233 C235 1.510(16) . ?
C233 C236 1.514(15) . ?
C234 H23A 0.9800 . ?
C234 H23B 0.9800 . ?
C234 H23C 0.9800 . ?
C235 H23D 0.9800 . ?
C235 H23E 0.9800 . ?
C235 H23F 0.9800 . ?
C236 H23G 0.9800 . ?
C236 H23H 0.9800 . ?
C236 H23I 0.9800 . ?
C237 C238 1.571(15) . ?
C237 C239 1.400(15) . ?
C237 C240 1.533(15) . ?
C238 H23J 0.9800 . ?
C238 H23K 0.9800 . ?
C238 H23L 0.9800 . ?
C239 H23M 0.9800 . ?
C239 H23N 0.9800 . ?
C239 H23O 0.9800 . ?
C240 H24A 0.9800 . ?
C240 H24B 0.9800 . ?
C240 H24C 0.9800 . ?
C241 C242 1.242(10) . ?
C242 C243 1.398(10) . ?
C243 C244 1.415(10) . ?
C243 C248 1.411(10) . ?
C244 H244 0.9500 . ?
C244 C245 1.373(13) . ?
C245 C246 1.373(13) . ?
C245 C249 1.557(16) . ?
C245 C347 1.569(17) . ?
C246 H246 0.9500 . ?
C246 C247 1.428(12) . ?
C247 C248 1.408(11) . ?
C247 C253 1.523(15) . ?
C247 C358 1.54(3) . ?
C248 H248 0.9500 . ?
C249 C250 1.534(13) . ?
C249 C251 1.538(13) . ?
C249 C252 1.531(14) . ?
C250 H25A 0.9800 . ?
C250 H25B 0.9800 . ?
C250 H25C 0.9800 . ?
C251 H25D 0.9800 . ?
C251 H25E 0.9800 . ?
C251 H25F 0.9800 . ?
C252 H25G 0.9800 . ?
C252 H25H 0.9800 . ?
C252 H25I 0.9800 . ?
C253 C254 1.516(18) . ?
C253 C255 1.548(18) . ?
C253 C256 1.539(18) . ?
C254 H25J 0.9800 . ?
C254 H25K 0.9800 . ?
C254 H25L 0.9800 . ?
C255 H25M 0.9800 . ?
C255 H25N 0.9800 . ?
C255 H25O 0.9800 . ?
C256 H25P 0.9800 . ?
C256 H25Q 0.9800 . ?
C256 H25R 0.9800 . ?
C347 C348 1.536(13) . ?
C347 C349 1.531(14) . ?
C347 C350 1.535(14) . ?
C348 H34A 0.9800 . ?
C348 H34B 0.9800 . ?
C348 H34C 0.9800 . ?
C349 H34D 0.9800 . ?
C349 H34E 0.9800 . ?
C349 H34F 0.9800 . ?
C350 H35A 0.9800 . ?
C350 H35B 0.9800 . ?
C350 H35C 0.9800 . ?
C351 H35D 0.9800 . ?
C351 H35E 0.9800 . ?
C351 H35F 0.9800 . ?
C351 C10A 1.526(13) . ?
C352 H35G 0.9800 . ?
C352 H35H 0.9800 . ?
C352 H35I 0.9800 . ?
C352 C10A 1.539(15) . ?
C353 H35J 0.9800 . ?
C353 H35K 0.9800 . ?
C353 H35L 0.9800 . ?
C353 C10A 1.535(13) . ?
C354 C355 1.527(14) . ?
C354 C356 1.531(14) . ?
C354 C357 1.533(16) . ?
C355 H35M 0.9800 . ?
C355 H35N 0.9800 . ?
C355 H35O 0.9800 . ?
C356 H35P 0.9800 . ?
C356 H35Q 0.9800 . ?
C356 H35R 0.9800 . ?
C357 H35S 0.9800 . ?
C357 H35T 0.9800 . ?
C357 H35U 0.9800 . ?
C358 C359 1.47(3) . ?
C358 C360 1.58(3) . ?
C358 C361 1.55(3) . ?
C359 H35V 0.9800 . ?
C359 H35W 0.9800 . ?
C359 H35X 0.9800 . ?
C360 H36A 0.9800 . ?
C360 H36B 0.9800 . ?
C360 H36C 0.9800 . ?
C361 H36D 0.9800 . ?
C361 H36E 0.9800 . ?
C361 H36F 0.9800 . ?
C362 H36G 0.9800 . ?
C362 H36H 0.9800 . ?
C362 H36I 0.9800 . ?
C363 H36J 0.9800 . ?
C363 H36K 0.9800 . ?
C363 H36L 0.9800 . ?
C364 H36M 0.9800 . ?
C364 H36N 0.9800 . ?
C364 H36O 0.9800 . ?
C365 C366 1.538(13) . ?
C365 C367 1.552(13) . ?
C365 C368 1.537(13) . ?
C366 H36P 0.9800 . ?
C366 H36Q 0.9800 . ?
C366 H36R 0.9800 . ?
C367 H36S 0.9800 . ?
C367 H36T 0.9800 . ?
C367 H36U 0.9800 . ?
C368 H36V 0.9800 . ?
C368 H36W 0.9800 . ?
C368 H36X 0.9800 . ?
C369 C370 1.534(13) . ?
C369 C371 1.530(13) . ?
C369 C372 1.529(14) . ?
C370 H37A 0.9800 . ?
C370 H37B 0.9800 . ?
C370 H37C 0.9800 . ?
C371 H37D 0.9800 . ?
C371 H37E 0.9800 . ?
C371 H37F 0.9800 . ?
C372 H37G 0.9800 . ?
C372 H37H 0.9800 . ?
C372 H37I 0.9800 . ?
Cl3 C320 1.732(10) . ?
C319 H319 0.9500 . ?
C319 C320 1.3900 . ?
C319 C318 1.3900 . ?
C320 C321 1.3900 . ?
C321 H321 0.9500 . ?
C321 C322 1.3900 . ?
C322 C317 1.3900 . ?
C317 H31D 0.9900 . ?
C317 H31E 0.9900 . ?
C317 C318 1.3900 . ?
C318 H318 0.9500 . ?
Cl7 C308 1.661(11) . ?
C308 C309 1.3900 . ?
C308 C307 1.3900 . ?
C309 H309 0.9500 . ?
C309 C310 1.3900 . ?
C310 H310 0.9500 . ?
C310 C305 1.3900 . ?
C305 H305 0.9500 . ?
C305 C306 1.3900 . ?
C306 H306 0.9500 . ?
C306 C307 1.3900 . ?
C307 H307 0.9500 . ?
Cl0A C323 1.723(11) . ?
C323 C328 1.3900 . ?
C323 C324 1.3900 . ?
C328 H328 0.9500 . ?
C328 C327 1.3900 . ?
C327 H327 0.9500 . ?
C327 C326 1.3900 . ?
C326 H326 0.9500 . ?
C326 C325 1.3900 . ?
C325 H325 0.9500 . ?
C325 C324 1.3900 . ?
C324 H324 0.9500 . ?
Cl5 C281 1.690(9) . ?
C281 C282 1.3900 . ?
C281 C286 1.3900 . ?
C282 H282 0.9500 . ?
C282 C283 1.3900 . ?
C283 H283 0.9500 . ?
C283 C284 1.3900 . ?
C284 H284 0.9500 . ?
C284 C285 1.3900 . ?
C285 H285 0.9500 . ?
C285 C286 1.3900 . ?
C286 H286 0.9500 . ?
Cl0B C329 1.734(13) . ?
C329 C334 1.3900 . ?
C329 C330 1.3900 . ?
C334 H334 0.9500 . ?
C334 C333 1.3900 . ?
C333 H333 0.9500 . ?
C333 C332 1.3900 . ?
C332 H332 0.9500 . ?
C332 C331 1.3900 . ?
C331 H331 0.9500 . ?
C331 C330 1.3900 . ?
C330 H330 0.9500 . ?
Cl9 C287 1.728(12) . ?
C287 C288 1.3900 . ?
C287 C292 1.3900 . ?
C288 H288 0.9500 . ?
C288 C289 1.3900 . ?
C289 H289 0.9500 . ?
C289 C290 1.3900 . ?
C290 H290 0.9500 . ?
C290 C291 1.3900 . ?
C291 H291 0.9500 . ?
C291 C292 1.3900 . ?
C292 H292 0.9500 . ?
Cl1 C275 1.783(10) . ?
C275 C276 1.353(15) . ?
C275 C280 1.364(14) . ?
C276 H276 0.9500 . ?
C276 C277 1.419(14) . ?
C277 H277 0.9500 . ?
C277 C278 1.389(15) . ?
C278 H278 0.9500 . ?
C278 C279 1.314(16) . ?
C279 H279 0.9500 . ?
C279 C280 1.403(16) . ?
C280 H280 0.9500 . ?
Cl4 C269 1.799(13) . ?
C269 C270 1.284(18) . ?
C269 C274 1.376(19) . ?
C270 H270 0.9500 . ?
C270 C271 1.318(17) . ?
C271 H271 0.9500 . ?
C271 C272 1.33(2) . ?
C272 H272 0.9500 . ?
C272 C273 1.43(2) . ?
C273 H273 0.9500 . ?
C273 C274 1.351(17) . ?
C274 H274 0.9500 . ?
Cl1A C311 1.602(18) . ?
C313 H313 0.9500 . ?
C313 C312 1.3900 . ?
C313 C314 1.3900 . ?
C312 H312 0.9500 . ?
C312 C311 1.3900 . ?
C311 C316 1.3900 . ?
C316 H316 0.9500 . ?
C316 C315 1.3900 . ?
C315 H315 0.9500 . ?
C315 C314 1.3900 . ?
C314 H314 0.9500 . ?
Cl6 C299 1.701(10) . ?
C299 C300 1.3900 . ?
C299 C304 1.3900 . ?
C300 H300 0.9500 . ?
C300 C301 1.3900 . ?
C301 H301 0.9500 . ?
C301 C302 1.3900 . ?
C302 H302 0.9500 . ?
C302 C303 1.3900 . ?
C303 H303 0.9500 . ?
C303 C304 1.3900 . ?
C304 H304 0.9500 . ?
Cl2 C263 1.740(6) . ?
C263 C268 1.3900 . ?
C263 C264 1.3900 . ?
C268 H268 0.9500 . ?
C268 C267 1.3900 . ?
C267 H267 0.9500 . ?
C267 C266 1.3900 . ?
C266 H266 0.9500 . ?
C266 C265 1.3900 . ?
C265 H265 0.9500 . ?
C265 C264 1.3900 . ?
C264 H264 0.9500 . ?
Cl8 C257 1.696(11) . ?
C258 H258 0.9500 . ?
C258 C257 1.3900 . ?
C258 C259 1.3900 . ?
C257 C262 1.3900 . ?
C262 H262 0.9500 . ?
C262 C261 1.3900 . ?
C261 H261 0.9500 . ?
C261 C260 1.3900 . ?
C260 H260 0.9500 . ?
C260 C259 1.3900 . ?
C259 H259 0.9500 . ?
Cl2A C335 1.721(11) . ?
C335 C340 1.3900 . ?
C335 C336 1.3900 . ?
C340 H340 0.9500 . ?
C340 C339 1.3900 . ?
C339 H339 0.9500 . ?
C339 C338 1.3900 . ?
C338 H338 0.9500 . ?
C338 C337 1.3900 . ?
C337 H337 0.9500 . ?
C337 C336 1.3900 . ?
C336 H336 0.9500 . ?
Cl2B C341 1.736(13) . ?
C341 C342 1.3900 . ?
C341 C346 1.3900 . ?
C342 H342 0.9500 . ?
C342 C343 1.3900 . ?
C343 H343 0.9500 . ?
C343 C344 1.3900 . ?
C344 H344 0.9500 . ?
C344 C345 1.3900 . ?
C345 H345 0.9500 . ?
C345 C346 1.3900 . ?
C346 H346 0.9500 . ?
Cl10 C293 1.780(13) . ?
C293 C294 1.3900 . ?
C293 C298 1.3900 . ?
C294 H294 0.9500 . ?
C294 C295 1.3900 . ?
C295 H295 0.9500 . ?
C295 C296 1.3900 . ?
C296 H296 0.9500 . ?
C296 C297 1.3900 . ?
C297 H297 0.9500 . ?
C297 C298 1.3900 . ?
C298 H298 0.9500 . ?

loop_
_geom_angle_atom_site_label_1
_geom_angle_atom_site_label_2
_geom_angle_atom_site_label_3
_geom_angle
_geom_angle_site_symmetry_1
_geom_angle_site_symmetry_3
_geom_angle_publ_flag
Cu1 Au1 Cu2 122.80(6) . . ?
Cu2A Au1 Cu1A 93.79(14) . . ?
C1 Au1 Cu1 43.0(3) . . ?
C1 Au1 Cu1A 45.5(3) . . ?
C1 Au1 Cu2 139.6(3) . . ?
C1 Au1 Cu2A 139.0(3) . . ?
C1 Au1 C17 176.0(4) . . ?
C17 Au1 Cu1 139.8(3) . . ?
C17 Au1 Cu1A 138.3(3) . . ?
C17 Au1 Cu2 43.3(2) . . ?
C17 Au1 Cu2A 44.7(3) . . ?
Ag4 Au2 Ag1 84.288(17) . . ?
Cu1 Au2 Ag1 113.57(5) . . ?
Cu1 Au2 Ag4 83.41(6) . . ?
Cu1A Au2 Ag1 76.27(4) . . ?
Cu1A Au2 Ag4 95.89(4) . . ?
C33 Au2 Ag1 51.19(18) . . ?
C33 Au2 Ag4 131.2(2) . . ?
C33 Au2 Cu1 128.5(2) . . ?
C33 Au2 Cu1A 92.0(2) . . ?
C33 Au2 C49 174.0(3) . . ?
C49 Au2 Ag1 130.52(19) . . ?
C49 Au2 Ag4 53.3(2) . . ?
C49 Au2 Cu1 45.9(2) . . ?
C49 Au2 Cu1A 83.3(2) . . ?
Ag1 Au3 Au7 65.801(15) . . ?
Ag1 Au3 Ag2 132.08(2) . . ?
Ag1 Au3 Cu3 74.26(3) . . ?
Ag2 Au3 Au7 66.278(14) . . ?
Ag2 Au3 Cu3 141.72(3) . . ?
Cu3 Au3 Au7 129.26(3) . . ?
Cu3A Au3 Au7 124.02(9) . . ?
Cu3A Au3 Ag1 98.07(10) . . ?
Cu3A Au3 Ag2 108.11(10) . . ?
Cu3A Au3 Cu4A 108.55(10) . . ?
Cu4A Au3 Au7 127.42(5) . . ?
Cu4A Au3 Ag1 109.62(6) . . ?
Cu4A Au3 Ag2 99.26(6) . . ?
C65 Au3 Au7 91.53(19) . . ?
C65 Au3 Ag1 118.91(19) . . ?
C65 Au3 Ag2 62.15(18) . . ?
C65 Au3 Cu3 81.24(18) . . ?
C65 Au3 Cu3A 48.1(2) . . ?
C65 Au3 Cu4A 127.5(2) . . ?
C81 Au3 Au7 94.2(2) . . ?
C81 Au3 Ag1 64.83(19) . . ?
C81 Au3 Ag2 119.35(19) . . ?
C81 Au3 Cu3 96.0(2) . . ?
C81 Au3 Cu3A 128.4(2) . . ?
C81 Au3 Cu4A 47.3(2) . . ?
C81 Au3 C65 174.2(3) . . ?
Ag2 Au4 Ag3 82.714(15) . . ?
Cu2 Au4 Ag2 108.01(3) . . ?
Cu2 Au4 Ag3 82.19(3) . . ?
Cu2A Au4 Ag2 93.30(14) . . ?
Cu2A Au4 Ag3 81.97(13) . . ?
C97 Au4 Ag2 53.42(18) . . ?
C97 Au4 Ag3 131.43(19) . . ?
C97 Au4 Cu2 126.8(2) . . ?
C97 Au4 Cu2A 116.4(2) . . ?
C113 Au4 Ag2 128.57(17) . . ?
C113 Au4 Ag3 53.43(17) . . ?
C113 Au4 Cu2 47.72(18) . . ?
C113 Au4 Cu2A 58.9(2) . . ?
C113 Au4 C97 173.9(3) . . ?
Cu4 Au5 Cu3 123.06(6) . . ?
Cu4A Au5 Cu3A 103.10(10) . . ?
C129 Au5 Cu3 42.7(3) . . ?
C129 Au5 Cu3A 41.6(3) . . ?
C129 Au5 Cu4 139.9(3) . . ?
C129 Au5 Cu4A 140.9(3) . . ?
C129 Au5 C145 174.7(4) . . ?
C145 Au5 Cu3 140.4(3) . . ?
C145 Au5 Cu3A 143.6(3) . . ?
C145 Au5 Cu4 44.5(3) . . ?
C145 Au5 Cu4A 43.7(3) . . ?
Ag3 Au6 Ag1 81.945(16) . . ?
Cu3 Au6 Ag1 80.61(3) . . ?
Cu3 Au6 Ag3 106.04(4) . . ?
Cu3A Au6 Ag1 93.63(8) . . ?
Cu3A Au6 Ag3 74.42(9) . . ?
C161 Au6 Ag1 53.40(18) . . ?
C161 Au6 Ag3 127.51(18) . . ?
C161 Au6 Cu3 47.2(2) . . ?
C161 Au6 Cu3A 81.7(2) . . ?
C161 Au6 C177 174.1(3) . . ?
C177 Au6 Ag1 131.17(19) . . ?
C177 Au6 Ag3 54.16(18) . . ?
C177 Au6 Cu3 127.5(2) . . ?
C177 Au6 Cu3A 93.8(2) . . ?
Au3 Au7 Ag1 53.577(13) . . ?
Ag3 Au7 Au3 66.061(13) . . ?
Ag3 Au7 Ag1 75.975(14) . . ?
Ag3 Au7 Ag4 132.156(19) . . ?
Ag3 Au7 Cu2 75.44(2) . . ?
Ag4 Au7 Au3 66.192(15) . . ?
Ag4 Au7 Ag1 78.583(17) . . ?
Ag4 Au7 Cu2 140.18(2) . . ?
Cu1A Au7 Au3 126.17(4) . . ?
Cu1A Au7 Ag1 73.33(4) . . ?
Cu1A Au7 Ag3 112.37(4) . . ?
Cu1A Au7 Ag4 97.87(4) . . ?
Cu2 Au7 Au3 131.92(2) . . ?
Cu2 Au7 Ag1 141.17(2) . . ?
Cu2A Au7 Au3 133.39(13) . . ?
Cu2A Au7 Ag1 150.70(13) . . ?
Cu2A Au7 Ag3 82.87(12) . . ?
Cu2A Au7 Ag4 130.62(13) . . ?
Cu2A Au7 Cu1A 96.91(14) . . ?
C193 Au7 Au3 93.6(2) . . ?
C193 Au7 Ag1 50.0(2) . . ?
C193 Au7 Ag3 62.53(19) . . ?
C193 Au7 Ag4 123.6(2) . . ?
C193 Au7 Cu1A 51.4(2) . . ?
C193 Au7 Cu2 93.2(2) . . ?
C193 Au7 Cu2A 102.1(3) . . ?
C193 Au7 C209 174.6(3) . . ?
C209 Au7 Au3 91.8(2) . . ?
C209 Au7 Ag1 134.14(19) . . ?
C209 Au7 Ag3 120.35(18) . . ?
C209 Au7 Ag4 58.52(18) . . ?
C209 Au7 Cu1A 124.44(19) . . ?
C209 Au7 Cu2 83.50(19) . . ?
C209 Au7 Cu2A 74.3(2) . . ?
Ag2 Au8 Ag4 81.462(17) . . ?
Cu4 Au8 Ag2 84.11(4) . . ?
Cu4 Au8 Ag4 113.88(5) . . ?
Cu4A Au8 Ag2 97.99(5) . . ?
Cu4A Au8 Ag4 78.13(6) . . ?
C225 Au8 Ag2 130.7(2) . . ?
C225 Au8 Ag4 53.34(19) . . ?
C225 Au8 Cu4 128.6(2) . . ?
C225 Au8 Cu4A 91.5(2) . . ?
C241 Au8 Ag2 54.12(19) . . ?
C241 Au8 Ag4 129.7(2) . . ?
C241 Au8 Cu4 47.1(2) . . ?
C241 Au8 Cu4A 85.3(2) . . ?
C241 Au8 C225 174.7(3) . . ?
Au2 Ag1 Au7 70.705(14) . . ?
Au3 Ag1 Au2 102.656(18) . . ?
Au3 Ag1 Au6 79.000(14) . . ?
Au3 Ag1 Au7 60.623(13) . . ?
Au6 Ag1 Au2 163.61(3) . . ?
Au6 Ag1 Au7 96.786(17) . . ?
C33 Ag1 Au2 40.76(16) . . ?
C33 Ag1 Au3 138.03(16) . . ?
C33 Ag1 Au6 142.41(16) . . ?
C33 Ag1 Au7 107.28(17) . . ?
C33 Ag1 C161 120.1(2) . . ?
C33 Ag1 C193 102.8(2) . . ?
C161 Ag1 Au2 154.58(14) . . ?
C161 Ag1 Au3 85.15(16) . . ?
C161 Ag1 Au6 41.20(14) . . ?
C161 Ag1 Au7 132.39(14) . . ?
C161 Ag1 C193 121.3(2) . . ?
C193 Ag1 Au2 83.45(14) . . ?
C193 Ag1 Au3 88.20(16) . . ?
C193 Ag1 Au6 80.29(14) . . ?
C193 Ag1 Au7 35.72(16) . . ?
Au4 Ag2 Au3 104.901(17) . . ?
Au8 Ag2 Au3 76.588(14) . . ?
Au8 Ag2 Au4 165.14(2) . . ?
C97 Ag2 Au3 141.56(16) . . ?
C97 Ag2 Au4 41.24(17) . . ?
C97 Ag2 Au8 141.26(16) . . ?
C97 Ag2 C209 102.7(2) . . ?
C97 Ag2 C241 118.3(2) . . ?
C209 Ag2 Au3 86.34(16) . . ?
C209 Ag2 Au4 83.42(14) . . ?
C209 Ag2 Au8 81.92(14) . . ?
C241 Ag2 Au3 84.35(16) . . ?
C241 Ag2 Au4 152.44(17) . . ?
C241 Ag2 Au8 41.76(17) . . ?
C241 Ag2 C209 123.5(2) . . ?
Au4 Ag3 Au7 76.428(13) . . ?
Au6 Ag3 Au4 164.99(2) . . ?
Au6 Ag3 Au7 105.138(16) . . ?
C65 Ag3 Au4 80.35(14) . . ?
C65 Ag3 Au6 84.82(14) . . ?
C65 Ag3 Au7 86.89(15) . . ?
C113 Ag3 Au4 40.86(16) . . ?
C113 Ag3 Au6 153.60(16) . . ?
C113 Ag3 Au7 82.88(14) . . ?
C113 Ag3 C65 121.1(2) . . ?
C177 Ag3 Au4 141.47(15) . . ?
C177 Ag3 Au6 42.03(17) . . ?
C177 Ag3 Au7 140.79(15) . . ?
C177 Ag3 C65 105.8(2) . . ?
C177 Ag3 C113 118.1(2) . . ?
Au2 Ag4 Au7 76.192(15) . . ?
Au2 Ag4 Au8 159.00(3) . . ?
Au8 Ag4 Au7 106.366(18) . . ?
C49 Ag4 Au2 42.68(17) . . ?
C49 Ag4 Au7 85.56(17) . . ?
C49 Ag4 Au8 156.49(16) . . ?
C49 Ag4 C81 120.8(2) . . ?
C49 Ag4 C209 97.1(2) . . ?
C49 Ag4 C225 119.6(2) . . ?
C81 Ag4 Au2 78.55(14) . . ?
C81 Ag4 Au7 86.36(14) . . ?
C81 Ag4 Au8 80.80(15) . . ?
C209 Ag4 Au2 111.19(16) . . ?
C209 Ag4 Au7 40.90(16) . . ?
C209 Ag4 Au8 80.57(16) . . ?
C209 Ag4 C81 113.1(2) . . ?
C225 Ag4 Au2 139.05(15) . . ?
C225 Ag4 Au7 144.75(15) . . ?
C225 Ag4 Au8 41.63(17) . . ?
C225 Ag4 C81 98.8(2) . . ?
C225 Ag4 C209 107.3(2) . . ?
Au2 Cu1 Au1 138.46(10) . . ?
C1 Cu1 Au1 43.6(3) . . ?
C1 Cu1 Au2 134.0(3) . . ?
C1 Cu1 C2 34.1(3) . . ?
C1 Cu1 C50 144.3(4) . . ?
C2 Cu1 Au1 77.7(2) . . ?
C2 Cu1 Au2 111.4(2) . . ?
C49 Cu1 Au1 133.5(2) . . ?
C49 Cu1 Au2 49.2(2) . . ?
C49 Cu1 C1 176.5(4) . . ?
C49 Cu1 C2 148.8(3) . . ?
C49 Cu1 C50 32.6(3) . . ?
C50 Cu1 Au1 114.5(2) . . ?
C50 Cu1 Au2 81.6(2) . . ?
C50 Cu1 C2 145.4(3) . . ?
Au1 Cu1A Au2 126.35(7) . . ?
Au7 Cu1A Au1 76.80(5) . . ?
Au7 Cu1A Au2 81.12(5) . . ?
C1 Cu1A Au1 43.3(3) . . ?
C1 Cu1A Au2 117.2(3) . . ?
C1 Cu1A Au7 117.8(3) . . ?
C1 Cu1A C2 32.3(3) . . ?
C1 Cu1A C193 143.4(3) . . ?
C1 Cu1A C194 137.7(3) . . ?
C2 Cu1A Au1 75.6(2) . . ?
C2 Cu1A Au2 100.3(2) . . ?
C2 Cu1A Au7 146.4(2) . . ?
C2 Cu1A C194 134.7(3) . . ?
C193 Cu1A Au1 103.1(2) . . ?
C193 Cu1A Au2 93.6(2) . . ?
C193 Cu1A Au7 44.53(19) . . ?
C193 Cu1A C2 163.6(3) . . ?
C193 Cu1A C194 31.1(2) . . ?
C194 Cu1A Au1 116.40(15) . . ?
C194 Cu1A Au2 104.06(16) . . ?
C194 Cu1A Au7 75.56(15) . . ?
Au1 Cu2 Au7 69.64(3) . . ?
Au4 Cu2 Au1 143.29(5) . . ?
Au4 Cu2 Au7 77.53(3) . . ?
C17 Cu2 Au1 42.6(2) . . ?
C17 Cu2 Au4 132.6(3) . . ?
C17 Cu2 Au7 99.0(3) . . ?
C17 Cu2 C18 33.4(3) . . ?
C17 Cu2 C113 175.2(3) . . ?
C17 Cu2 C114 146.8(3) . . ?
C18 Cu2 Au1 75.99(19) . . ?
C18 Cu2 Au4 109.6(2) . . ?
C18 Cu2 Au7 121.71(19) . . ?
C18 Cu2 C114 142.8(2) . . ?
C113 Cu2 Au1 142.00(18) . . ?
C113 Cu2 Au4 45.73(19) . . ?
C113 Cu2 Au7 85.15(17) . . ?
C113 Cu2 C18 141.9(3) . . ?
C113 Cu2 C114 34.1(3) . . ?
C114 Cu2 Au1 118.54(17) . . ?
C114 Cu2 Au4 79.72(17) . . ?
C114 Cu2 Au7 95.34(15) . . ?
Au1 Cu2A Au4 169.0(3) . . ?
Au7 Cu2A Au1 81.43(16) . . ?
Au7 Cu2A Au4 87.6(2) . . ?
C17 Cu2A Au1 47.6(3) . . ?
C17 Cu2A Au4 141.8(4) . . ?
C17 Cu2A Au7 122.8(4) . . ?
C17 Cu2A C18 33.1(3) . . ?
C17 Cu2A C113 140.9(5) . . ?
C18 Cu2A Au1 80.6(3) . . ?
C18 Cu2A Au4 109.2(3) . . ?
C18 Cu2A Au7 148.5(3) . . ?
C18 Cu2A C113 119.4(3) . . ?
C113 Cu2A Au1 135.1(3) . . ?
C113 Cu2A Au4 44.77(19) . . ?
C113 Cu2A Au7 91.5(2) . . ?
Au5 Cu3 Au3 69.45(4) . . ?
Au6 Cu3 Au3 79.83(4) . . ?
Au6 Cu3 Au5 146.38(7) . . ?
C129 Cu3 Au3 100.6(3) . . ?
C129 Cu3 Au5 44.0(2) . . ?
C129 Cu3 Au6 135.3(2) . . ?
C129 Cu3 C130 34.5(3) . . ?
C129 Cu3 C161 172.4(3) . . ?
C129 Cu3 C162 142.4(3) . . ?
C130 Cu3 Au3 123.7(2) . . ?
C130 Cu3 Au5 78.5(2) . . ?
C130 Cu3 Au6 109.3(2) . . ?
C130 Cu3 C162 138.1(3) . . ?
C161 Cu3 Au3 86.78(18) . . ?
C161 Cu3 Au5 139.60(18) . . ?
C161 Cu3 Au6 47.36(17) . . ?
C161 Cu3 C130 140.9(3) . . ?
C161 Cu3 C162 32.9(2) . . ?
C162 Cu3 Au3 97.93(18) . . ?
C162 Cu3 Au5 116.70(18) . . ?
C162 Cu3 Au6 80.00(18) . . ?
Au3 Cu3A Au5 74.02(10) . . ?
Au3 Cu3A Au6 82.83(11) . . ?
Au6 Cu3A Au5 130.19(15) . . ?
C65 Cu3A Au3 45.82(19) . . ?
C65 Cu3A Au5 100.2(2) . . ?
C65 Cu3A Au6 93.6(2) . . ?
C65 Cu3A C66 31.4(2) . . ?
C65 Cu3A C130 162.0(4) . . ?
C66 Cu3A Au3 77.18(19) . . ?
C66 Cu3A Au5 114.1(2) . . ?
C66 Cu3A Au6 102.4(2) . . ?
C129 Cu3A Au3 114.3(3) . . ?
C129 Cu3A Au5 42.4(2) . . ?
C129 Cu3A Au6 121.8(4) . . ?
C129 Cu3A C65 139.3(4) . . ?
C129 Cu3A C66 134.9(4) . . ?
C129 Cu3A C130 34.5(3) . . ?
C130 Cu3A Au3 145.0(3) . . ?
C130 Cu3A Au5 76.9(2) . . ?
C130 Cu3A Au6 101.8(3) . . ?
C130 Cu3A C66 133.6(3) . . ?
Au8 Cu4 Au5 140.47(9) . . ?
C145 Cu4 Au5 46.6(3) . . ?
C145 Cu4 Au8 131.2(3) . . ?
C145 Cu4 C146 31.9(3) . . ?
C145 Cu4 C241 177.0(4) . . ?
C145 Cu4 C242 147.2(4) . . ?
C146 Cu4 Au5 78.5(2) . . ?
C146 Cu4 Au8 109.3(3) . . ?
C146 Cu4 C242 144.8(3) . . ?
C241 Cu4 Au5 136.4(2) . . ?
C241 Cu4 Au8 47.6(2) . . ?
C241 Cu4 C146 145.1(3) . . ?
C241 Cu4 C242 33.5(3) . . ?
C242 Cu4 Au5 115.6(2) . . ?
C242 Cu4 Au8 80.9(2) . . ?
Au3 Cu4A Au5 74.28(6) . . ?
Au3 Cu4A Au8 79.89(6) . . ?
Au5 Cu4A Au8 124.16(9) . . ?
C81 Cu4A Au3 44.33(18) . . ?
C81 Cu4A Au5 102.4(2) . . ?
C81 Cu4A Au8 91.4(2) . . ?
C81 Cu4A C82 32.4(2) . . ?
C81 Cu4A C146 167.1(3) . . ?
C82 Cu4A Au3 76.66(18) . . ?
C82 Cu4A Au5 117.80(19) . . ?
C82 Cu4A Au8 102.56(19) . . ?
C145 Cu4A Au3 116.4(3) . . ?
C145 Cu4A Au5 44.6(3) . . ?
C145 Cu4A Au8 116.7(3) . . ?
C145 Cu4A C81 144.5(3) . . ?
C145 Cu4A C82 139.9(3) . . ?
C145 Cu4A C146 31.3(3) . . ?
C146 Cu4A Au3 143.3(2) . . ?
C146 Cu4A Au5 75.8(2) . . ?
C146 Cu4A Au8 100.1(2) . . ?
C146 Cu4A C82 137.3(3) . . ?
Au1 C1 Cu1A 91.2(4) . . ?
Cu1 C1 Au1 93.4(4) . . ?
C2 C1 Au1 177.2(9) . . ?
C2 C1 Cu1 84.5(6) . . ?
C2 C1 Cu1A 86.0(7) . . ?
C1 C2 Cu1 61.4(6) . . ?
C1 C2 Cu1A 61.7(6) . . ?
C1 C2 C3 166.9(10) . . ?
C3 C2 Cu1 130.5(6) . . ?
C3 C2 Cu1A 128.5(6) . . ?
C4 C3 C2 122.2(8) . . ?
C4 C3 C8 119.6(7) . . ?
C8 C3 C2 118.1(8) . . ?
C3 C4 H4 119.6 . . ?
C3 C4 C5 120.9(8) . . ?
C5 C4 H4 119.6 . . ?
C4 C5 C9 122.1(9) . . ?
C6 C5 C4 118.4(9) . . ?
C6 C5 C9 119.5(9) . . ?
C5 C6 H6 119.0 . . ?
C5 C6 C7 121.9(8) . . ?
C7 C6 H6 119.0 . . ?
C6 C7 C13 119.9(7) . . ?
C8 C7 C6 118.3(7) . . ?
C8 C7 C13 121.8(7) . . ?
C3 C8 H8 119.6 . . ?
C7 C8 C3 120.8(8) . . ?
C7 C8 H8 119.6 . . ?
C5 C9 C10 112.0(10) . . ?
C5 C9 C11 109.3(11) . . ?
C10 C9 C11 104.4(10) . . ?
C12 C9 C5 110.5(10) . . ?
C12 C9 C10 111.1(11) . . ?
C12 C9 C11 109.2(11) . . ?
C9 C10 H10A 109.5 . . ?
C9 C10 H10B 109.5 . . ?
C9 C10 H10C 109.5 . . ?
H10A C10 H10B 109.5 . . ?
H10A C10 H10C 109.5 . . ?
H10B C10 H10C 109.5 . . ?
C9 C11 H11A 109.5 . . ?
C9 C11 H11B 109.5 . . ?
C9 C11 H11C 109.5 . . ?
H11A C11 H11B 109.5 . . ?
H11A C11 H11C 109.5 . . ?
H11B C11 H11C 109.5 . . ?
C9 C12 H12A 109.5 . . ?
C9 C12 H12B 109.5 . . ?
C9 C12 H12C 109.5 . . ?
H12A C12 H12B 109.5 . . ?
H12A C12 H12C 109.5 . . ?
H12B C12 H12C 109.5 . . ?
C14 C13 C7 107.4(7) . . ?
C15 C13 C7 110.1(8) . . ?
C15 C13 C14 109.6(8) . . ?
C16 C13 C7 109.1(7) . . ?
C16 C13 C14 111.3(8) . . ?
C16 C13 C15 109.3(9) . . ?
C13 C14 H14A 109.5 . . ?
C13 C14 H14B 109.5 . . ?
C13 C14 H14C 109.5 . . ?
H14A C14 H14B 109.5 . . ?
H14A C14 H14C 109.5 . . ?
H14B C14 H14C 109.5 . . ?
C13 C15 H15A 109.5 . . ?
C13 C15 H15B 109.5 . . ?
C13 C15 H15C 109.5 . . ?
H15A C15 H15B 109.5 . . ?
H15A C15 H15C 109.5 . . ?
H15B C15 H15C 109.5 . . ?
C13 C16 H16A 109.5 . . ?
C13 C16 H16B 109.5 . . ?
C13 C16 H16C 109.5 . . ?
H16A C16 H16B 109.5 . . ?
H16A C16 H16C 109.5 . . ?
H16B C16 H16C 109.5 . . ?
Au1 C17 Cu2 94.1(3) . . ?
Cu2A C17 Au1 87.8(4) . . ?
C18 C17 Au1 174.8(7) . . ?
C18 C17 Cu2 81.6(5) . . ?
C18 C17 Cu2A 89.2(6) . . ?
C17 C18 Cu2 65.0(5) . . ?
C17 C18 Cu2A 57.7(5) . . ?
C17 C18 C19 165.7(8) . . ?
C19 C18 Cu2 129.0(5) . . ?
C19 C18 Cu2A 136.5(6) . . ?
C20 C19 C18 118.9(7) . . ?
C24 C19 C18 120.8(7) . . ?
C24 C19 C20 120.0(6) . . ?
C19 C20 H20 119.3 . . ?
C21 C20 C19 121.5(7) . . ?
C21 C20 H20 119.3 . . ?
C20 C21 C22 118.2(7) . . ?
C20 C21 C25 123.0(8) . . ?
C22 C21 C25 118.7(7) . . ?
C21 C22 H22 119.4 . . ?
C23 C22 C21 121.2(7) . . ?
C23 C22 H22 119.4 . . ?
C22 C23 C24 119.2(7) . . ?
C22 C23 C29 118.4(7) . . ?
C22 C23 C369 122.2(7) . . ?
C24 C23 C29 122.4(7) . . ?
C24 C23 C369 117.8(7) . . ?
C19 C24 C23 119.7(7) . . ?
C19 C24 H24 120.1 . . ?
C23 C24 H24 120.1 . . ?
C21 C25 C26 110.3(8) . . ?
C21 C25 C28 111.2(8) . . ?
C26 C25 C28 105.3(10) . . ?
C27 C25 C21 111.6(9) . . ?
C27 C25 C26 112.0(9) . . ?
C27 C25 C28 106.2(9) . . ?
C25 C26 H26A 109.5 . . ?
C25 C26 H26B 109.5 . . ?
C25 C26 H26C 109.5 . . ?
H26A C26 H26B 109.5 . . ?
H26A C26 H26C 109.5 . . ?
H26B C26 H26C 109.5 . . ?
C25 C27 H27A 109.5 . . ?
C25 C27 H27B 109.5 . . ?
C25 C27 H27C 109.5 . . ?
H27A C27 H27B 109.5 . . ?
H27A C27 H27C 109.5 . . ?
H27B C27 H27C 109.5 . . ?
C25 C28 H28A 109.5 . . ?
C25 C28 H28B 109.5 . . ?
C25 C28 H28C 109.5 . . ?
H28A C28 H28B 109.5 . . ?
H28A C28 H28C 109.5 . . ?
H28B C28 H28C 109.5 . . ?
C23 C29 C31 109.9(10) . . ?
C30 C29 C23 104.2(10) . . ?
C30 C29 C31 110.7(11) . . ?
C32 C29 C23 112.1(8) . . ?
C32 C29 C30 108.8(10) . . ?
C32 C29 C31 111.0(12) . . ?
C29 C30 H30A 109.5 . . ?
C29 C30 H30B 109.5 . . ?
C29 C30 H30C 109.5 . . ?
H30A C30 H30B 109.5 . . ?
H30A C30 H30C 109.5 . . ?
H30B C30 H30C 109.5 . . ?
C29 C31 H31A 109.5 . . ?
C29 C31 H31B 109.5 . . ?
C29 C31 H31C 109.5 . . ?
H31A C31 H31B 109.5 . . ?
H31A C31 H31C 109.5 . . ?
H31B C31 H31C 109.5 . . ?
C29 C32 H32A 109.5 . . ?
C29 C32 H32B 109.5 . . ?
C29 C32 H32C 109.5 . . ?
H32A C32 H32B 109.5 . . ?
H32A C32 H32C 109.5 . . ?
H32B C32 H32C 109.5 . . ?
Au2 C33 Ag1 88.0(2) . . ?
C34 C33 Au2 175.5(7) . . ?
C34 C33 Ag1 92.6(5) . . ?
C33 C34 C35 175.5(7) . . ?
C36 C35 C34 118.3(6) . . ?
C40 C35 C34 121.7(6) . . ?
C40 C35 C36 119.9(6) . . ?
C35 C36 H36 119.2 . . ?
C37 C36 C35 121.7(6) . . ?
C37 C36 H36 119.2 . . ?
C36 C37 C38 116.0(7) . . ?
C36 C37 C41 122.0(6) . . ?
C38 C37 C41 121.8(7) . . ?
C37 C38 H38 118.7 . . ?
C39 C38 C37 122.7(7) . . ?
C39 C38 H38 118.7 . . ?
C38 C39 C40 119.4(6) . . ?
C38 C39 C45 120.0(7) . . ?
C40 C39 C45 120.5(6) . . ?
C35 C40 C39 120.2(6) . . ?
C35 C40 H40 119.9 . . ?
C39 C40 H40 119.9 . . ?
C37 C41 C42 107.9(8) . . ?
C37 C41 C43 113.2(7) . . ?
C37 C41 C44 112.3(7) . . ?
C42 C41 C43 107.2(8) . . ?
C42 C41 C44 106.1(8) . . ?
C43 C41 C44 109.8(8) . . ?
C41 C42 H42A 109.5 . . ?
C41 C42 H42B 109.5 . . ?
C41 C42 H42C 109.5 . . ?
H42A C42 H42B 109.5 . . ?
H42A C42 H42C 109.5 . . ?
H42B C42 H42C 109.5 . . ?
C41 C43 H43A 109.5 . . ?
C41 C43 H43B 109.5 . . ?
C41 C43 H43C 109.5 . . ?
H43A C43 H43B 109.5 . . ?
H43A C43 H43C 109.5 . . ?
H43B C43 H43C 109.5 . . ?
C41 C44 H44A 109.5 . . ?
C41 C44 H44B 109.5 . . ?
C41 C44 H44C 109.5 . . ?
H44A C44 H44B 109.5 . . ?
H44A C44 H44C 109.5 . . ?
H44B C44 H44C 109.5 . . ?
C39 C45 C48 112.7(6) . . ?
C46 C45 C39 109.1(7) . . ?
C46 C45 C48 106.4(7) . . ?
C47 C45 C39 109.6(7) . . ?
C47 C45 C46 110.3(7) . . ?
C47 C45 C48 108.7(7) . . ?
C45 C46 H46A 109.5 . . ?
C45 C46 H46B 109.5 . . ?
C45 C46 H46C 109.5 . . ?
H46A C46 H46B 109.5 . . ?
H46A C46 H46C 109.5 . . ?
H46B C46 H46C 109.5 . . ?
C45 C47 H47A 109.5 . . ?
C45 C47 H47B 109.5 . . ?
C45 C47 H47C 109.5 . . ?
H47A C47 H47B 109.5 . . ?
H47A C47 H47C 109.5 . . ?
H47B C47 H47C 109.5 . . ?
C45 C48 H48A 109.5 . . ?
C45 C48 H48B 109.5 . . ?
C45 C48 H48C 109.5 . . ?
H48A C48 H48B 109.5 . . ?
H48A C48 H48C 109.5 . . ?
H48B C48 H48C 109.5 . . ?
Au2 C49 Ag4 84.0(3) . . ?
Cu1 C49 Au2 84.9(3) . . ?
Cu1 C49 Ag4 120.5(3) . . ?
C50 C49 Au2 168.2(7) . . ?
C50 C49 Ag4 107.4(6) . . ?
C50 C49 Cu1 86.6(6) . . ?
C49 C50 Cu1 60.8(5) . . ?
C49 C50 C51 175.6(8) . . ?
C51 C50 Cu1 122.4(6) . . ?
C52 C51 C50 121.3(7) . . ?
C52 C51 C56 121.2(7) . . ?
C56 C51 C50 117.3(6) . . ?
C51 C52 H52 119.6 . . ?
C51 C52 C53 120.7(8) . . ?
C53 C52 H52 119.6 . . ?
C52 C53 C57 123.2(9) . . ?
C54 C53 C52 116.7(8) . . ?
C54 C53 C57 120.1(9) . . ?
C53 C54 H54 118.1 . . ?
C53 C54 C55 123.9(9) . . ?
C55 C54 H54 118.1 . . ?
C54 C55 C61 122.9(8) . . ?
C54 C55 C354 110.8(8) . . ?
C56 C55 C54 117.7(9) . . ?
C56 C55 C61 118.5(8) . . ?
C56 C55 C354 129.3(8) . . ?
C51 C56 H56 120.1 . . ?
C55 C56 C51 119.7(8) . . ?
C55 C56 H56 120.1 . . ?
C53 C57 C59 111.1(9) . . ?
C53 C57 C60 108.3(10) . . ?
C58 C57 C53 113.1(11) . . ?
C58 C57 C59 113.4(10) . . ?
C58 C57 C60 101.6(11) . . ?
C59 C57 C60 108.7(12) . . ?
C57 C58 H58A 109.5 . . ?
C57 C58 H58B 109.5 . . ?
C57 C58 H58C 109.5 . . ?
H58A C58 H58B 109.5 . . ?
H58A C58 H58C 109.5 . . ?
H58B C58 H58C 109.5 . . ?
C57 C59 H59A 109.5 . . ?
C57 C59 H59B 109.5 . . ?
C57 C59 H59C 109.5 . . ?
H59A C59 H59B 109.5 . . ?
H59A C59 H59C 109.5 . . ?
H59B C59 H59C 109.5 . . ?
C57 C60 H60A 109.5 . . ?
C57 C60 H60B 109.5 . . ?
C57 C60 H60C 109.5 . . ?
H60A C60 H60B 109.5 . . ?
H60A C60 H60C 109.5 . . ?
H60B C60 H60C 109.5 . . ?
C62 C61 C55 112.8(8) . . ?
C62 C61 C64 109.6(10) . . ?
C63 C61 C55 103.9(8) . . ?
C63 C61 C62 109.5(8) . . ?
C63 C61 C64 108.6(8) . . ?
C64 C61 C55 112.3(8) . . ?
C61 C62 H62A 109.5 . . ?
C61 C62 H62B 109.5 . . ?
C61 C62 H62C 109.5 . . ?
H62A C62 H62B 109.5 . . ?
H62A C62 H62C 109.5 . . ?
H62B C62 H62C 109.5 . . ?
C61 C63 H63A 109.5 . . ?
C61 C63 H63B 109.5 . . ?
C61 C63 H63C 109.5 . . ?
H63A C63 H63B 109.5 . . ?
H63A C63 H63C 109.5 . . ?
H63B C63 H63C 109.5 . . ?
C61 C64 H64A 109.5 . . ?
C61 C64 H64B 109.5 . . ?
C61 C64 H64C 109.5 . . ?
H64A C64 H64B 109.5 . . ?
H64A C64 H64C 109.5 . . ?
H64B C64 H64C 109.5 . . ?
Au3 C65 Ag3 96.8(3) . . ?
Au3 C65 Cu3A 86.1(3) . . ?
Cu3A C65 Ag3 101.8(3) . . ?
C66 C65 Au3 172.7(6) . . ?
C66 C65 Ag3 88.7(4) . . ?
C66 C65 Cu3A 88.0(5) . . ?
C65 C66 Cu3A 60.6(4) . . ?
C65 C66 C67 176.1(7) . . ?
C67 C66 Cu3A 117.4(4) . . ?
C68 C67 C66 122.2(6) . . ?
C68 C67 C72 120.9(6) . . ?
C72 C67 C66 116.9(6) . . ?
C67 C68 H68 119.5 . . ?
C69 C68 C67 121.0(6) . . ?
C69 C68 H68 119.5 . . ?
C68 C69 C70 116.2(6) . . ?
C68 C69 C73 124.5(6) . . ?
C70 C69 C73 119.2(6) . . ?
C69 C70 H70 118.6 . . ?
C71 C70 C69 122.7(6) . . ?
C71 C70 H70 118.6 . . ?
C70 C71 C72 119.1(6) . . ?
C70 C71 C77 119.0(6) . . ?
C72 C71 C77 121.9(6) . . ?
C67 C72 H72 120.0 . . ?
C71 C72 C67 120.0(6) . . ?
C71 C72 H72 120.0 . . ?
C69 C73 C74 111.1(7) . . ?
C69 C73 C75 108.9(7) . . ?
C69 C73 C76 112.3(6) . . ?
C75 C73 C74 106.3(7) . . ?
C75 C73 C76 108.9(8) . . ?
C76 C73 C74 109.2(8) . . ?
C73 C74 H74A 109.5 . . ?
C73 C74 H74B 109.5 . . ?
C73 C74 H74C 109.5 . . ?
H74A C74 H74B 109.5 . . ?
H74A C74 H74C 109.5 . . ?
H74B C74 H74C 109.5 . . ?
C73 C75 H75A 109.5 . . ?
C73 C75 H75B 109.5 . . ?
C73 C75 H75C 109.5 . . ?
H75A C75 H75B 109.5 . . ?
H75A C75 H75C 109.5 . . ?
H75B C75 H75C 109.5 . . ?
C73 C76 H76A 109.5 . . ?
C73 C76 H76B 109.5 . . ?
C73 C76 H76C 109.5 . . ?
H76A C76 H76B 109.5 . . ?
H76A C76 H76C 109.5 . . ?
H76B C76 H76C 109.5 . . ?
C71 C77 C78 105.5(8) . . ?
C71 C77 C79 106.9(8) . . ?
C71 C77 C363 102.3(9) . . ?
C71 C77 C364 111.4(9) . . ?
C79 C77 C78 101.5(11) . . ?
C80 C77 C71 114.1(8) . . ?
C80 C77 C78 111.8(10) . . ?
C80 C77 C79 115.9(11) . . ?
C362 C77 C71 115.4(11) . . ?
C362 C77 C363 101.3(15) . . ?
C362 C77 C364 124.9(13) . . ?
C364 C77 C363 95.5(13) . . ?
C77 C78 H78A 109.5 . . ?
C77 C78 H78B 109.5 . . ?
C77 C78 H78C 109.5 . . ?
H78A C78 H78B 109.5 . . ?
H78A C78 H78C 109.5 . . ?
H78B C78 H78C 109.5 . . ?
C77 C79 H79A 109.5 . . ?
C77 C79 H79B 109.5 . . ?
C77 C79 H79C 109.5 . . ?
H79A C79 H79B 109.5 . . ?
H79A C79 H79C 109.5 . . ?
H79B C79 H79C 109.5 . . ?
C77 C80 H80A 109.5 . . ?
C77 C80 H80B 109.5 . . ?
C77 C80 H80C 109.5 . . ?
H80A C80 H80B 109.5 . . ?
H80A C80 H80C 109.5 . . ?
H80B C80 H80C 109.5 . . ?
Au3 C81 Ag4 94.0(3) . . ?
Au3 C81 Cu4A 88.3(3) . . ?
Cu4A C81 Ag4 104.3(3) . . ?
C82 C81 Au3 171.7(6) . . ?
C82 C81 Ag4 92.8(5) . . ?
C82 C81 Cu4A 85.3(5) . . ?
C81 C82 Cu4A 62.2(4) . . ?
C81 C82 C83 178.3(7) . . ?
C83 C82 Cu4A 117.1(5) . . ?
C84 C83 C82 118.1(6) . . ?
C88 C83 C82 121.3(6) . . ?
C88 C83 C84 120.5(6) . . ?
C83 C84 H84 120.7 . . ?
C85 C84 C83 118.6(6) . . ?
C85 C84 H84 120.7 . . ?
C84 C85 C89 117.7(7) . . ?
C86 C85 C84 119.3(7) . . ?
C86 C85 C89 122.9(6) . . ?
C85 C86 H86 118.1 . . ?
C87 C86 C85 123.9(7) . . ?
C87 C86 H86 118.1 . . ?
C86 C87 C88 117.0(7) . . ?
C86 C87 C93 120.5(7) . . ?
C88 C87 C93 122.5(7) . . ?
C83 C88 C87 120.6(6) . . ?
C83 C88 H88 119.7 . . ?
C87 C88 H88 119.7 . . ?
C90 C89 C85 110.8(7) . . ?
C90 C89 C91 111.8(8) . . ?
C91 C89 C85 107.1(7) . . ?
C92 C89 C85 111.7(7) . . ?
C92 C89 C90 107.0(7) . . ?
C92 C89 C91 108.4(8) . . ?
C89 C90 H90A 109.5 . . ?
C89 C90 H90B 109.5 . . ?
C89 C90 H90C 109.5 . . ?
H90A C90 H90B 109.5 . . ?
H90A C90 H90C 109.5 . . ?
H90B C90 H90C 109.5 . . ?
C89 C91 H91A 109.5 . . ?
C89 C91 H91B 109.5 . . ?
C89 C91 H91C 109.5 . . ?
H91A C91 H91B 109.5 . . ?
H91A C91 H91C 109.5 . . ?
H91B C91 H91C 109.5 . . ?
C89 C92 H92A 109.5 . . ?
C89 C92 H92B 109.5 . . ?
C89 C92 H92C 109.5 . . ?
H92A C92 H92B 109.5 . . ?
H92A C92 H92C 109.5 . . ?
H92B C92 H92C 109.5 . . ?
C87 C93 C94 108.9(8) . . ?
C87 C93 C95 112.2(6) . . ?
C94 C93 C95 106.6(8) . . ?
C96 C93 C87 110.2(8) . . ?
C96 C93 C94 111.4(7) . . ?
C96 C93 C95 107.5(8) . . ?
C93 C94 H94A 109.5 . . ?
C93 C94 H94B 109.5 . . ?
C93 C94 H94C 109.5 . . ?
H94A C94 H94B 109.5 . . ?
H94A C94 H94C 109.5 . . ?
H94B C94 H94C 109.5 . . ?
C93 C95 H95A 109.5 . . ?
C93 C95 H95B 109.5 . . ?
C93 C95 H95C 109.5 . . ?
H95A C95 H95B 109.5 . . ?
H95A C95 H95C 109.5 . . ?
H95B C95 H95C 109.5 . . ?
C93 C96 H96A 109.5 . . ?
C93 C96 H96B 109.5 . . ?
C93 C96 H96C 109.5 . . ?
H96A C96 H96B 109.5 . . ?
H96A C96 H96C 109.5 . . ?
H96B C96 H96C 109.5 . . ?
Au4 C97 Ag2 85.3(2) . . ?
C98 C97 Au4 175.8(6) . . ?
C98 C97 Ag2 95.5(4) . . ?
C97 C98 C99 174.9(7) . . ?
C100 C99 C98 121.6(6) . . ?
C104 C99 C98 118.5(6) . . ?
C104 C99 C100 119.9(6) . . ?
C99 C100 H100 119.3 . . ?
C101 C100 C99 121.3(6) . . ?
C101 C100 H100 119.3 . . ?
C100 C101 C102 118.2(6) . . ?
C100 C101 C105 120.1(7) . . ?
C100 C101 C10A 122.4(7) . . ?
C102 C101 C105 121.6(7) . . ?
C102 C101 C10A 119.1(7) . . ?
C101 C102 H102 118.6 . . ?
C101 C102 C103 122.8(6) . . ?
C103 C102 H102 118.6 . . ?
C102 C103 C109 120.0(6) . . ?
C104 C103 C102 117.2(6) . . ?
C104 C103 C109 122.8(6) . . ?
C99 C104 C103 120.6(6) . . ?
C99 C104 H104 119.7 . . ?
C103 C104 H104 119.7 . . ?
C106 C105 C101 106.8(10) . . ?
C106 C105 C107 102.1(11) . . ?
C106 C105 C108 107.9(13) . . ?
C107 C105 C101 113.7(9) . . ?
C108 C105 C101 113.4(10) . . ?
C108 C105 C107 111.9(13) . . ?
C105 C106 H10D 109.5 . . ?
C105 C106 H10E 109.5 . . ?
C105 C106 H10F 109.5 . . ?
H10D C106 H10E 109.5 . . ?
H10D C106 H10F 109.5 . . ?
H10E C106 H10F 109.5 . . ?
C105 C107 H10G 109.5 . . ?
C105 C107 H10H 109.5 . . ?
C105 C107 H10I 109.5 . . ?
H10G C107 H10H 109.5 . . ?
H10G C107 H10I 109.5 . . ?
H10H C107 H10I 109.5 . . ?
C105 C108 H10J 109.5 . . ?
C105 C108 H10K 109.5 . . ?
C105 C108 H10L 109.5 . . ?
H10J C108 H10K 109.5 . . ?
H10J C108 H10L 109.5 . . ?
H10K C108 H10L 109.5 . . ?
C103 C109 C110 113.0(7) . . ?
C111 C109 C103 111.7(8) . . ?
C111 C109 C110 107.4(9) . . ?
C111 C109 C112 107.9(9) . . ?
C112 C109 C103 111.3(7) . . ?
C112 C109 C110 105.2(9) . . ?
C109 C110 H11D 109.5 . . ?
C109 C110 H11E 109.5 . . ?
C109 C110 H11F 109.5 . . ?
H11D C110 H11E 109.5 . . ?
H11D C110 H11F 109.5 . . ?
H11E C110 H11F 109.5 . . ?
C109 C111 H11G 109.5 . . ?
C109 C111 H11H 109.5 . . ?
C109 C111 H11I 109.5 . . ?
H11G C111 H11H 109.5 . . ?
H11G C111 H11I 109.5 . . ?
H11H C111 H11I 109.5 . . ?
C109 C112 H11J 109.5 . . ?
C109 C112 H11K 109.5 . . ?
C109 C112 H11L 109.5 . . ?
H11J C112 H11K 109.5 . . ?
H11J C112 H11L 109.5 . . ?
H11K C112 H11L 109.5 . . ?
Au4 C113 Ag3 85.7(2) . . ?
Au4 C113 Cu2 86.5(2) . . ?
Au4 C113 Cu2A 76.4(3) . . ?
Cu2 C113 Ag3 116.1(3) . . ?
Cu2A C113 Ag3 102.7(3) . . ?
C114 C113 Au4 166.1(5) . . ?
C114 C113 Ag3 103.9(4) . . ?
C114 C113 Cu2 80.3(4) . . ?
C114 C113 Cu2A 91.6(5) . . ?
C113 C114 Cu2 65.7(4) . . ?
C113 C114 C115 169.3(7) . . ?
C115 C114 Cu2 123.4(5) . . ?
C116 C115 C114 119.9(6) . . ?
C116 C115 C120 121.9(6) . . ?
C120 C115 C114 118.2(6) . . ?
C115 C116 H116 119.0 . . ?
C115 C116 C117 122.0(7) . . ?
C117 C116 H116 119.0 . . ?
C116 C117 C121 119.9(7) . . ?
C118 C117 C116 114.9(6) . . ?
C118 C117 C121 125.0(7) . . ?
C117 C118 H118 117.9 . . ?
C117 C118 C119 124.2(7) . . ?
C119 C118 H118 117.9 . . ?
C118 C119 C125 120.6(7) . . ?
C120 C119 C118 118.0(7) . . ?
C120 C119 C125 121.4(6) . . ?
C115 C120 H120 120.5 . . ?
C119 C120 C115 118.9(6) . . ?
C119 C120 H120 120.5 . . ?
C117 C121 C123 111.4(7) . . ?
C117 C121 C124 111.1(7) . . ?
C122 C121 C117 110.6(7) . . ?
C122 C121 C123 110.6(8) . . ?
C122 C121 C124 107.8(8) . . ?
C123 C121 C124 105.1(8) . . ?
C121 C122 H12D 109.5 . . ?
C121 C122 H12E 109.5 . . ?
C121 C122 H12F 109.5 . . ?
H12D C122 H12E 109.5 . . ?
H12D C122 H12F 109.5 . . ?
H12E C122 H12F 109.5 . . ?
C121 C123 H12G 109.5 . . ?
C121 C123 H12H 109.5 . . ?
C121 C123 H12I 109.5 . . ?
H12G C123 H12H 109.5 . . ?
H12G C123 H12I 109.5 . . ?
H12H C123 H12I 109.5 . . ?
C121 C124 H12J 109.5 . . ?
C121 C124 H12K 109.5 . . ?
C121 C124 H12L 109.5 . . ?
H12J C124 H12K 109.5 . . ?
H12J C124 H12L 109.5 . . ?
H12K C124 H12L 109.5 . . ?
C119 C125 C128 105.3(7) . . ?
C126 C125 C119 108.5(7) . . ?
C126 C125 C128 110.4(7) . . ?
C127 C125 C119 113.5(7) . . ?
C127 C125 C126 110.3(8) . . ?
C127 C125 C128 108.7(7) . . ?
C125 C126 H12M 109.5 . . ?
C125 C126 H12N 109.5 . . ?
C125 C126 H12O 109.5 . . ?
H12M C126 H12N 109.5 . . ?
H12M C126 H12O 109.5 . . ?
H12N C126 H12O 109.5 . . ?
C125 C127 H12P 109.5 . . ?
C125 C127 H12Q 109.5 . . ?
C125 C127 H12R 109.5 . . ?
H12P C127 H12Q 109.5 . . ?
H12P C127 H12R 109.5 . . ?
H12Q C127 H12R 109.5 . . ?
C125 C128 H12S 109.5 . . ?
C125 C128 H12T 109.5 . . ?
C125 C128 H12U 109.5 . . ?
H12S C128 H12T 109.5 . . ?
H12S C128 H12U 109.5 . . ?
H12T C128 H12U 109.5 . . ?
Cu3 C129 Au5 93.3(3) . . ?
Cu3A C129 Au5 95.9(4) . . ?
C130 C129 Au5 178.1(8) . . ?
C130 C129 Cu3 85.2(6) . . ?
C130 C129 Cu3A 84.3(6) . . ?
C129 C130 Cu3 60.3(5) . . ?
C129 C130 Cu3A 61.2(5) . . ?
C129 C130 C131 167.6(9) . . ?
C131 C130 Cu3 130.9(7) . . ?
C131 C130 Cu3A 129.2(6) . . ?
C132 C131 C130 121.1(8) . . ?
C136 C131 C130 117.5(9) . . ?
C136 C131 C132 121.1(8) . . ?
C131 C132 H132 120.0 . . ?
C131 C132 C133 120.1(7) . . ?
C133 C132 H132 120.0 . . ?
C132 C133 C137 120.2(8) . . ?
C134 C133 C132 117.1(8) . . ?
C134 C133 C137 122.7(8) . . ?
C133 C134 H134 119.1 . . ?
C133 C134 C135 121.7(8) . . ?
C135 C134 H134 119.1 . . ?
C134 C135 C141 119.9(8) . . ?
C136 C135 C134 117.8(9) . . ?
C136 C135 C141 121.9(10) . . ?
C131 C136 C135 122.1(10) . . ?
C131 C136 H136 119.0 . . ?
C135 C136 H136 119.0 . . ?
C133 C137 C138 105.6(9) . . ?
C139 C137 C133 113.4(8) . . ?
C139 C137 C138 107.2(9) . . ?
C139 C137 C140 115.1(10) . . ?
C140 C137 C133 112.1(9) . . ?
C140 C137 C138 102.2(9) . . ?
C137 C138 H13A 109.5 . . ?
C137 C138 H13B 109.5 . . ?
C137 C138 H13C 109.5 . . ?
H13A C138 H13B 109.5 . . ?
H13A C138 H13C 109.5 . . ?
H13B C138 H13C 109.5 . . ?
C137 C139 H13D 109.5 . . ?
C137 C139 H13E 109.5 . . ?
C137 C139 H13F 109.5 . . ?
H13D C139 H13E 109.5 . . ?
H13D C139 H13F 109.5 . . ?
H13E C139 H13F 109.5 . . ?
C137 C140 H14D 109.5 . . ?
C137 C140 H14E 109.5 . . ?
C137 C140 H14F 109.5 . . ?
H14D C140 H14E 109.5 . . ?
H14D C140 H14F 109.5 . . ?
H14E C140 H14F 109.5 . . ?
C135 C141 C144 104.5(10) . . ?
C142 C141 C135 114.3(12) . . ?
C142 C141 C143 111.1(12) . . ?
C142 C141 C144 107.9(10) . . ?
C143 C141 C135 112.8(9) . . ?
C143 C141 C144 105.5(12) . . ?
C141 C142 H14G 109.5 . . ?
C141 C142 H14H 109.5 . . ?
C141 C142 H14I 109.5 . . ?
H14G C142 H14H 109.5 . . ?
H14G C142 H14I 109.5 . . ?
H14H C142 H14I 109.5 . . ?
C141 C143 H14J 109.5 . . ?
C141 C143 H14K 109.5 . . ?
C141 C143 H14L 109.5 . . ?
H14J C143 H14K 109.5 . . ?
H14J C143 H14L 109.5 . . ?
H14K C143 H14L 109.5 . . ?
C141 C144 H14M 109.5 . . ?
C141 C144 H14N 109.5 . . ?
C141 C144 H14O 109.5 . . ?
H14M C144 H14N 109.5 . . ?
H14M C144 H14O 109.5 . . ?
H14N C144 H14O 109.5 . . ?
Cu4 C145 Au5 89.0(4) . . ?
Cu4A C145 Au5 91.7(4) . . ?
C146 C145 Au5 175.6(8) . . ?
C146 C145 Cu4 86.7(7) . . ?
C146 C145 Cu4A 86.7(7) . . ?
C145 C146 Cu4 61.4(5) . . ?
C145 C146 Cu4A 62.0(6) . . ?
C145 C146 C147 166.8(10) . . ?
C147 C146 Cu4 129.3(6) . . ?
C147 C146 Cu4A 129.5(7) . . ?
C148 C147 C146 121.0(8) . . ?
C148 C147 C152 118.2(8) . . ?
C152 C147 C146 120.8(8) . . ?
C147 C148 H148 119.4 . . ?
C149 C148 C147 121.1(9) . . ?
C149 C148 H148 119.4 . . ?
C148 C149 C150 118.8(8) . . ?
C148 C149 C153 121.2(10) . . ?
C150 C149 C153 119.8(8) . . ?
C149 C150 H150 118.7 . . ?
C149 C150 C151 122.6(8) . . ?
C151 C150 H150 118.7 . . ?
C150 C151 C157 120.6(7) . . ?
C152 C151 C150 117.8(8) . . ?
C152 C151 C157 121.4(7) . . ?
C147 C152 H152 119.4 . . ?
C151 C152 C147 121.2(8) . . ?
C151 C152 H152 119.4 . . ?
C149 C153 C155 108.0(10) . . ?
C154 C153 C149 108.6(10) . . ?
C154 C153 C155 105.3(10) . . ?
C156 C153 C149 111.3(9) . . ?
C156 C153 C154 119.4(12) . . ?
C156 C153 C155 103.4(10) . . ?
C153 C154 H15D 109.5 . . ?
C153 C154 H15E 109.5 . . ?
C153 C154 H15F 109.5 . . ?
H15D C154 H15E 109.5 . . ?
H15D C154 H15F 109.5 . . ?
H15E C154 H15F 109.5 . . ?
C153 C155 H15G 109.5 . . ?
C153 C155 H15H 109.5 . . ?
C153 C155 H15I 109.5 . . ?
H15G C155 H15H 109.5 . . ?
H15G C155 H15I 109.5 . . ?
H15H C155 H15I 109.5 . . ?
C153 C156 H15J 109.5 . . ?
C153 C156 H15K 109.5 . . ?
C153 C156 H15L 109.5 . . ?
H15J C156 H15K 109.5 . . ?
H15J C156 H15L 109.5 . . ?
H15K C156 H15L 109.5 . . ?
C151 C157 C158 108.3(8) . . ?
C151 C157 C160 110.9(7) . . ?
C159 C157 C151 115.7(9) . . ?
C159 C157 C158 106.5(10) . . ?
C159 C157 C160 109.8(10) . . ?
C160 C157 C158 105.0(8) . . ?
C157 C158 H15M 109.5 . . ?
C157 C158 H15N 109.5 . . ?
C157 C158 H15O 109.5 . . ?
H15M C158 H15N 109.5 . . ?
H15M C158 H15O 109.5 . . ?
H15N C158 H15O 109.5 . . ?
C157 C159 H15P 109.5 . . ?
C157 C159 H15Q 109.5 . . ?
C157 C159 H15R 109.5 . . ?
H15P C159 H15Q 109.5 . . ?
H15P C159 H15R 109.5 . . ?
H15Q C159 H15R 109.5 . . ?
C157 C160 H16D 109.5 . . ?
C157 C160 H16E 109.5 . . ?
C157 C160 H16F 109.5 . . ?
H16D C160 H16E 109.5 . . ?
H16D C160 H16F 109.5 . . ?
H16E C160 H16F 109.5 . . ?
Au6 C161 Ag1 85.4(2) . . ?
Cu3 C161 Au6 85.4(2) . . ?
Cu3 C161 Ag1 113.6(3) . . ?
C162 C161 Au6 167.6(6) . . ?
C162 C161 Ag1 106.4(4) . . ?
C162 C161 Cu3 86.1(5) . . ?
C161 C162 Cu3 61.0(4) . . ?
C161 C162 C163 176.0(7) . . ?
C163 C162 Cu3 120.4(5) . . ?
C164 C163 C162 119.9(6) . . ?
C164 C163 C168 119.8(6) . . ?
C168 C163 C162 120.2(6) . . ?
C163 C164 H164 119.3 . . ?
C163 C164 C165 121.3(7) . . ?
C165 C164 H164 119.3 . . ?
C164 C165 C166 117.4(7) . . ?
C164 C165 C169 120.0(7) . . ?
C166 C165 C169 122.6(7) . . ?
C165 C166 H166 118.4 . . ?
C165 C166 C167 123.2(7) . . ?
C167 C166 H166 118.4 . . ?
C166 C167 C173 122.5(7) . . ?
C168 C167 C166 117.8(7) . . ?
C168 C167 C173 119.7(7) . . ?
C163 C168 H168 119.9 . . ?
C167 C168 C163 120.2(7) . . ?
C167 C168 H168 119.9 . . ?
C165 C169 C170 107.1(6) . . ?
C165 C169 C172 110.8(7) . . ?
C171 C169 C165 112.6(7) . . ?
C171 C169 C170 110.1(7) . . ?
C171 C169 C172 110.0(7) . . ?
C172 C169 C170 106.1(7) . . ?
C169 C170 H17A 109.5 . . ?
C169 C170 H17B 109.5 . . ?
C169 C170 H17C 109.5 . . ?
H17A C170 H17B 109.5 . . ?
H17A C170 H17C 109.5 . . ?
H17B C170 H17C 109.5 . . ?
C169 C171 H17D 109.5 . . ?
C169 C171 H17E 109.5 . . ?
C169 C171 H17F 109.5 . . ?
H17D C171 H17E 109.5 . . ?
H17D C171 H17F 109.5 . . ?
H17E C171 H17F 109.5 . . ?
C169 C172 H17G 109.5 . . ?
C169 C172 H17H 109.5 . . ?
C169 C172 H17I 109.5 . . ?
H17G C172 H17H 109.5 . . ?
H17G C172 H17I 109.5 . . ?
H17H C172 H17I 109.5 . . ?
C167 C173 C174 109.3(7) . . ?
C167 C173 C175 111.3(7) . . ?
C174 C173 C175 111.6(9) . . ?
C176 C173 C167 110.0(8) . . ?
C176 C173 C174 109.9(8) . . ?
C176 C173 C175 104.6(8) . . ?
C173 C174 H17J 109.5 . . ?
C173 C174 H17K 109.5 . . ?
C173 C174 H17L 109.5 . . ?
H17J C174 H17K 109.5 . . ?
H17J C174 H17L 109.5 . . ?
H17K C174 H17L 109.5 . . ?
C173 C175 H17M 109.5 . . ?
C173 C175 H17N 109.5 . . ?
C173 C175 H17O 109.5 . . ?
H17M C175 H17N 109.5 . . ?
H17M C175 H17O 109.5 . . ?
H17N C175 H17O 109.5 . . ?
C173 C176 H17P 109.5 . . ?
C173 C176 H17Q 109.5 . . ?
C173 C176 H17R 109.5 . . ?
H17P C176 H17Q 109.5 . . ?
H17P C176 H17R 109.5 . . ?
H17Q C176 H17R 109.5 . . ?
Au6 C177 Ag3 83.8(2) . . ?
C178 C177 Au6 172.8(7) . . ?
C178 C177 Ag3 97.9(5) . . ?
C177 C178 C179 176.1(7) . . ?
C178 C179 C184 121.7(6) . . ?
C180 C179 C178 120.1(6) . . ?
C180 C179 C184 118.0(6) . . ?
C179 C180 H180 119.2 . . ?
C179 C180 C181 121.6(6) . . ?
C181 C180 H180 119.2 . . ?
C180 C181 C185 122.0(6) . . ?
C182 C181 C180 115.8(6) . . ?
C182 C181 C185 122.2(6) . . ?
C181 C182 H182 118.1 . . ?
C183 C182 C181 123.7(7) . . ?
C183 C182 H182 118.1 . . ?
C182 C183 C189 120.5(7) . . ?
C182 C183 C365 120.0(7) . . ?
C184 C183 C182 118.5(7) . . ?
C184 C183 C189 120.5(7) . . ?
C184 C183 C365 121.1(7) . . ?
C179 C184 H184 118.8 . . ?
C183 C184 C179 122.3(7) . . ?
C183 C184 H184 118.8 . . ?
C181 C185 C188 108.3(7) . . ?
C186 C185 C181 112.2(7) . . ?
C186 C185 C188 109.1(8) . . ?
C187 C185 C181 111.4(7) . . ?
C187 C185 C186 108.8(8) . . ?
C187 C185 C188 106.9(8) . . ?
C185 C186 H18A 109.5 . . ?
C185 C186 H18B 109.5 . . ?
C185 C186 H18C 109.5 . . ?
H18A C186 H18B 109.5 . . ?
H18A C186 H18C 109.5 . . ?
H18B C186 H18C 109.5 . . ?
C185 C187 H18D 109.5 . . ?
C185 C187 H18E 109.5 . . ?
C185 C187 H18F 109.5 . . ?
H18D C187 H18E 109.5 . . ?
H18D C187 H18F 109.5 . . ?
H18E C187 H18F 109.5 . . ?
C185 C188 H18G 109.5 . . ?
C185 C188 H18H 109.5 . . ?
C185 C188 H18I 109.5 . . ?
H18G C188 H18H 109.5 . . ?
H18G C188 H18I 109.5 . . ?
H18H C188 H18I 109.5 . . ?
C190 C189 C183 111.9(9) . . ?
C190 C189 C192 107.3(10) . . ?
C191 C189 C183 104.9(8) . . ?
C191 C189 C190 107.4(10) . . ?
C191 C189 C192 111.3(10) . . ?
C192 C189 C183 113.9(9) . . ?
C189 C190 H19A 109.5 . . ?
C189 C190 H19B 109.5 . . ?
C189 C190 H19C 109.5 . . ?
H19A C190 H19B 109.5 . . ?
H19A C190 H19C 109.5 . . ?
H19B C190 H19C 109.5 . . ?
C189 C191 H19D 109.5 . . ?
C189 C191 H19E 109.5 . . ?
C189 C191 H19F 109.5 . . ?
H19D C191 H19E 109.5 . . ?
H19D C191 H19F 109.5 . . ?
H19E C191 H19F 109.5 . . ?
C189 C192 H19G 109.5 . . ?
C189 C192 H19H 109.5 . . ?
C189 C192 H19I 109.5 . . ?
H19G C192 H19H 109.5 . . ?
H19G C192 H19I 109.5 . . ?
H19H C192 H19I 109.5 . . ?
Au7 C193 Ag1 94.3(3) . . ?
Au7 C193 Cu1A 84.0(2) . . ?
Cu1A C193 Ag1 101.4(3) . . ?
C194 C193 Au7 171.5(6) . . ?
C194 C193 Ag1 91.9(5) . . ?
C194 C193 Cu1A 89.1(5) . . ?
C193 C194 Cu1A 59.8(4) . . ?
C193 C194 C195 179.0(7) . . ?
C195 C194 Cu1A 120.9(5) . . ?
C194 C195 C196 117.8(6) . . ?
C200 C195 C194 121.5(6) . . ?
C200 C195 C196 120.6(6) . . ?
C195 C196 H196 121.1 . . ?
C197 C196 C195 117.8(6) . . ?
C197 C196 H196 121.1 . . ?
C196 C197 C198 119.8(6) . . ?
C196 C197 C201 120.8(6) . . ?
C198 C197 C201 119.4(6) . . ?
C197 C198 H198 117.8 . . ?
C199 C198 C197 124.5(7) . . ?
C199 C198 H198 117.8 . . ?
C198 C199 C200 116.0(6) . . ?
C198 C199 C205 122.2(6) . . ?
C200 C199 C205 121.6(6) . . ?
C195 C200 C199 121.1(6) . . ?
C195 C200 H200 119.5 . . ?
C199 C200 H200 119.5 . . ?
C202 C201 C197 113.3(7) . . ?
C202 C201 C203 107.1(8) . . ?
C203 C201 C197 108.8(7) . . ?
C204 C201 C197 110.3(7) . . ?
C204 C201 C202 109.0(7) . . ?
C204 C201 C203 108.2(8) . . ?
C201 C202 H20A 109.5 . . ?
C201 C202 H20B 109.5 . . ?
C201 C202 H20C 109.5 . . ?
H20A C202 H20B 109.5 . . ?
H20A C202 H20C 109.5 . . ?
H20B C202 H20C 109.5 . . ?
C201 C203 H20D 109.5 . . ?
C201 C203 H20E 109.5 . . ?
C201 C203 H20F 109.5 . . ?
H20D C203 H20E 109.5 . . ?
H20D C203 H20F 109.5 . . ?
H20E C203 H20F 109.5 . . ?
C201 C204 H20G 109.5 . . ?
C201 C204 H20H 109.5 . . ?
C201 C204 H20I 109.5 . . ?
H20G C204 H20H 109.5 . . ?
H20G C204 H20I 109.5 . . ?
H20H C204 H20I 109.5 . . ?
C199 C205 C208 110.5(6) . . ?
C206 C205 C199 111.9(6) . . ?
C206 C205 C207 110.2(8) . . ?
C206 C205 C208 107.5(7) . . ?
C207 C205 C199 108.5(7) . . ?
C207 C205 C208 108.3(7) . . ?
C205 C206 H20J 109.5 . . ?
C205 C206 H20K 109.5 . . ?
C205 C206 H20L 109.5 . . ?
H20J C206 H20K 109.5 . . ?
H20J C206 H20L 109.5 . . ?
H20K C206 H20L 109.5 . . ?
C205 C207 H20M 109.5 . . ?
C205 C207 H20N 109.5 . . ?
C205 C207 H20O 109.5 . . ?
H20M C207 H20N 109.5 . . ?
H20M C207 H20O 109.5 . . ?
H20N C207 H20O 109.5 . . ?
C205 C208 H20P 109.5 . . ?
C205 C208 H20Q 109.5 . . ?
C205 C208 H20R 109.5 . . ?
H20P C208 H20Q 109.5 . . ?
H20P C208 H20R 109.5 . . ?
H20Q C208 H20R 109.5 . . ?
Au7 C209 Ag2 95.7(2) . . ?
Au7 C209 Ag4 80.6(2) . . ?
Ag2 C209 Ag4 97.4(2) . . ?
C210 C209 Au7 173.0(6) . . ?
C210 C209 Ag2 89.4(5) . . ?
C210 C209 Ag4 103.6(5) . . ?
C209 C210 C211 175.6(7) . . ?
C212 C211 C210 118.1(6) . . ?
C216 C211 C210 121.0(5) . . ?
C216 C211 C212 120.9(6) . . ?
C211 C212 H212 120.0 . . ?
C213 C212 C211 119.9(7) . . ?
C213 C212 H212 120.0 . . ?
C212 C213 C214 118.8(7) . . ?
C212 C213 C217 122.4(7) . . ?
C214 C213 C217 118.8(7) . . ?
C213 C214 H214 118.9 . . ?
C213 C214 C215 122.3(7) . . ?
C215 C214 H214 118.9 . . ?
C214 C215 C221 118.3(6) . . ?
C216 C215 C214 119.2(6) . . ?
C216 C215 C221 122.5(6) . . ?
C211 C216 H216 120.5 . . ?
C215 C216 C211 119.0(6) . . ?
C215 C216 H216 120.5 . . ?
C213 C217 C219 105.7(9) . . ?
C218 C217 C213 113.2(8) . . ?
C218 C217 C219 100.6(9) . . ?
C220 C217 C213 113.1(8) . . ?
C220 C217 C218 118.5(11) . . ?
C220 C217 C219 103.4(9) . . ?
C217 C218 H21A 109.5 . . ?
C217 C218 H21B 109.5 . . ?
C217 C218 H21C 109.5 . . ?
H21A C218 H21B 109.5 . . ?
H21A C218 H21C 109.5 . . ?
H21B C218 H21C 109.5 . . ?
C217 C219 H21D 109.5 . . ?
C217 C219 H21E 109.5 . . ?
C217 C219 H21F 109.5 . . ?
H21D C219 H21E 109.5 . . ?
H21D C219 H21F 109.5 . . ?
H21E C219 H21F 109.5 . . ?
C217 C220 H22A 109.5 . . ?
C217 C220 H22B 109.5 . . ?
C217 C220 H22C 109.5 . . ?
H22A C220 H22B 109.5 . . ?
H22A C220 H22C 109.5 . . ?
H22B C220 H22C 109.5 . . ?
C215 C221 C224 111.1(6) . . ?
C222 C221 C215 110.5(6) . . ?
C222 C221 C223 109.3(7) . . ?
C222 C221 C224 107.5(7) . . ?
C223 C221 C215 109.3(7) . . ?
C223 C221 C224 109.0(7) . . ?
C221 C222 H22D 109.5 . . ?
C221 C222 H22E 109.5 . . ?
C221 C222 H22F 109.5 . . ?
H22D C222 H22E 109.5 . . ?
H22D C222 H22F 109.5 . . ?
H22E C222 H22F 109.5 . . ?
C221 C223 H22G 109.5 . . ?
C221 C223 H22H 109.5 . . ?
C221 C223 H22I 109.5 . . ?
H22G C223 H22H 109.5 . . ?
H22G C223 H22I 109.5 . . ?
H22H C223 H22I 109.5 . . ?
C221 C224 H22J 109.5 . . ?
C221 C224 H22K 109.5 . . ?
C221 C224 H22L 109.5 . . ?
H22J C224 H22K 109.5 . . ?
H22J C224 H22L 109.5 . . ?
H22K C224 H22L 109.5 . . ?
Au8 C225 Ag4 85.0(2) . . ?
C226 C225 Au8 174.0(6) . . ?
C226 C225 Ag4 95.8(5) . . ?
C225 C226 C227 175.2(8) . . ?
C228 C227 C226 120.2(6) . . ?
C228 C227 C232 122.0(6) . . ?
C232 C227 C226 117.7(7) . . ?
C227 C228 H228 119.9 . . ?
C227 C228 C229 120.3(6) . . ?
C229 C228 H228 119.9 . . ?
C228 C229 C230 118.7(7) . . ?
C228 C229 C233 122.2(7) . . ?
C230 C229 C233 119.1(7) . . ?
C229 C230 H230 118.9 . . ?
C231 C230 C229 122.2(7) . . ?
C231 C230 H230 118.9 . . ?
C230 C231 C232 117.8(7) . . ?
C230 C231 C237 121.6(7) . . ?
C232 C231 C237 120.6(7) . . ?
C227 C232 C231 118.8(7) . . ?
C227 C232 H232 120.6 . . ?
C231 C232 H232 120.6 . . ?
C234 C233 C229 109.7(7) . . ?
C235 C233 C229 109.6(8) . . ?
C235 C233 C234 109.2(10) . . ?
C235 C233 C236 111.3(10) . . ?
C236 C233 C229 108.0(8) . . ?
C236 C233 C234 109.0(9) . . ?
C233 C234 H23A 109.5 . . ?
C233 C234 H23B 109.5 . . ?
C233 C234 H23C 109.5 . . ?
H23A C234 H23B 109.5 . . ?
H23A C234 H23C 109.5 . . ?
H23B C234 H23C 109.5 . . ?
C233 C235 H23D 109.5 . . ?
C233 C235 H23E 109.5 . . ?
C233 C235 H23F 109.5 . . ?
H23D C235 H23E 109.5 . . ?
H23D C235 H23F 109.5 . . ?
H23E C235 H23F 109.5 . . ?
C233 C236 H23G 109.5 . . ?
C233 C236 H23H 109.5 . . ?
C233 C236 H23I 109.5 . . ?
H23G C236 H23H 109.5 . . ?
H23G C236 H23I 109.5 . . ?
H23H C236 H23I 109.5 . . ?
C231 C237 C238 108.8(9) . . ?
C239 C237 C231 109.3(8) . . ?
C239 C237 C238 114.2(9) . . ?
C239 C237 C240 112.0(11) . . ?
C240 C237 C231 112.4(8) . . ?
C240 C237 C238 99.7(9) . . ?
C237 C238 H23J 109.5 . . ?
C237 C238 H23K 109.5 . . ?
C237 C238 H23L 109.5 . . ?
H23J C238 H23K 109.5 . . ?
H23J C238 H23L 109.5 . . ?
H23K C238 H23L 109.5 . . ?
C237 C239 H23M 109.5 . . ?
C237 C239 H23N 109.5 . . ?
C237 C239 H23O 109.5 . . ?
H23M C239 H23N 109.5 . . ?
H23M C239 H23O 109.5 . . ?
H23N C239 H23O 109.5 . . ?
C237 C240 H24A 109.5 . . ?
C237 C240 H24B 109.5 . . ?
C237 C240 H24C 109.5 . . ?
H24A C240 H24B 109.5 . . ?
H24A C240 H24C 109.5 . . ?
H24B C240 H24C 109.5 . . ?
Au8 C241 Ag2 84.1(3) . . ?
Cu4 C241 Au8 85.3(3) . . ?
Cu4 C241 Ag2 119.1(3) . . ?
C242 C241 Au8 168.6(6) . . ?
C242 C241 Ag2 106.4(5) . . ?
C242 C241 Cu4 85.6(5) . . ?
C241 C242 Cu4 60.9(4) . . ?
C241 C242 C243 175.1(7) . . ?
C243 C242 Cu4 120.1(5) . . ?
C242 C243 C244 121.0(7) . . ?
C242 C243 C248 121.1(6) . . ?
C248 C243 C244 117.9(7) . . ?
C243 C244 H244 118.7 . . ?
C245 C244 C243 122.5(8) . . ?
C245 C244 H244 118.7 . . ?
C244 C245 C246 118.7(7) . . ?
C244 C245 C249 121.6(8) . . ?
C244 C245 C347 120.3(8) . . ?
C246 C245 C249 119.2(8) . . ?
C246 C245 C347 119.8(9) . . ?
C245 C246 H246 118.8 . . ?
C245 C246 C247 122.4(8) . . ?
C247 C246 H246 118.8 . . ?
C246 C247 C253 124.0(8) . . ?
C246 C247 C358 115.8(12) . . ?
C248 C247 C246 117.4(7) . . ?
C248 C247 C253 118.7(8) . . ?
C248 C247 C358 125.3(12) . . ?
C243 C248 H248 119.5 . . ?
C247 C248 C243 120.9(7) . . ?
C247 C248 H248 119.5 . . ?
C250 C249 C245 115.3(11) . . ?
C250 C249 C251 107.2(12) . . ?
C251 C249 C245 112.7(10) . . ?
C252 C249 C245 103.9(10) . . ?
C252 C249 C250 108.6(10) . . ?
C252 C249 C251 109.0(12) . . ?
C249 C250 H25A 109.5 . . ?
C249 C250 H25B 109.5 . . ?
C249 C250 H25C 109.5 . . ?
H25A C250 H25B 109.5 . . ?
H25A C250 H25C 109.5 . . ?
H25B C250 H25C 109.5 . . ?
C249 C251 H25D 109.5 . . ?
C249 C251 H25E 109.5 . . ?
C249 C251 H25F 109.5 . . ?
H25D C251 H25E 109.5 . . ?
H25D C251 H25F 109.5 . . ?
H25E C251 H25F 109.5 . . ?
C249 C252 H25G 109.5 . . ?
C249 C252 H25H 109.5 . . ?
C249 C252 H25I 109.5 . . ?
H25G C252 H25H 109.5 . . ?
H25G C252 H25I 109.5 . . ?
H25H C252 H25I 109.5 . . ?
C247 C253 C255 111.7(10) . . ?
C247 C253 C256 108.1(10) . . ?
C254 C253 C247 110.8(10) . . ?
C254 C253 C255 107.8(10) . . ?
C254 C253 C256 109.4(11) . . ?
C256 C253 C255 108.9(11) . . ?
C253 C254 H25J 109.5 . . ?
C253 C254 H25K 109.5 . . ?
C253 C254 H25L 109.5 . . ?
H25J C254 H25K 109.5 . . ?
H25J C254 H25L 109.5 . . ?
H25K C254 H25L 109.5 . . ?
C253 C255 H25M 109.5 . . ?
C253 C255 H25N 109.5 . . ?
C253 C255 H25O 109.5 . . ?
H25M C255 H25N 109.5 . . ?
H25M C255 H25O 109.5 . . ?
H25N C255 H25O 109.5 . . ?
C253 C256 H25P 109.5 . . ?
C253 C256 H25Q 109.5 . . ?
C253 C256 H25R 109.5 . . ?
H25P C256 H25Q 109.5 . . ?
H25P C256 H25R 109.5 . . ?
H25Q C256 H25R 109.5 . . ?
C348 C347 C245 110.9(11) . . ?
C349 C347 C245 111.1(11) . . ?
C349 C347 C348 112.0(13) . . ?
C349 C347 C350 109.0(12) . . ?
C350 C347 C245 103.9(11) . . ?
C350 C347 C348 109.6(11) . . ?
C347 C348 H34A 109.5 . . ?
C347 C348 H34B 109.5 . . ?
C347 C348 H34C 109.5 . . ?
H34A C348 H34B 109.5 . . ?
H34A C348 H34C 109.5 . . ?
H34B C348 H34C 109.5 . . ?
C347 C349 H34D 109.5 . . ?
C347 C349 H34E 109.5 . . ?
C347 C349 H34F 109.5 . . ?
H34D C349 H34E 109.5 . . ?
H34D C349 H34F 109.5 . . ?
H34E C349 H34F 109.5 . . ?
C347 C350 H35A 109.5 . . ?
C347 C350 H35B 109.5 . . ?
C347 C350 H35C 109.5 . . ?
H35A C350 H35B 109.5 . . ?
H35A C350 H35C 109.5 . . ?
H35B C350 H35C 109.5 . . ?
H35D C351 H35E 109.5 . . ?
H35D C351 H35F 109.5 . . ?
H35E C351 H35F 109.5 . . ?
C10A C351 H35D 109.5 . . ?
C10A C351 H35E 109.5 . . ?
C10A C351 H35F 109.5 . . ?
H35G C352 H35H 109.5 . . ?
H35G C352 H35I 109.5 . . ?
H35H C352 H35I 109.5 . . ?
C10A C352 H35G 109.5 . . ?
C10A C352 H35H 109.5 . . ?
C10A C352 H35I 109.5 . . ?
H35J C353 H35K 109.5 . . ?
H35J C353 H35L 109.5 . . ?
H35K C353 H35L 109.5 . . ?
C10A C353 H35J 109.5 . . ?
C10A C353 H35K 109.5 . . ?
C10A C353 H35L 109.5 . . ?
C355 C354 C55 122.6(11) . . ?
C355 C354 C356 110.0(16) . . ?
C355 C354 C357 108.9(13) . . ?
C356 C354 C55 105.8(14) . . ?
C356 C354 C357 111.0(14) . . ?
C357 C354 C55 97.8(11) . . ?
C354 C355 H35M 109.5 . . ?
C354 C355 H35N 109.5 . . ?
C354 C355 H35O 109.5 . . ?
H35M C355 H35N 109.5 . . ?
H35M C355 H35O 109.5 . . ?
H35N C355 H35O 109.5 . . ?
C354 C356 H35P 109.5 . . ?
C354 C356 H35Q 109.5 . . ?
C354 C356 H35R 109.5 . . ?
H35P C356 H35Q 109.5 . . ?
H35P C356 H35R 109.5 . . ?
H35Q C356 H35R 109.5 . . ?
C354 C357 H35S 109.5 . . ?
C354 C357 H35T 109.5 . . ?
C354 C357 H35U 109.5 . . ?
H35S C357 H35T 109.5 . . ?
H35S C357 H35U 109.5 . . ?
H35T C357 H35U 109.5 . . ?
C247 C358 C360 100.6(18) . . ?
C247 C358 C361 105.1(18) . . ?
C359 C358 C247 117(2) . . ?
C359 C358 C360 112(2) . . ?
C359 C358 C361 114(2) . . ?
C361 C358 C360 106.2(19) . . ?
C358 C359 H35V 109.5 . . ?
C358 C359 H35W 109.5 . . ?
C358 C359 H35X 109.5 . . ?
H35V C359 H35W 109.5 . . ?
H35V C359 H35X 109.5 . . ?
H35W C359 H35X 109.5 . . ?
C358 C360 H36A 109.5 . . ?
C358 C360 H36B 109.5 . . ?
C358 C360 H36C 109.5 . . ?
H36A C360 H36B 109.5 . . ?
H36A C360 H36C 109.5 . . ?
H36B C360 H36C 109.5 . . ?
C358 C361 H36D 109.5 . . ?
C358 C361 H36E 109.5 . . ?
C358 C361 H36F 109.5 . . ?
H36D C361 H36E 109.5 . . ?
H36D C361 H36F 109.5 . . ?
H36E C361 H36F 109.5 . . ?
C77 C362 H36G 109.5 . . ?
C77 C362 H36H 109.5 . . ?
C77 C362 H36I 109.5 . . ?
H36G C362 H36H 109.5 . . ?
H36G C362 H36I 109.5 . . ?
H36H C362 H36I 109.5 . . ?
C77 C363 H36J 109.5 . . ?
C77 C363 H36K 109.5 . . ?
C77 C363 H36L 109.5 . . ?
H36J C363 H36K 109.5 . . ?
H36J C363 H36L 109.5 . . ?
H36K C363 H36L 109.5 . . ?
C77 C364 H36M 109.5 . . ?
C77 C364 H36N 109.5 . . ?
C77 C364 H36O 109.5 . . ?
H36M C364 H36N 109.5 . . ?
H36M C364 H36O 109.5 . . ?
H36N C364 H36O 109.5 . . ?
C183 C365 C366 110.8(8) . . ?
C183 C365 C367 112.1(9) . . ?
C183 C365 C368 108.5(10) . . ?
C366 C365 C367 106.6(10) . . ?
C368 C365 C366 113.5(11) . . ?
C368 C365 C367 105.4(10) . . ?
C365 C366 H36P 109.5 . . ?
C365 C366 H36Q 109.5 . . ?
C365 C366 H36R 109.5 . . ?
H36P C366 H36Q 109.5 . . ?
H36P C366 H36R 109.5 . . ?
H36Q C366 H36R 109.5 . . ?
C365 C367 H36S 109.5 . . ?
C365 C367 H36T 109.5 . . ?
C365 C367 H36U 109.5 . . ?
H36S C367 H36T 109.5 . . ?
H36S C367 H36U 109.5 . . ?
H36T C367 H36U 109.5 . . ?
C365 C368 H36V 109.5 . . ?
C365 C368 H36W 109.5 . . ?
C365 C368 H36X 109.5 . . ?
H36V C368 H36W 109.5 . . ?
H36V C368 H36X 109.5 . . ?
H36W C368 H36X 109.5 . . ?
C370 C369 C23 111.3(12) . . ?
C371 C369 C23 103.8(9) . . ?
C371 C369 C370 108.7(12) . . ?
C372 C369 C23 109.8(10) . . ?
C372 C369 C370 111.6(10) . . ?
C372 C369 C371 111.5(12) . . ?
C369 C370 H37A 109.5 . . ?
C369 C370 H37B 109.5 . . ?
C369 C370 H37C 109.5 . . ?
H37A C370 H37B 109.5 . . ?
H37A C370 H37C 109.5 . . ?
H37B C370 H37C 109.5 . . ?
C369 C371 H37D 109.5 . . ?
C369 C371 H37E 109.5 . . ?
C369 C371 H37F 109.5 . . ?
H37D C371 H37E 109.5 . . ?
H37D C371 H37F 109.5 . . ?
H37E C371 H37F 109.5 . . ?
C369 C372 H37G 109.5 . . ?
C369 C372 H37H 109.5 . . ?
C369 C372 H37I 109.5 . . ?
H37G C372 H37H 109.5 . . ?
H37G C372 H37I 109.5 . . ?
H37H C372 H37I 109.5 . . ?
C320 C319 H319 120.0 . . ?
C320 C319 C318 120.0 . . ?
C318 C319 H319 120.0 . . ?
C319 C320 Cl3 121.6(5) . . ?
C321 C320 Cl3 118.3(5) . . ?
C321 C320 C319 120.0 . . ?
C320 C321 H321 120.0 . . ?
C320 C321 C322 120.0 . . ?
C322 C321 H321 120.0 . . ?
C321 C322 C317 120.0 . . ?
C322 C317 H31D 107.3 . . ?
C322 C317 H31E 107.3 . . ?
H31D C317 H31E 106.9 . . ?
C318 C317 C322 120.0 . . ?
C318 C317 H31D 107.3 . . ?
C318 C317 H31E 107.3 . . ?
C319 C318 H318 120.0 . . ?
C317 C318 C319 120.0 . . ?
C317 C318 H318 120.0 . . ?
C309 C308 Cl7 115.7(5) . . ?
C309 C308 C307 120.0 . . ?
C307 C308 Cl7 124.1(6) . . ?
C308 C309 H309 120.0 . . ?
C310 C309 C308 120.0 . . ?
C310 C309 H309 120.0 . . ?
C309 C310 H310 120.0 . . ?
C309 C310 C305 120.0 . . ?
C305 C310 H310 120.0 . . ?
C310 C305 H305 120.0 . . ?
C306 C305 C310 120.0 . . ?
C306 C305 H305 120.0 . . ?
C305 C306 H306 120.0 . . ?
C305 C306 C307 120.0 . . ?
C307 C306 H306 120.0 . . ?
C308 C307 H307 120.0 . . ?
C306 C307 C308 120.0 . . ?
C306 C307 H307 120.0 . . ?
C328 C323 Cl0A 121.3(8) . . ?
C328 C323 C324 120.0 . . ?
C324 C323 Cl0A 118.7(8) . . ?
C323 C328 H328 120.0 . . ?
C327 C328 C323 120.0 . . ?
C327 C328 H328 120.0 . . ?
C328 C327 H327 120.0 . . ?
C326 C327 C328 120.0 . . ?
C326 C327 H327 120.0 . . ?
C327 C326 H326 120.0 . . ?
C327 C326 C325 120.0 . . ?
C325 C326 H326 120.0 . . ?
C326 C325 H325 120.0 . . ?
C324 C325 C326 120.0 . . ?
C324 C325 H325 120.0 . . ?
C323 C324 H324 120.0 . . ?
C325 C324 C323 120.0 . . ?
C325 C324 H324 120.0 . . ?
C282 C281 Cl5 120.7(4) . . ?
C282 C281 C286 120.0 . . ?
C286 C281 Cl5 119.3(4) . . ?
C281 C282 H282 120.0 . . ?
C283 C282 C281 120.0 . . ?
C283 C282 H282 120.0 . . ?
C282 C283 H283 120.0 . . ?
C282 C283 C284 120.0 . . ?
C284 C283 H283 120.0 . . ?
C283 C284 H284 120.0 . . ?
C283 C284 C285 120.0 . . ?
C285 C284 H284 120.0 . . ?
C284 C285 H285 120.0 . . ?
C286 C285 C284 120.0 . . ?
C286 C285 H285 120.0 . . ?
C281 C286 H286 120.0 . . ?
C285 C286 C281 120.0 . . ?
C285 C286 H286 120.0 . . ?
C334 C329 Cl0B 120.0(10) . . ?
C334 C329 C330 120.0 . . ?
C330 C329 Cl0B 120.0(10) . . ?
C329 C334 H334 120.0 . . ?
C329 C334 C333 120.0 . . ?
C333 C334 H334 120.0 . . ?
C334 C333 H333 120.0 . . ?
C334 C333 C332 120.0 . . ?
C332 C333 H333 120.0 . . ?
C333 C332 H332 120.0 . . ?
C331 C332 C333 120.0 . . ?
C331 C332 H332 120.0 . . ?
C332 C331 H331 120.0 . . ?
C332 C331 C330 120.0 . . ?
C330 C331 H331 120.0 . . ?
C329 C330 H330 120.0 . . ?
C331 C330 C329 120.0 . . ?
C331 C330 H330 120.0 . . ?
C288 C287 Cl9 116.3(6) . . ?
C288 C287 C292 120.0 . . ?
C292 C287 Cl9 123.5(6) . . ?
C287 C288 H288 120.0 . . ?
C287 C288 C289 120.0 . . ?
C289 C288 H288 120.0 . . ?
C288 C289 H289 120.0 . . ?
C290 C289 C288 120.0 . . ?
C290 C289 H289 120.0 . . ?
C289 C290 H290 120.0 . . ?
C289 C290 C291 120.0 . . ?
C291 C290 H290 120.0 . . ?
C290 C291 H291 120.0 . . ?
C292 C291 C290 120.0 . . ?
C292 C291 H291 120.0 . . ?
C287 C292 H292 120.0 . . ?
C291 C292 C287 120.0 . . ?
C291 C292 H292 120.0 . . ?
C276 C275 Cl1 116.6(8) . . ?
C276 C275 C280 125.5(10) . . ?
C280 C275 Cl1 117.9(9) . . ?
C275 C276 H276 122.4 . . ?
C275 C276 C277 115.2(9) . . ?
C277 C276 H276 122.4 . . ?
C276 C277 H277 119.0 . . ?
C278 C277 C276 122.0(10) . . ?
C278 C277 H277 119.0 . . ?
C277 C278 H278 121.2 . . ?
C279 C278 C277 117.6(10) . . ?
C279 C278 H278 121.2 . . ?
C278 C279 H279 117.7 . . ?
C278 C279 C280 124.7(10) . . ?
C280 C279 H279 117.7 . . ?
C275 C280 C279 115.1(10) . . ?
C275 C280 H280 122.5 . . ?
C279 C280 H280 122.5 . . ?
C270 C269 Cl4 121.2(11) . . ?
C270 C269 C274 124.7(13) . . ?
C274 C269 Cl4 113.3(10) . . ?
C269 C270 H270 120.5 . . ?
C269 C270 C271 118.9(13) . . ?
C271 C270 H270 120.5 . . ?
C270 C271 H271 118.0 . . ?
C270 C271 C272 124.0(14) . . ?
C272 C271 H271 118.0 . . ?
C271 C272 H272 122.3 . . ?
C271 C272 C273 115.4(13) . . ?
C273 C272 H272 122.3 . . ?
C272 C273 H273 119.2 . . ?
C274 C273 C272 121.5(13) . . ?
C274 C273 H273 119.2 . . ?
C269 C274 H274 122.4 . . ?
C273 C274 C269 115.2(13) . . ?
C273 C274 H274 122.4 . . ?
C312 C313 H313 120.0 . . ?
C312 C313 C314 120.0 . . ?
C314 C313 H313 120.0 . . ?
C313 C312 H312 120.0 . . ?
C313 C312 C311 120.0 . . ?
C311 C312 H312 120.0 . . ?
C312 C311 Cl1A 120.4(12) . . ?
C312 C311 C316 120.0 . . ?
C316 C311 Cl1A 119.6(12) . . ?
C311 C316 H316 120.0 . . ?
C315 C316 C311 120.0 . . ?
C315 C316 H316 120.0 . . ?
C316 C315 H315 120.0 . . ?
C314 C315 C316 120.0 . . ?
C314 C315 H315 120.0 . . ?
C313 C314 H314 120.0 . . ?
C315 C314 C313 120.0 . . ?
C315 C314 H314 120.0 . . ?
C300 C299 Cl6 118.6(5) . . ?
C300 C299 C304 120.0 . . ?
C304 C299 Cl6 121.1(5) . . ?
C299 C300 H300 120.0 . . ?
C301 C300 C299 120.0 . . ?
C301 C300 H300 120.0 . . ?
C300 C301 H301 120.0 . . ?
C302 C301 C300 120.0 . . ?
C302 C301 H301 120.0 . . ?
C301 C302 H302 120.0 . . ?
C301 C302 C303 120.0 . . ?
C303 C302 H302 120.0 . . ?
C302 C303 H303 120.0 . . ?
C304 C303 C302 120.0 . . ?
C304 C303 H303 120.0 . . ?
C299 C304 H304 120.0 . . ?
C303 C304 C299 120.0 . . ?
C303 C304 H304 120.0 . . ?
C268 C263 Cl2 116.0(4) . . ?
C268 C263 C264 120.0 . . ?
C264 C263 Cl2 123.9(4) . . ?
C263 C268 H268 120.0 . . ?
C263 C268 C267 120.0 . . ?
C267 C268 H268 120.0 . . ?
C268 C267 H267 120.0 . . ?
C266 C267 C268 120.0 . . ?
C266 C267 H267 120.0 . . ?
C267 C266 H266 120.0 . . ?
C267 C266 C265 120.0 . . ?
C265 C266 H266 120.0 . . ?
C266 C265 H265 120.0 . . ?
C264 C265 C266 120.0 . . ?
C264 C265 H265 120.0 . . ?
C263 C264 H264 120.0 . . ?
C265 C264 C263 120.0 . . ?
C265 C264 H264 120.0 . . ?
C257 C258 H258 120.0 . . ?
C257 C258 C259 120.0 . . ?
C259 C258 H258 120.0 . . ?
C258 C257 Cl8 120.8(6) . . ?
C262 C257 Cl8 119.2(6) . . ?
C262 C257 C258 120.0 . . ?
C257 C262 H262 120.0 . . ?
C257 C262 C261 120.0 . . ?
C261 C262 H262 120.0 . . ?
C262 C261 H261 120.0 . . ?
C260 C261 C262 120.0 . . ?
C260 C261 H261 120.0 . . ?
C261 C260 H260 120.0 . . ?
C259 C260 C261 120.0 . . ?
C259 C260 H260 120.0 . . ?
C258 C259 H259 120.0 . . ?
C260 C259 C258 120.0 . . ?
C260 C259 H259 120.0 . . ?
C340 C335 Cl2A 118.8(9) . . ?
C340 C335 C336 120.0 . . ?
C336 C335 Cl2A 121.2(9) . . ?
C335 C340 H340 120.0 . . ?
C339 C340 C335 120.0 . . ?
C339 C340 H340 120.0 . . ?
C340 C339 H339 120.0 . . ?
C340 C339 C338 120.0 . . ?
C338 C339 H339 120.0 . . ?
C339 C338 H338 120.0 . . ?
C337 C338 C339 120.0 . . ?
C337 C338 H338 120.0 . . ?
C338 C337 H337 120.0 . . ?
C338 C337 C336 120.0 . . ?
C336 C337 H337 120.0 . . ?
C335 C336 H336 120.0 . . ?
C337 C336 C335 120.0 . . ?
C337 C336 H336 120.0 . . ?
C342 C341 Cl2B 120.7(8) . . ?
C342 C341 C346 120.0 . . ?
C346 C341 Cl2B 119.3(8) . . ?
C341 C342 H342 120.0 . . ?
C343 C342 C341 120.0 . . ?
C343 C342 H342 120.0 . . ?
C342 C343 H343 120.0 . . ?
C342 C343 C344 120.0 . . ?
C344 C343 H343 120.0 . . ?
C343 C344 H344 120.0 . . ?
C343 C344 C345 120.0 . . ?
C345 C344 H344 120.0 . . ?
C344 C345 H345 120.0 . . ?
C346 C345 C344 120.0 . . ?
C346 C345 H345 120.0 . . ?
C341 C346 H346 120.0 . . ?
C345 C346 C341 120.0 . . ?
C345 C346 H346 120.0 . . ?
C294 C293 Cl10 124.0(6) . . ?
C294 C293 C298 120.0 . . ?
C298 C293 Cl10 116.0(6) . . ?
C293 C294 H294 120.0 . . ?
C293 C294 C295 120.0 . . ?
C295 C294 H294 120.0 . . ?
C294 C295 H295 120.0 . . ?
C294 C295 C296 120.0 . . ?
C296 C295 H295 120.0 . . ?
C295 C296 H296 120.0 . . ?
C297 C296 C295 120.0 . . ?
C297 C296 H296 120.0 . . ?
C296 C297 H297 120.0 . . ?
C298 C297 C296 120.0 . . ?
C298 C297 H297 120.0 . . ?
C293 C298 H298 120.0 . . ?
C297 C298 C293 120.0 . . ?
C297 C298 H298 120.0 . . ?
C101 C10A C351 112.5(9) . . ?
C101 C10A C352 106.9(8) . . ?
C101 C10A C353 111.8(9) . . ?
C351 C10A C352 122.3(12) . . ?
C351 C10A C353 97.1(11) . . ?
C353 C10A C352 105.7(11) . . ?

_shelx_SHELXL_version_number     2014/7
_olex2_submission_special_instructions 'No special instructions were received'
_exptl_crystal_recrystallization_method 
'Re-crystallisation from solvent: chlorobenzene'
_exptl_crystal_preparation       ', Luminescent'
####################################################################### 
# 
# This file contains crystal structure data downloaded from the 
# Cambridge Structural Database (CSD) hosted by the Cambridge 
# Crystallographic Data Centre (CCDC).
# 
# Full information about CCDC data access policies and citation 
# guidelines are available at http://www.ccdc.cam.ac.uk/access/V1 
# 
# Audit and citation data items may have been added by the CCDC. 
# Please retain this information to preserve the provenance of 
# this file and to allow appropriate attribution of the data. 
# 
#######################################################################

data_cxy660_0m
_database_code_depnum_ccdc_archive 'CCDC 1554171'
_audit_update_record             
;
2017-06-05 deposited with the CCDC.
2017-09-18 downloaded from the CCDC.
;
# end Validation Reply Form
_audit_creation_date             2017-06-05
_audit_creation_method           
;
Olex2 1.2
(compiled 2017.03.28 svn.r3405 for OlexSys, GUI svn.r5337)
;
_shelx_SHELXL_version_number     2016/6
_chemical_name_common            ?
_chemical_name_systematic        C6-FluoAuAgCu
_chemical_formula_moiety         'C324 H396 Ag2.88 Au6 Cu3.12'
_chemical_formula_sum            'C324 H396 Ag2.88 Au6 Cu3.12'
_chemical_formula_weight         5980.87
_chemical_melting_point          ?
loop_
_atom_type_symbol
_atom_type_description
_atom_type_scat_dispersion_real
_atom_type_scat_dispersion_imag
_atom_type_scat_source
C C 0.0150 0.0070 'International Tables Vol C Tables 4.2.6.8 and 6.1.1.4'
H H 0.0000 0.0000 'International Tables Vol C Tables 4.2.6.8 and 6.1.1.4'
Ag Ag 0.0960 3.3590 'International Tables Vol C Tables 4.2.6.8 and 6.1.1.4'
Au Au -4.8270 6.1600 'International Tables Vol C Tables 4.2.6.8 and 6.1.1.4'
Cu Cu -1.9646 0.5888 'International Tables Vol C Tables 4.2.6.8 and 6.1.1.4'

_shelx_space_group_comment       
;
The symmetry employed for this shelxl refinement is uniquely defined
by the following loop, which should always be used as a source of
symmetry information in preference to the above space-group names.
They are only intended as comments.
;
_space_group_crystal_system      monoclinic
_space_group_IT_number           15
_space_group_name_H-M_alt        'C 1 2/c 1'
_space_group_name_Hall           '-C 2yc'
loop_
_space_group_symop_operation_xyz
'x, y, z'
'-x, y, -z+1/2'
'x+1/2, y+1/2, z'
'-x+1/2, y+1/2, -z+1/2'
'-x, -y, -z'
'x, -y, z-1/2'
'-x+1/2, -y+1/2, -z'
'x+1/2, -y+1/2, z-1/2'

_cell_length_a                   80.200(4)
_cell_length_b                   18.8497(10)
_cell_length_c                   51.113(3)
_cell_angle_alpha                90
_cell_angle_beta                 128.112(2)
_cell_angle_gamma                90
_cell_volume                     60796(6)
_cell_formula_units_Z            8
_cell_measurement_reflns_used    9344
_cell_measurement_temperature    200
_cell_measurement_theta_max      64.680
_cell_measurement_theta_min      3.619
_shelx_estimated_absorpt_T_max   ?
_shelx_estimated_absorpt_T_min   ?
_exptl_absorpt_coefficient_mu    7.339
_exptl_absorpt_correction_T_max  0.7526
_exptl_absorpt_correction_T_min  0.5124
_exptl_absorpt_correction_type   multi-scan
_exptl_absorpt_process_details   
'SADABS-2008/1 (Bruker,2008) was used for absorption correction. wR2(int) was 0.1168 before and 0.0836 after correction. The Ratio of minimum to maximum transmission is 0.6808. The \l/2 correction factor is 0.0015.'
_exptl_absorpt_special_details   ?
_exptl_crystal_colour            orange
_exptl_crystal_colour_primary    orange
_exptl_crystal_density_diffrn    1.307
_exptl_crystal_density_meas      .
_exptl_crystal_density_method    ?
_exptl_crystal_description       block
_exptl_crystal_F_000             24318
_exptl_crystal_size_max          0.32
_exptl_crystal_size_mid          0.3
_exptl_crystal_size_min          0.3
_exptl_transmission_factor_max   ?
_exptl_transmission_factor_min   ?
_diffrn_reflns_av_R_equivalents  0.0666
_diffrn_reflns_av_unetI/netI     0.0485
_diffrn_reflns_Laue_measured_fraction_full 0.992
_diffrn_reflns_Laue_measured_fraction_max 0.992
_diffrn_reflns_limit_h_max       93
_diffrn_reflns_limit_h_min       -94
_diffrn_reflns_limit_k_max       13
_diffrn_reflns_limit_k_min       -22
_diffrn_reflns_limit_l_max       60
_diffrn_reflns_limit_l_min       -55
_diffrn_reflns_number            306222
_diffrn_reflns_point_group_measured_fraction_full 0.992
_diffrn_reflns_point_group_measured_fraction_max 0.992
_diffrn_reflns_theta_full        65.120
_diffrn_reflns_theta_max         65.120
_diffrn_reflns_theta_min         1.400
_diffrn_ambient_temperature      200
_diffrn_detector_area_resol_mean ?
_diffrn_measured_fraction_theta_full 0.992
_diffrn_measured_fraction_theta_max 0.992
_diffrn_measurement_device_type  'Bruker APEX-II CCD'
_diffrn_measurement_method       '\f and \w scans'
_diffrn_radiation_monochromator  graphite
_diffrn_radiation_type           CuK\a
_diffrn_radiation_wavelength     1.54178
_diffrn_source                   ?
_diffrn_standards_number         0
_reflns_Friedel_coverage         0.000
_reflns_Friedel_fraction_full    .
_reflns_Friedel_fraction_max     .
_reflns_number_gt                36970
_reflns_number_total             51468
_reflns_special_details          
;
 Reflections were merged by SHELXL according to the crystal
 class for the calculation of statistics and refinement.
 
 Structure factors included contributions from the .fab file.
 
 _reflns_Friedel_fraction is defined as the number of unique
 Friedel pairs measured divided by the number that would be
 possible theoretically, ignoring centric projections and
 systematic absences.
;
_reflns_threshold_expression     'I > 2\s(I)'
_computing_cell_refinement       'SAINT v7.68A (Bruker, 2009)'
_computing_data_collection       ?
_computing_data_reduction        'SAINT v7.68A (Bruker, 2009)'
_computing_molecular_graphics    'Olex2 (Dolomanov et al., 2009)'
_computing_publication_material  'Olex2 (Dolomanov et al., 2009)'
_computing_structure_refinement  'ShelXL (Sheldrick, 2015)'
_computing_structure_solution    'ShelXT (Sheldrick, 2015)'
_refine_diff_density_max         2.827
_refine_diff_density_min         -1.757
_refine_diff_density_rms         0.114
_refine_ls_extinction_coef       .
_refine_ls_extinction_method     none
_refine_ls_goodness_of_fit_ref   1.056
_refine_ls_hydrogen_treatment    constr
_refine_ls_matrix_type           full
_refine_ls_number_parameters     3372
_refine_ls_number_reflns         51468
_refine_ls_number_restraints     1326
_refine_ls_R_factor_all          0.1145
_refine_ls_R_factor_gt           0.0827
_refine_ls_restrained_S_all      1.059
_refine_ls_shift/su_max          0.061
_refine_ls_shift/su_mean         0.001
_refine_ls_structure_factor_coef Fsqd
_refine_ls_weighting_details     
'w=1/[\s^2^(Fo^2^)+(0.0663P)^2^+949.8705P] where P=(Fo^2^+2Fc^2^)/3'
_refine_ls_weighting_scheme      calc
_refine_ls_wR_factor_gt          0.1936
_refine_ls_wR_factor_ref         0.2263
_refine_special_details          ', SQUEEZE'
_olex2_refinement_description    
;
1. Fixed Uiso
 At 1.2 times of:
  All C(H) groups, All C(H,H) groups, All C(H,H,H,H) groups
 At 1.5 times of:
  All C(H,H,H) groups
2. Shared sites
{Cu1A, Ag1}
{Cu2A, Ag2}
{Ag3, Cu3A}
{Ag6, Cu6A}
{Cu4A, Ag4}
{Cu5A, Ag5}
3. Restrained distances
 C33G-C21G = C22G-C21G = C33G-C34G = C22G-C23G = C35G-C34G = C24G-C23G
 1.54 with sigma of 0.02
 C37G-C38G
 1.54 with sigma of 0.02
 C40L-C3L
 1.54 with sigma of 0.02
 C27L-C14L = C40L-C20L
 1.53 with sigma of 0.02
 C41L-C40L = C41L-C42L = C43L-C42L = C43L-C44L = C44L-C45L = C46L-C45L
 1.54 with sigma of 0.02
 C28L-C27L = C28L-C29L = C30L-C29L = C30L-C31L = C31L-C32L = C33L-C32L = C25L-
 C26L = C24L-C25L = C23L-C24L
 1.53 with sigma of 0.02
 C40L-C39L = C27L-C26L = C25L-C26L = C38L-C39L = C37L-C38L = C24L-C25L = C23L-
 C24L = C36L-C37L = C36L-C35L = C23L-C22L = C21L-C22L = C34L-C35L
 1.54 with sigma of 0.02
 C35G-C36G = C24G-C25G
 1.54 with sigma of 0.02
 C26G-C25G = C27G-C26G
 1.54 with sigma of 0.02
 C37G-C36G
 1.54 with sigma of 0.02
 C25B-C24B = C28B-C24B = C29B-C28B = C30B-C29B = C26B-C25B = C27B-C26B
 1.54 with sigma of 0.02
 C26E-C27E = C28E-C29E = C26E-C25E = C28E-C25E
 1.54 with sigma of 0.02
 C17F-C18F = C30F-C18F = C28F-C29F = C15F-C16F = C30F-C29F = C17F-C16F
 1.54 with sigma of 0.02
 C23F-C31F = C23F-C24F = C32F-C31F = C25F-C24F = C32F-C33F = C25F-C26F = C27F-
 C26F = C34F-C33F
 1.54 with sigma of 0.02
 C16E-C15E
 1.54 with sigma of 0.02
 C32I-C20I = C20I-C19I = C18I-C19I = C31I-C32I = C30I-C31I = C17I-C18I = C30I-
 C29I = C17I-C16I = C16I-C15I = C29I-C28I
 1.54 with sigma of 0.02
 C22D-C23D = C22D-C28D = C5FB-C28D = C24D-C23D = C24D-C25D = C5FB-C29D = C30D-
 C29D = C26D-C25D
 1.54 with sigma of 0.02
 C20G-C32G = C20G-C19G = C31G-C32G = C18G-C19G = C18G-C17G = C31G-C30G = C16G-
 C17G = C30G-C29G = C15G-C16G = C29G-C28G
 1.54 with sigma of 0.02
 C14A-C13A = C14A-C15A = C16A-C15A = C16A-C17A = C18A-C17A = C18A-C19A = C20A-
 C19A = C20A-C21A = C29A-C28A = C29A-C30A = C31A-C30A = C32A-C31A = C32A-C33A =
 C35A-C34A = C35A-C36A = C37A-C36A = C22A-C21A = C25A-C22A = C38A-C37A = C38A-
 C39A = C25A-C23A = C39A-C40A = C23A-C24A
 1.54 with sigma of 0.02
 C22H-C21H = C28H-C21H = C23H-C22H = C29H-C28H = C23H-C24H = C29H-C30H = C31H-
 C30H = C25H-C24H = C32H-C31H = C32H-C33H = C26H-C25H = C26H-C27H
 1.54 with sigma of 0.02
 C24K-C23K = C28K-C23K = C24K-C25K = C28K-C29K = C26K-C25K = C30K-C29K = C26K-
 C27K = C30K-C31K
 1.54 with sigma of 0.02
 C18E-C17E = C16E-C15E
 1.54 with sigma of 0.02
 C16E-C17E
 1.54 with sigma of 0.02
 C16J-C15J = C29J-C28J = C17J-C16J = C30J-C29J = C31J-C30J = C18J-C17J = C32J-
 C31J = C19J-C18J = C33J-C32J = C20J-C19J = C21J-C20J = C34J-C33J = C35J-C34J =
 C22J-C21J = C36J-C35J = C23J-C22J = C37J-C36J = C24J-C23J = C38J-C37J = C25J-
 C24J = C39J-C38J = C46J-C25J = C40J-C39J = C46J-C27J
 1.54 with sigma of 0.02
 Au6-C1I
 2 with sigma of 0.02
 C5I-C2I
 1.46 with sigma of 0.02
 C2I-C1I
 1.2 with sigma of 0.02
 C33I-C23I = C24I-C23I = C25I-C24I = C34I-C33I = C25I-C26I = C34I-C35I = C27I-
 C26I = C35I-C36I
 1.54 with sigma of 0.02
 C18B-C17B = C17B-C16B
 1.54 with sigma of 0.02
 C26C-C27C = C39C-C40C = C39C-C38C = C26C-C25C = C25C-C24C = C38C-C37C = C36C-
 C37C = C23C-C24C = C36C-C35C = C23C-C22C = C35C-C34C = C22C-C21C = C33C-C34C =
 C20C-C21C = C32C-C33C = C19C-C20C = C32C-C31C = C19C-C18C = C17C-C18C = C30C-
 C31C = C30C-C29C = C17C-C16C = C15C-C16C = C28C-C29C
 1.54 with sigma of 0.02
 C21G-C34G
 2.52 with sigma of 0.04
 C21G-C23G
 2.52 with sigma of 0.04
 C33G-C35G = C22G-C24G
 2.52 with sigma of 0.04
 C37G-C35G
 2.52 with sigma of 0.04
 C40L-C42L = C41L-C43L = C44L-C46L = C27L-C29L = C28L-C30L = C31L-C33L
 2.52 with sigma of 0.04
 C42L-C44L = C43L-C45L = C30L-C32L = C31L-C29L
 2.52 with sigma of 0.04
 C40L-C38L = C39L-C37L = C36L-C34L = C27L-C25L = C26L-C24L = C23L-C21L
 2.52 with sigma of 0.04
 C38L-C36L = C37L-C35L = C22L-C24L = C23L-C25L
 2.52 with sigma of 0.04
 C39L-C41L = C28L-C26L
 2.52 with sigma of 0.04
 C36G-C34G = C25G-C23G
 2.52 with sigma of 0.04
 C24G-C26G = C25G-C27G
 2.52 with sigma of 0.04
 C38G-C36G
 2.52 with sigma of 0.04
 C28B-C30B = C25B-C27B = C24B-C29B
 2.52 with sigma of 0.04
 C24B-C26B = C28B-C23B
 2.52 with sigma of 0.04
 C23B-C25B
 2.52 with sigma of 0.04
 C27E-C25E
 2.52 with sigma of 0.04
 C29E-C25E
 2.52 with sigma of 0.04
 C28E-C24E
 2.52 with sigma of 0.04
 C26E-C24E
 2.52 with sigma of 0.04
 C15F-C17F = C28F-C30F = C29F-C18F
 2.52 with sigma of 0.04
 C16F-C18F = C17F-C19F
 2.52 with sigma of 0.04
 C30F-C19F
 2.52 with sigma of 0.04
 C34F-C32F = C33F-C31F = C27F-C25F = C26F-C24F
 2.52 with sigma of 0.04
 C32F-C23F
 2.52 with sigma of 0.04
 C25F-C23F
 2.52 with sigma of 0.04
 C24F-C22F
 2.52 with sigma of 0.04
 C31F-C22F
 2.52 with sigma of 0.04
 C20I-C18I = C19I-C17I
 2.52 with sigma of 0.04
 C18I-C16I = C17I-C15I = C31I-C29I = C30I-C28I = C32I-C21I
 2.52 with sigma of 0.04
 C20I-C31I
 2.52 with sigma of 0.04
 C25I-C27I = C23I-C34I = C33I-C35I = C24I-C22I
 2.52 with sigma of 0.04
 C33I-C22I
 2.52 with sigma of 0.04
 C25C-C23C = C24C-C22C = C21C-C19C = C20C-C18C = C17C-C15C = C38C-C36C = C37C-
 C35C = C34C-C32C = C33C-C31C = C30C-C28C
 2.52 with sigma of 0.04
 C22D-C5FB = C28D-C29D = C23D-C25D = C24D-C26D
 2.52 with sigma of 0.04
 C22D-C24D = C23D-C25D = C28D-C29D = C5FB-C30D
 2.52 with sigma of 0.04
 C20G-C31G = C32G-C30G = C19G-C17G = C18G-C16G
 2.52 with sigma of 0.04
 C20G-C18G = C19G-C17G = C32G-C30G = C31G-C29G
 2.52 with sigma of 0.04
 C17G-C15G = C28G-C30G
 2.52 with sigma of 0.04
 C28A-C30A = C29A-C31A = C32A-C34A = C33A-C35A = C36A-C38A = C37A-C39A = C13A-
 C15A = C14A-C16A = C17A-C19A = C18A-C20A = C21A-C25A = C22A-C23A
 2.52 with sigma of 0.04
 C30A-C32A = C31A-C33A = C34A-C36A = C35A-C37A = C38A-C40A = C15A-C17A = C16A-
 C18A = C19A-C21A = C20A-C22A = C25A-C24A
 2.52 with sigma of 0.04
 C21H-C23H = C22H-C24H = C25H-C27H = C28H-C30H = C29H-C31H
 2.52 with sigma of 0.04
 C21H-C29H = C28H-C30H = C31H-C33H = C22H-C24H = C23H-C25H
 2.52 with sigma of 0.04
 C26H-C24H = C32H-C30H = C25H-C23H = C29H-C31H
 2.52 with sigma of 0.04
 C22K-C28K = C23K-C29K = C24K-C26K = C25K-C27K
 2.52 with sigma of 0.04
 C22K-C24K = C23K-C25K = C28K-C30K = C29K-C31K
 2.52 with sigma of 0.04
 C17J-C15J
 2.52 with sigma of 0.04
 C16J-C18J
 2.52 with sigma of 0.04
 C19J-C21J
 2.52 with sigma of 0.04
 C23J-C25J
 2.52 with sigma of 0.04
 C24J-C46J
 2.52 with sigma of 0.04
 C25J-C27J
 2.52 with sigma of 0.04
 C37J-C39J = C24J-C46J
 2.52 with sigma of 0.04
 C28J-C30J = C29J-C31J = C32J-C34J = C33J-C35J = C36J-C38J = C37J-C39J
 2.52 with sigma of 0.04
 C14L-C28L
 2.6 with sigma of 0.04
 C28L-C3L
 2.6 with sigma of 0.04
 C20J-C18J
 2.52 with sigma of 0.04
 C20J-C22J
 2.52 with sigma of 0.04
 C17J-C19J = C18J-C20J = C21J-C23J = C22J-C24J = C25J-C27J = C30J-C32J = C31J-
 C33J = C34J-C36J = C35J-C37J = C38J-C40J
 2.52 with sigma of 0.04
 C20J-C14J
 2.55 with sigma of 0.04
 C20J-C3J
 2.55 with sigma of 0.04
 C2I-Au6
 3.2 with sigma of 0.04
 H18C-H37F
 2 with sigma of 0.04
 C23I-C25I = C24I-C26I = C33I-C35I = C34I-C36I
 2.52 with sigma of 0.04
 C16B-C18B = C19B-C17B
 2.52 with sigma of 0.04
 H17D-H16E
 2.35 with sigma of 0.04
 H16E-H17C
 2.35 with sigma of 0.04
 C27C-C25C = C26C-C24C = C23C-C21C = C22C-C20C = C19C-C17C = C18C-C16C = C40C-
 C38C = C39C-C37C = C36C-C34C = C35C-C33C = C32C-C30C = C31C-C29C
 2.52 with sigma of 0.04
 H35G-H36G \\sim H35H-H36G
 with sigma of 0.02
 H39C-H40D \\sim H39D-H40D
 with sigma of 0.02
4. Restrained planarity
 C9L, C14L, C13L, C12L, C11L, C10L, C27L
 with sigma of 0.1
 C15L, C20L, C19L, C18L, C17L, C16L, C40L
 with sigma of 0.1
5. Uiso/Uaniso restraints and constraints
C34L \\sim C35L \\sim C36L \\sim C37L \\sim C38L \\sim C39L \\sim C40L \\sim
C41L \\sim C42L \\sim C43L \\sim C44L \\sim C45L \\sim C46L: within 2A with
sigma of 0.01 and sigma for terminal atoms of 0.02
C33G \\sim C34G \\sim C35G \\sim C36G \\sim C37G \\sim C38G: within 2A with
sigma of 0.01 and sigma for terminal atoms of 0.02
C9L \\sim C14L \\sim C13L \\sim C12L \\sim C11L \\sim C10L: within 2A with
sigma of 0.01 and sigma for terminal atoms of 0.02
C22B \\sim C23B \\sim C24B \\sim C25B \\sim C26B \\sim C27B: within 2A with
sigma of 0.01 and sigma for terminal atoms of 0.02
C22E \\sim C23E \\sim C24E \\sim C25E \\sim C28E \\sim C29E: within 2A with
sigma of 0.01 and sigma for terminal atoms of 0.02
C15F \\sim C16F \\sim C18F \\sim C19F \\sim C20F \\sim C30F: within 2A with
sigma of 0.01 and sigma for terminal atoms of 0.02
C22F \\sim C23F \\sim C31F \\sim C32F \\sim C33F \\sim C34F: within 2A with
sigma of 0.01 and sigma for terminal atoms of 0.02
Au1 \\sim C1B \\sim C2B \\sim C26A \\sim C27A: within 2A with sigma of 0.01 and
sigma for terminal atoms of 2.5
C20I \\sim C28I \\sim C29I \\sim C30I \\sim C31I \\sim C32I: within 2A with
sigma of 0.01 and sigma for terminal atoms of 0.02
C22I \\sim C23I \\sim C24I \\sim C25I \\sim C26I \\sim C27I: within 2A with
sigma of 0.01 and sigma for terminal atoms of 0.02
C15C \\sim C16C \\sim C17C \\sim C18C \\sim C19C \\sim C20C \\sim C21C \\sim
C22C \\sim C23C \\sim C24C \\sim C25C \\sim C26C \\sim C27C: within 2A with
sigma of 0.01 and sigma for terminal atoms of 0.02
C21D \\sim C22D \\sim C23D \\sim C24D \\sim C25D \\sim C26D \\sim C27D: within
2A with sigma of 0.01 and sigma for terminal atoms of 0.02
C15G \\sim C16G \\sim C17G \\sim C18G \\sim C19G \\sim C20G \\sim C21G: within
2A with sigma of 0.01 and sigma for terminal atoms of 0.02
C13A \\sim C14A \\sim C15A \\sim C16A \\sim C17A \\sim C18A \\sim C19A \\sim
C20A \\sim C21A \\sim C22A \\sim C23A \\sim C24A \\sim C25A: within 2A with
sigma of 0.01 and sigma for terminal atoms of 0.02
C21H \\sim C22H \\sim C23H \\sim C24H \\sim C25H \\sim C26H \\sim C27H: within
2A with sigma of 0.01 and sigma for terminal atoms of 0.02
C21K \\sim C22K \\sim C23K \\sim C24K \\sim C25K \\sim C26K \\sim C27K: within
2A with sigma of 0.01 and sigma for terminal atoms of 0.02
C15E \\sim C16E \\sim C17E \\sim C18E \\sim C19E \\sim C20E: within 2A with
sigma of 0.01 and sigma for terminal atoms of 0.02
C28J \\sim C29J \\sim C30J \\sim C31J \\sim C32J \\sim C33J \\sim C34J \\sim
C35J \\sim C36J \\sim C37J \\sim C38J \\sim C39J \\sim C40J: within 2A with
sigma of 0.01 and sigma for terminal atoms of 0.02
Au6 \\sim C1I \\sim C1J \\sim C2I \\sim C2J: within 2A with sigma of 0.01 and
sigma for terminal atoms of 2.5
C16B \\sim C17B \\sim C18B \\sim C19B \\sim C20B: within 2A with sigma of 0.01
and sigma for terminal atoms of 0.02
Uanis(C46L) \\sim Ueq, Uanis(C45L) \\sim Ueq, Uanis(C44L) \\sim Ueq,
Uanis(C43L) \\sim Ueq, Uanis(C42L) \\sim Ueq, Uanis(C41L) \\sim Ueq,
Uanis(C40L) \\sim Ueq, Uanis(C39L) \\sim Ueq, Uanis(C38L) \\sim Ueq,
Uanis(C37L) \\sim Ueq, Uanis(C36L) \\sim Ueq, Uanis(C35L) \\sim Ueq,
Uanis(C34L) \\sim Ueq: with sigma of 0.01 and sigma for terminal atoms of 0.02
Uanis(C38G) \\sim Ueq, Uanis(C37G) \\sim Ueq, Uanis(C36G) \\sim Ueq,
Uanis(C35G) \\sim Ueq, Uanis(C34G) \\sim Ueq, Uanis(C33G) \\sim Ueq: with sigma
of 0.01 and sigma for terminal atoms of 0.02
Uanis(C9L) \\sim Ueq, Uanis(C10L) \\sim Ueq, Uanis(C11L) \\sim Ueq, Uanis(C12L)
\\sim Ueq, Uanis(C13L) \\sim Ueq, Uanis(C14L) \\sim Ueq: with sigma of 0.01 and
sigma for terminal atoms of 0.02
Uanis(C1I) \\sim Ueq, Uanis(C2I) \\sim Ueq: with sigma of 0.01 and sigma for
terminal atoms of 0.02
Uanis(C22G) = Uanis(C33G)
Uanis(C23G) = Uanis(C34G)
Uanis(C24G) = Uanis(C35G)
Uanis(C37G) = Uanis(C26G)
Uanis(C38G) = Uanis(C27G)
Uanis(C25B) = Uanis(C28B)
Uanis(C14L) = Uanis(C20L)
Uanis(C13L) = Uanis(C19L)
Uanis(C12L) = Uanis(C18L)
Uanis(C11L) = Uanis(C17L)
Uanis(C10L) = Uanis(C16L)
Uanis(C9L) = Uanis(C15L)
Uanis(C27L) = Uanis(C40L)
Uanis(C28L) = Uanis(C41L)
Uanis(C29L) = Uanis(C42L)
Uanis(C30L) = Uanis(C43L)
Uanis(C31L) = Uanis(C44L)
Uanis(C32L) = Uanis(C45L)
Uanis(C33L) = Uanis(C46L)
Uanis(C26L) = Uanis(C39L)
Uanis(C25L) = Uanis(C38L)
Uanis(C24L) = Uanis(C37L)
Uanis(C23L) = Uanis(C36L)
Uanis(C22L) = Uanis(C35L)
Uanis(C21L) = Uanis(C34L)
Uanis(C36G) = Uanis(C25G)
Uanis(C26B) = Uanis(C29B)
Uanis(C27B) = Uanis(C30B)
Uanis(C26E) = Uanis(C28E)
Uanis(C27E) = Uanis(C29E)
Uanis(C17F) = Uanis(C30F)
Uanis(C16F) = Uanis(C29F)
Uanis(C15F) = Uanis(C28F)
Uanis(C25F) = Uanis(C32F)
Uanis(C26F) = Uanis(C33F)
Uanis(C27F) = Uanis(C34F)
Uanis(C24F) = Uanis(C31F)
Uanis(C19I) = Uanis(C32I)
Uanis(C18I) = Uanis(C31I)
Uanis(C17I) = Uanis(C30I)
Uanis(C16I) = Uanis(C29I)
Uanis(C15I) = Uanis(C28I)
Uanis(C24I) = Uanis(C33I)
Uanis(C25I) = Uanis(C34I)
Uanis(C26I) = Uanis(C35I)
Uanis(C15C) = Uanis(C28C)
Uanis(C16C) = Uanis(C29C)
Uanis(C17C) = Uanis(C30C)
Uanis(C18C) = Uanis(C31C)
Uanis(C19C) = Uanis(C32C)
Uanis(C20C) = Uanis(C33C)
Uanis(C21C) = Uanis(C34C)
Uanis(C22C) = Uanis(C35C)
Uanis(C23C) = Uanis(C36C)
Uanis(C24C) = Uanis(C37C)
Uanis(C25C) = Uanis(C38C)
Uanis(C26C) = Uanis(C39C)
Uanis(C23D) = Uanis(C28D)
Uanis(C24D) = Uanis(C5FB)
Uanis(C25D) = Uanis(C29D)
Uanis(C26D) = Uanis(C30D)
Uanis(C19G) = Uanis(C32G)
Uanis(C18G) = Uanis(C31G)
Uanis(C17G) = Uanis(C30G)
Uanis(C16G) = Uanis(C29G)
Uanis(C15G) = Uanis(C28G)
Uanis(C13A) = Uanis(C28A)
Uanis(C14A) = Uanis(C29A)
Uanis(C15A) = Uanis(C30A)
Uanis(C16A) = Uanis(C31A)
Uanis(C17A) = Uanis(C32A)
Uanis(C18A) = Uanis(C33A)
Uanis(C19A) = Uanis(C34A)
Uanis(C20A) = Uanis(C35A)
Uanis(C21A) = Uanis(C36A)
Uanis(C22A) = Uanis(C37A)
Uanis(C25A) = Uanis(C38A)
Uanis(C23A) = Uanis(C39A)
Uanis(C24A) = Uanis(C40A)
Uanis(C22H) = Uanis(C28H)
Uanis(C23H) = Uanis(C29H)
Uanis(C24H) = Uanis(C30H)
Uanis(C25H) = Uanis(C31H)
Uanis(C26H) = Uanis(C32H)
Uanis(C27H) = Uanis(C33H)
Uanis(C24K) = Uanis(C28K)
Uanis(C25K) = Uanis(C29K)
Uanis(C26K) = Uanis(C30K)
Uanis(C27K) = Uanis(C31K)
Uanis(C27J) = Uanis(C40J)
Uanis(C25J) = Uanis(C38J)
Uanis(C46J) = Uanis(C39J)
Uanis(C19J) = Uanis(C32J)
Uanis(C18J) = Uanis(C31J)
Uanis(C22J) = Uanis(C35J)
Uanis(C17J) = Uanis(C30J)
Uanis(C16J) = Uanis(C29J)
Uanis(C28J) = Uanis(C15J)
Uanis(C24J) = Uanis(C37J)
Uanis(C21J) = Uanis(C34J)
Uanis(C23J) = Uanis(C36J)
Uanis(C20J) = Uanis(C33J)
Uanis(Ag1) = Uanis(Cu1A)
Uanis(Cu1A) = Uanis(Ag1)
Uanis(Ag2) = Uanis(Cu2A)
Uanis(Cu2A) = Uanis(Ag2)
Uanis(Ag3) = Uanis(Cu3A)
Uanis(Ag6) = Uanis(Cu6A)
Uanis(Ag4) = Uanis(Cu4A)
Uanis(Cu4A) = Uanis(Ag4)
Uanis(Ag5) = Uanis(Cu5A)
Uanis(Cu5A) = Uanis(Ag5)
Uanis(C27I) = Uanis(C36I)
Uanis(C27C) = Uanis(C40C)
6. Others
 Sof(C33G)=Sof(H33G)=Sof(H33H)=Sof(C34G)=Sof(H34D)=Sof(H34E)=Sof(C35G)=
 Sof(H35E)=Sof(H35F)=Sof(C36G)=Sof(H36E)=Sof(H36F)=Sof(C37G)=Sof(H37E)=
 Sof(H37F)=Sof(C38G)=Sof(H38E)=Sof(H38F)=Sof(H38G)=1-FVAR(1)
 Sof(C22G)=Sof(H22O)=Sof(H22P)=Sof(C23G)=Sof(H23O)=Sof(H23P)=Sof(C24G)=
 Sof(H24P)=Sof(H24Q)=Sof(C25G)=Sof(H25O)=Sof(H25P)=Sof(C26G)=Sof(H26L)=
 Sof(H26M)=Sof(C27G)=Sof(H27M)=Sof(H27N)=Sof(H27O)=FVAR(1)
 Sof(H24F)=Sof(H24G)=Sof(C28B)=Sof(H28D)=Sof(H28E)=Sof(C29B)=Sof(H29C)=
 Sof(H29D)=1-FVAR(2)
 Sof(H24D)=Sof(H24E)=Sof(C25B)=Sof(H25C)=Sof(H25D)=Sof(C26B)=Sof(H26A)=
 Sof(H26B)=FVAR(2)
 Sof(C15L)=Sof(C20L)=Sof(C19L)=Sof(H19L)=Sof(C18L)=Sof(H18L)=Sof(C17L)=
 Sof(H17L)=Sof(C16L)=Sof(H16L)=Sof(C34L)=Sof(H34H)=Sof(H34I)=Sof(H34J)=
 Sof(C35L)=Sof(H35K)=Sof(H35L)=Sof(C36L)=Sof(H36L)=Sof(H36M)=Sof(C37L)=
 Sof(H37I)=Sof(H37J)=Sof(C38L)=Sof(H38J)=Sof(H38K)=Sof(C39L)=Sof(H39G)=
 Sof(H39H)=Sof(C40L)=Sof(C41L)=Sof(H41A)=Sof(H41B)=Sof(C42L)=Sof(H42A)=
 Sof(H42B)=Sof(C43L)=Sof(H43A)=Sof(H43B)=Sof(C44L)=Sof(H44A)=Sof(H44B)=
 Sof(C45L)=Sof(H45A)=Sof(H45B)=Sof(C46L)=Sof(H46C)=Sof(H46D)=Sof(H46E)=1-FVAR(3)
 Sof(C9L)=Sof(C14L)=Sof(C13L)=Sof(H13L)=Sof(C12L)=Sof(H12L)=Sof(C11L)=
 Sof(H11L)=Sof(C10L)=Sof(H10L)=Sof(C21L)=Sof(H21G)=Sof(H21H)=Sof(H21I)=
 Sof(C22L)=Sof(H22Y)=Sof(HD)=Sof(C23L)=Sof(H23Z)=Sof(HH)=Sof(C24L)=Sof(H24Z)=
 Sof(HI)=Sof(C25L)=Sof(H25Y)=Sof(HJ)=Sof(C26L)=Sof(H26T)=Sof(H26U)=Sof(C27L)=
 Sof(C28L)=Sof(H28)=Sof(HO)=Sof(C29L)=Sof(H29X)=Sof(H29Y)=Sof(C30L)=Sof(H30W)=
 Sof(H30X)=Sof(C31L)=Sof(H31R)=Sof(H31S)=Sof(C32L)=Sof(H32O)=Sof(H32P)=
 Sof(C33L)=Sof(H33P)=Sof(H33Q)=Sof(H33R)=FVAR(3)
 Sof(C30B)=Sof(H30C)=Sof(H30D)=Sof(H30E)=1-FVAR(4)
 Sof(C27B)=Sof(H27A)=Sof(H27B)=Sof(H27C)=FVAR(4)
 Sof(H25K)=Sof(H25L)=Sof(C28E)=Sof(H28K)=Sof(H28L)=Sof(C29E)=Sof(H29I)=
 Sof(H29J)=Sof(H29K)=1-FVAR(5)
 Sof(H25I)=Sof(H25J)=Sof(C26E)=Sof(H26H)=Sof(H26I)=Sof(C27E)=Sof(H27G)=
 Sof(H27H)=Sof(H27I)=FVAR(5)
 Sof(H18N)=Sof(H18O)=Sof(C28F)=Sof(H28M)=Sof(H28N)=Sof(H28O)=Sof(C29F)=
 Sof(H29L)=Sof(H29M)=Sof(C30F)=Sof(H30K)=Sof(H30L)=1-FVAR(6)
 Sof(C15F)=Sof(H15L)=Sof(H15M)=Sof(H15N)=Sof(C16F)=Sof(H16M)=Sof(H16N)=
 Sof(C17F)=Sof(H17K)=Sof(H17M)=Sof(H18K)=Sof(H18M)=FVAR(6)
 Sof(H23M)=Sof(H23N)=Sof(C31F)=Sof(H31E)=Sof(H31F)=Sof(C32F)=Sof(H32E)=
 Sof(H32F)=Sof(C33F)=Sof(H33E)=Sof(H33F)=Sof(C34F)=Sof(H34A)=Sof(H34B)=
 Sof(H34C)=1-FVAR(7)
 Sof(H23K)=Sof(H23L)=Sof(C24F)=Sof(H24N)=Sof(H24O)=Sof(C25F)=Sof(H25M)=
 Sof(H25N)=Sof(C26F)=Sof(H26J)=Sof(H26K)=Sof(C27F)=Sof(H27J)=Sof(H27K)=
 Sof(H27L)=FVAR(7)
 Sof(C28J)=Sof(H28X)=Sof(H28Y)=Sof(HM)=Sof(C29J)=Sof(H29T)=Sof(H29U)=Sof(C30J)=
 Sof(H30S)=Sof(H30T)=Sof(C31J)=Sof(H31M)=Sof(H31N)=Sof(C32J)=Sof(H32M)=
 Sof(H32N)=Sof(C33J)=Sof(H33N)=Sof(H33O)=Sof(C34J)=Sof(C35J)=Sof(H35I)=
 Sof(H35J)=Sof(C36J)=Sof(H36J)=Sof(H36K)=Sof(C37J)=Sof(H37G)=Sof(H37H)=
 Sof(C38J)=Sof(H38H)=Sof(H38I)=Sof(C39J)=Sof(H39E)=Sof(H39F)=Sof(C40J)=
 Sof(H40G)=Sof(H40H)=Sof(H40I)=1-FVAR(8)
 Sof(C15J)=Sof(H15X)=Sof(H15Y)=Sof(H)=Sof(C16J)=Sof(H16U)=Sof(H16V)=Sof(C17J)=
 Sof(H17T)=Sof(H17U)=Sof(C18J)=Sof(H18V)=Sof(H18W)=Sof(C19J)=Sof(H19R)=
 Sof(H19S)=Sof(C20J)=Sof(H20W)=Sof(H20X)=Sof(C21J)=Sof(C22J)=Sof(H22U)=
 Sof(H22V)=Sof(C23J)=Sof(H23W)=Sof(H23X)=Sof(C24J)=Sof(H24V)=Sof(H24W)=
 Sof(C25J)=Sof(H25U)=Sof(H25V)=Sof(C46J)=Sof(H46A)=Sof(H46B)=Sof(C27J)=
 Sof(H27V)=Sof(H27W)=Sof(H27X)=FVAR(8)
 Sof(H20U)=Sof(H20V)=Sof(C28I)=Sof(H28U)=Sof(H28V)=Sof(H28W)=Sof(C29I)=
 Sof(H29R)=Sof(H29S)=Sof(C30I)=Sof(H30Q)=Sof(H30R)=Sof(C31I)=Sof(H31K)=
 Sof(H31L)=Sof(C32I)=Sof(H32K)=Sof(H32L)=1-FVAR(9)
 Sof(C15I)=Sof(H15U)=Sof(H15V)=Sof(H15W)=Sof(C16I)=Sof(H16S)=Sof(H16T)=
 Sof(C17I)=Sof(H17R)=Sof(H17S)=Sof(C18I)=Sof(H18T)=Sof(H18U)=Sof(C19I)=
 Sof(H19P)=Sof(H19Q)=Sof(H20S)=Sof(H20T)=FVAR(9)
 Sof(H23U)=Sof(H23V)=Sof(C33I)=Sof(H33L)=Sof(H33M)=Sof(C34I)=Sof(H34F)=
 Sof(H34G)=Sof(C35I)=Sof(H35G)=Sof(H35H)=Sof(C36I)=Sof(H36G)=Sof(H36H)=
 Sof(H36I)=1-FVAR(10)
 Sof(H23S)=Sof(H23T)=Sof(C24I)=Sof(H24T)=Sof(H24U)=Sof(C25I)=Sof(H25S)=
 Sof(H25T)=Sof(C26I)=Sof(H26P)=Sof(H26Q)=Sof(C27I)=Sof(H27S)=Sof(H27T)=
 Sof(H27U)=FVAR(10)
 Sof(C28C)=Sof(H28F)=Sof(H28G)=Sof(H28H)=Sof(C29C)=Sof(H29E)=Sof(H29F)=
 Sof(C30C)=Sof(H30F)=Sof(H30G)=Sof(C31C)=Sof(H31C)=Sof(H31D)=Sof(C32C)=
 Sof(H32C)=Sof(H32D)=Sof(C33C)=Sof(H33C)=Sof(H33D)=Sof(C34C)=Sof(C35C)=
 Sof(H35C)=Sof(H35D)=Sof(C36C)=Sof(H36C)=Sof(H36D)=Sof(C37C)=Sof(H37C)=
 Sof(H37D)=Sof(C38C)=Sof(H38C)=Sof(H38D)=Sof(C39C)=Sof(H39C)=Sof(H39D)=
 Sof(C40C)=Sof(H40D)=Sof(H40E)=Sof(H40F)=1-FVAR(11)
 Sof(C15C)=Sof(H15C)=Sof(H15D)=Sof(H15E)=Sof(C16C)=Sof(H16F)=Sof(H16G)=
 Sof(C17C)=Sof(H17E)=Sof(H17F)=Sof(C18C)=Sof(H18E)=Sof(H18F)=Sof(C19C)=
 Sof(H19C)=Sof(H19D)=Sof(C20C)=Sof(H20E)=Sof(H20F)=Sof(C21C)=Sof(C22C)=
 Sof(H22E)=Sof(H22F)=Sof(C23C)=Sof(H23E)=Sof(H23F)=Sof(C24C)=Sof(H24H)=
 Sof(H24I)=Sof(C25C)=Sof(H25E)=Sof(H25F)=Sof(C26C)=Sof(H26C)=Sof(H26D)=
 Sof(C27C)=Sof(H27D)=Sof(H27E)=Sof(H27F)=FVAR(11)
 Sof(C5FB)=Sof(H5FA)=Sof(H5FB)=Sof(H22I)=Sof(H22J)=Sof(C28D)=Sof(H28I)=
 Sof(H28J)=Sof(C29D)=Sof(H29G)=Sof(H29H)=Sof(C30D)=Sof(H30H)=Sof(H30I)=
 Sof(H30J)=1-FVAR(12)
 Sof(H22G)=Sof(H22H)=Sof(C23D)=Sof(H23G)=Sof(H23H)=Sof(C24D)=Sof(H24J)=
 Sof(H24K)=Sof(C25D)=Sof(H25G)=Sof(H25H)=Sof(C26D)=Sof(H26E)=Sof(H26F)=
 Sof(H26G)=FVAR(12)
 Sof(H20O)=Sof(H20P)=Sof(C28G)=Sof(H28P)=Sof(H28Q)=Sof(H28R)=Sof(C29G)=
 Sof(H29N)=Sof(H29O)=Sof(C30G)=Sof(H30M)=Sof(H30N)=Sof(C31G)=Sof(H31G)=
 Sof(H31H)=Sof(C32G)=Sof(H32G)=Sof(H32H)=1-FVAR(13)
 Sof(C15G)=Sof(H15O)=Sof(H15P)=Sof(H15Q)=Sof(C16G)=Sof(H16O)=Sof(H16P)=
 Sof(C17G)=Sof(H17N)=Sof(H17O)=Sof(C18G)=Sof(H18P)=Sof(H18Q)=Sof(C19G)=
 Sof(H19K)=Sof(H19M)=Sof(H20M)=Sof(H20N)=FVAR(13)
 Sof(C28A)=Sof(H28A)=Sof(H28B)=Sof(H28C)=Sof(C29A)=Sof(H29A)=Sof(H29B)=
 Sof(C30A)=Sof(H30A)=Sof(H30B)=Sof(C31A)=Sof(H31A)=Sof(H31B)=Sof(C32A)=
 Sof(H32A)=Sof(H32B)=Sof(C33A)=Sof(H33A)=Sof(H33B)=Sof(C34A)=Sof(C35A)=
 Sof(H35A)=Sof(H35B)=Sof(C36A)=Sof(H36A)=Sof(H36B)=Sof(C37A)=Sof(H37A)=
 Sof(H37B)=Sof(C38A)=Sof(H38A)=Sof(H38B)=Sof(C39A)=Sof(H39A)=Sof(H39B)=
 Sof(C40A)=Sof(H40A)=Sof(H40B)=Sof(H40C)=1-FVAR(14)
 Sof(C13A)=Sof(H13A)=Sof(H13B)=Sof(H13C)=Sof(C14A)=Sof(H14A)=Sof(H14B)=
 Sof(C15A)=Sof(H15A)=Sof(H15B)=Sof(C16A)=Sof(H16A)=Sof(H16B)=Sof(C17A)=
 Sof(H17A)=Sof(H17B)=Sof(C18A)=Sof(H18A)=Sof(H18B)=Sof(C19A)=Sof(C20A)=
 Sof(H20A)=Sof(H20B)=Sof(C21A)=Sof(H21A)=Sof(H21B)=Sof(C22A)=Sof(H22A)=
 Sof(H22B)=Sof(C23A)=Sof(H23A)=Sof(H23B)=Sof(C24A)=Sof(H24A)=Sof(H24B)=
 Sof(H24C)=Sof(C25A)=Sof(H25A)=Sof(H25B)=FVAR(14)
 Sof(C28H)=Sof(H28S)=Sof(H28T)=Sof(C29H)=Sof(H29P)=Sof(H29Q)=Sof(C30H)=
 Sof(H30O)=Sof(H30P)=Sof(C31H)=Sof(H31I)=Sof(H31J)=Sof(C32H)=Sof(H32I)=
 Sof(H32J)=Sof(C33H)=Sof(H33I)=Sof(H33J)=Sof(H33K)=1-FVAR(15)
 Sof(C22H)=Sof(H22Q)=Sof(H22R)=Sof(C23H)=Sof(H23Q)=Sof(H23R)=Sof(C24H)=
 Sof(H24R)=Sof(H24S)=Sof(C25H)=Sof(H25Q)=Sof(H25R)=Sof(C26H)=Sof(H26N)=
 Sof(H26O)=Sof(C27H)=Sof(H27P)=Sof(H27Q)=Sof(H27R)=FVAR(15)
 Sof(HF)=Sof(HG)=Sof(C28K)=Sof(H28Z)=Sof(HN)=Sof(C29K)=Sof(H29V)=Sof(H29W)=
 Sof(C30K)=Sof(H30U)=Sof(H30V)=Sof(C31K)=Sof(H31O)=Sof(H31P)=Sof(H31Q)=1-
 FVAR(16)
 Sof(H23Y)=Sof(HE)=Sof(C24K)=Sof(H24X)=Sof(H24Y)=Sof(C25K)=Sof(H25W)=Sof(H25X)=
 Sof(C26K)=Sof(H26R)=Sof(H26S)=Sof(C27K)=Sof(H27Y)=Sof(HK)=Sof(HL)=FVAR(16)
 Sof(Ag1)=1-FVAR(17)
 Sof(Cu1A)=FVAR(17)
 Sof(Ag2)=1-FVAR(18)
 Sof(Cu2A)=FVAR(18)
 Sof(Cu3A)=1-FVAR(19)
 Sof(Ag3)=FVAR(19)
 Sof(Cu6A)=1-FVAR(20)
 Sof(Ag6)=FVAR(20)
 Sof(Ag4)=1-FVAR(21)
 Sof(Cu4A)=FVAR(21)
 Sof(Ag5)=1-FVAR(22)
 Sof(Cu5A)=FVAR(22)
 Fixed X: C36I(0.744469) C40C(0.57875)
 Fixed Y: C36I(0.20772) C40C(1.05063)
 Fixed Z: C36I(0.732949) C40C(0.31687)
7.a Secondary CH2 refined with riding coordinates:
 C5FB(H5FA,H5FB), C14A(H14A,H14B), C15A(H15A,H15B), C16A(H16A,H16B), C16C(H16F,
 H16G), C16D(H16H,H16I), C16E(H16J,H16K), C16F(H16M,H16N), C16G(H16O,H16P),
 C16H(H16Q,H16R), C16I(H16S,H16T), C16J(H16U,H16V), C16K(H16W,H16X), C17A(H17A,
 H17B), C17B(H17C,H17D), C17C(H17E,H17F), C17D(H17G,H17H), C17E(H17I,H17J),
 C17F(H17K,H17M), C17G(H17N,H17O), C17H(H17P,H17Q), C17I(H17R,H17S), C17J(H17T,
 H17U), C17K(H17V,H17W), C18A(H18A,H18B), C18B(H18C,H18D), C18C(H18E,H18F),
 C18D(H18G,H18H), C18E(H18I,H18J), C18F(H18K,H18M), C18F(H18N,H18O), C18G(H18P,
 H18Q), C18H(H18R,H18S), C18I(H18T,H18U), C18J(H18V,H18W), C18K(H18X,H18Y),
 C19B(H19A,H19B), C19C(H19C,H19D), C19D(H19E,H19F), C19E(H19G,H19H), C19F(H19I,
 H19J), C19G(H19K,H19M), C19H(H19N,H19O), C19I(H19P,H19Q), C19J(H19R,H19S),
 C19K(H19T,H19U), C20A(H20A,H20B), C20B(H20C,H20D), C20C(H20E,H20F), C20D(H20G,
 H20H), C20E(H20I,H20J), C20F(H20K,H20L), C20G(H20M,H20N), C20G(H20O,H20P),
 C20H(H20Q,H20R), C20I(H20S,H20T), C20I(H20U,H20V), C20J(H20W,H20X), C20K(H20Y,
 HC), C21A(H21A,H21B), C21B(H21C,H21D), C21D(H21E,H21F), C22A(H22A,H22B),
 C22B(H22C,H22D), C22C(H22E,H22F), C22D(H22G,H22H), C22D(H22I,H22J), C22E(H22K,
 H22L), C22F(H22M,H22N), C22G(H22O,H22P), C22H(H22Q,H22R), C22I(H22S,H22T),
 C22J(H22U,H22V), C22K(H22W,H22X), C22L(H22Y,HD), C23A(H23A,H23B), C23B(H23C,
 H23D), C23C(H23E,H23F), C23D(H23G,H23H), C23E(H23I,H23J), C23F(H23K,H23L),
 C23F(H23M,H23N), C23G(H23O,H23P), C23H(H23Q,H23R), C23I(H23S,H23T), C23I(H23U,
 H23V), C23J(H23W,H23X), C23K(H23Y,HE), C23K(HF,HG), C23L(H23Z,HH), C24B(H24D,
 H24E), C24B(H24F,H24G), C24C(H24H,H24I), C24D(H24J,H24K), C24E(H24L,H24M),
 C24F(H24N,H24O), C24G(H24P,H24Q), C24H(H24R,H24S), C24I(H24T,H24U), C24J(H24V,
 H24W), C24K(H24X,H24Y), C24L(H24Z,HI), C25A(H25A,H25B), C25B(H25C,H25D),
 C25C(H25E,H25F), C25D(H25G,H25H), C25E(H25I,H25J), C25E(H25K,H25L), C25F(H25M,
 H25N), C25G(H25O,H25P), C25H(H25Q,H25R), C25I(H25S,H25T), C25J(H25U,H25V),
 C25K(H25W,H25X), C25L(H25Y,HJ), C26B(H26A,H26B), C26C(H26C,H26D), C26E(H26H,
 H26I), C26F(H26J,H26K), C26G(H26L,H26M), C26H(H26N,H26O), C26I(H26P,H26Q),
 C46J(H46A,H46B), C26K(H26R,H26S), C26L(H26T,H26U), C28B(H28D,H28E), C28D(H28I,
 H28J), C28E(H28K,H28L), C28H(H28S,H28T), C28K(H28Z,HN), C28L(H28,HO),
 C29A(H29A,H29B), C29B(H29C,H29D), C29C(H29E,H29F), C29D(H29G,H29H), C29F(H29L,
 H29M), C29G(H29N,H29O), C29H(H29P,H29Q), C29I(H29R,H29S), C29J(H29T,H29U),
 C29K(H29V,H29W), C29L(H29X,H29Y), C30A(H30A,H30B), C30C(H30F,H30G), C30F(H30K,
 H30L), C30G(H30M,H30N), C30H(H30O,H30P), C30I(H30Q,H30R), C30J(H30S,H30T),
 C30K(H30U,H30V), C30L(H30W,H30X), C31A(H31A,H31B), C31C(H31C,H31D), C31F(H31E,
 H31F), C31G(H31G,H31H), C31H(H31I,H31J), C31I(H31K,H31L), C31J(H31M,H31N),
 C31L(H31R,H31S), C32A(H32A,H32B), C32C(H32C,H32D), C32F(H32E,H32F), C32G(H32G,
 H32H), C32H(H32I,H32J), C32I(H32K,H32L), C32J(H32M,H32N), C32L(H32O,H32P),
 C33A(H33A,H33B), C33C(H33C,H33D), C33F(H33E,H33F), C33G(H33G,H33H), C33I(H33L,
 H33M), C33J(H33N,H33O), C34G(H34D,H34E), C34I(H34F,H34G), C35A(H35A,H35B),
 C35C(H35C,H35D), C35G(H35E,H35F), C35I(H35G,H35H), C35J(H35I,H35J), C35L(H35K,
 H35L), C36A(H36A,H36B), C36C(H36C,H36D), C36G(H36E,H36F), C36J(H36J,H36K),
 C36L(H36L,H36M), C37A(H37A,H37B), C37C(H37C,H37D), C37G(H37E,H37F), C37J(H37G,
 H37H), C37L(H37I,H37J), C38A(H38A,H38B), C38C(H38C,H38D), C38J(H38H,H38I),
 C38L(H38J,H38K), C39A(H39A,H39B), C39C(H39C,H39D), C39J(H39E,H39F), C39L(H39G,
 H39H), C41L(H41A,H41B), C42L(H42A,H42B), C43L(H43A,H43B), C44L(H44A,H44B),
 C45L(H45A,H45B)
7.b Aromatic/amide H refined with riding coordinates:
 C2A(H2A), C3A(H3A), C4A(H4A), C4B(H4B), C4C(H4C), C4D(H4D), C4E(H4E),
 C4F(H4F), C4G(H4G), C4H(H4H), C4I(H4I), C4J(H4J), C4K(H4K), C4L(H4L), C5A(H5A),
  C5H(H5H), C6B(H6B), C6C(H6C), C6D(H6D), C6E(H6E), C6F(H6F), C6G(H6G),
 C6I(H6I), C6J(H6J), C6K(H6K), C6L(H6L), C7B(H7B), C7C(H7C), C7D(H7D), C7E(H7E),
  C7F(H7F), C7G(H7G), C7I(H7I), C7J(H7J), C7K(H7K), C7L(H7L), C8A(H8A),
 C8H(H8H), C9A(H9A), C13L(H13L), C12L(H12L), C11L(H11L), C10L(H10L), C10B(H10B),
  C10C(H10C), C10D(H10D), C10E(H10E), C10F(H10F), C10G(H10G), C10H(H10H),
 C10I(H10I), C10J(H10J), C10K(H10K), C11A(H11A), C11B(H11B), C11C(H11C),
 C11D(H11D), C11E(H11E), C11F(H11F), C11G(H11G), C11H(H11H), C11I(H11I),
 C11J(H11J), C11K(H11K), C12B(H12B), C12C(H12C), C12D(H12D), C12E(H12E),
 C12F(H12F), C12G(H12G), C12H(H12H), C12I(H12I), C12J(H12J), C12K(H12K),
 C13B(H13D), C13C(H13E), C13D(H13F), C13E(H13G), C13F(H13H), C13G(H13I),
 C13H(H13J), C13I(H13K), C13J(H13M), C13K(H13N), C19L(H19L), C18L(H18L),
 C17L(H17L), C16L(H16L)
7.c Fitted hexagon refined as free rotating group:
 C9L(C14L,C13L,C12L,C11L,C10L), C15L(C20L,C19L,C18L,C17L,C16L)
7.d Idealised Me refined as rotating group:
 C13A(H13A,H13B,H13C), C15C(H15C,H15D,H15E), C15D(H15F,H15G,H15H), C15E(H15I,
 H15J,H15K), C15F(H15L,H15M,H15N), C15G(H15O,H15P,H15Q), C15H(H15R,H15S,H15T),
 C15I(H15U,H15V,H15W), C15J(H15X,H15Y,H), C15K(H15Z,HA,HB), C16B(H16C,H16D,
 H16E), C21L(H21G,H21H,H21I), C24A(H24A,H24B,H24C), C26D(H26E,H26F,H26G),
 C27B(H27A,H27B,H27C), C27C(H27D,H27E,H27F), C27E(H27G,H27H,H27I), C27F(H27J,
 H27K,H27L), C27G(H27M,H27N,H27O), C27H(H27P,H27Q,H27R), C27I(H27S,H27T,H27U),
 C27J(H27V,H27W,H27X), C27K(H27Y,HK,HL), C28A(H28A,H28B,H28C), C28C(H28F,H28G,
 H28H), C28F(H28M,H28N,H28O), C28G(H28P,H28Q,H28R), C28I(H28U,H28V,H28W),
 C28J(H28X,H28Y,HM), C29E(H29I,H29J,H29K), C30B(H30C,H30D,H30E), C30D(H30H,H30I,
 H30J), C31K(H31O,H31P,H31Q), C33H(H33I,H33J,H33K), C33L(H33P,H33Q,H33R),
 C34F(H34A,H34B,H34C), C34L(H34H,H34I,H34J), C36I(H36G,H36H,H36I), C38G(H38E,
 H38F,H38G), C40A(H40A,H40B,H40C), C40C(H40D,H40E,H40F), C40J(H40G,H40H,H40I),
 C46L(H46C,H46D,H46E)
;
_atom_sites_solution_hydrogens   geom
_atom_sites_solution_primary     dual
_atom_sites_solution_secondary   ?
loop_
_atom_site_label
_atom_site_type_symbol
_atom_site_fract_x
_atom_site_fract_y
_atom_site_fract_z
_atom_site_U_iso_or_equiv
_atom_site_adp_type
_atom_site_occupancy
_atom_site_site_symmetry_order
_atom_site_calc_flag
_atom_site_refinement_flags_posn
_atom_site_refinement_flags_adp
_atom_site_refinement_flags_occupancy
_atom_site_disorder_assembly
_atom_site_disorder_group
Au1 Au 0.63334(2) 0.82503(2) 0.49001(2) 0.09429(7) Uani 1 1 d . U . . .
Au2 Au 0.61712(2) 0.66076(2) 0.48381(2) 0.08014(7) Uani 1 1 d . . . . .
Au3 Au 0.60518(2) 0.53979(2) 0.43375(2) 0.09730(8) Uani 1 1 d . . . . .
Au4 Au 0.59697(2) 0.65999(2) 0.57090(2) 0.09254(8) Uani 1 1 d . . . . .
Au5 Au 0.62529(2) 0.59675(2) 0.55456(2) 0.07980(7) Uani 1 1 d . . . . .
Au6 Au 0.65735(2) 0.46462(2) 0.58782(2) 0.10462(10) Uani 1 1 d D U . . .
Ag1 Ag 0.61791(2) 0.71402(3) 0.43170(2) 0.11543(18) Uani 0.765(2) 1 d . . P A 4
Ag2 Ag 0.64108(2) 0.73597(3) 0.54742(2) 0.08398(15) Uani 0.5987(19) 1 d . . P A
6
Ag3 Ag 0.60259(2) 0.51381(4) 0.48925(2) 0.1064(3) Uani 0.208(2) 1 d . . P A 7
Ag4 Ag 0.62959(2) 0.53664(3) 0.61121(2) 0.09520(18) Uani 0.619(2) 1 d . . P A
12
Ag5 Ag 0.58938(2) 0.68591(4) 0.50306(2) 0.0937(2) Uani 0.200(2) 1 d . . P A 14
Ag6 Ag 0.65008(2) 0.55559(4) 0.53301(2) 0.1161(2) Uani 0.485(2) 1 d . . P A 9
C1A C 0.65592(6) 0.9420(4) 0.34432(10) 0.109(2) Uani 1 1 d . . . . .
C1B C 0.63624(6) 0.8456(3) 0.53140(11) 0.0942(16) Uani 1 1 d . U . . .
C1C C 0.60437(6) 0.6120(3) 0.40497(10) 0.0965(17) Uani 1 1 d . . . . .
C1D C 0.60522(7) 0.4577(3) 0.45802(11) 0.0967(19) Uani 1 1 d . . . . .
C1E C 0.65206(7) 0.6528(3) 0.58511(10) 0.0829(17) Uani 1 1 d . . . . .
C1F C 0.59764(6) 0.5448(3) 0.52290(10) 0.0858(16) Uani 1 1 d . . . . .
C1G C 0.60553(7) 0.5952(3) 0.60808(12) 0.1019(19) Uani 1 1 d . . . . .
C1H C 0.58668(7) 0.7368(3) 0.53679(10) 0.1042(19) Uani 1 1 d . . . . .
C1I C 0.65460(7) 0.4629(3) 0.62261(10) 0.1096(18) Uani 1 1 d D U . . .
C1J C 0.66257(8) 0.4554(3) 0.55365(13) 0.105(2) Uani 1 1 d . U . . .
C1K C 0.64867(6) 0.6527(3) 0.50935(10) 0.0856(17) Uani 1 1 d . . . . .
C1L C 0.58613(7) 0.6691(3) 0.45934(10) 0.0834(17) Uani 1 1 d . . . . .
C2A C 0.66454(8) 0.9647(4) 0.32963(12) 0.128(3) Uani 1 1 d . . . . .
H2A H 0.679345 0.973301 0.342863 0.154 Uiso 1 1 calc R . . . .
C2B C 0.63794(5) 0.8620(3) 0.55553(9) 0.0861(13) Uani 1 1 d . U . . .
C2C C 0.60348(8) 0.6429(3) 0.38360(11) 0.108(2) Uani 1 1 d . . . . .
C2D C 0.60391(6) 0.4066(3) 0.47132(11) 0.1009(19) Uani 1 1 d . . . . .
C2E C 0.66860(6) 0.6849(2) 0.60396(10) 0.0788(17) Uani 1 1 d . . . . .
C2F C 0.58006(7) 0.5193(3) 0.50246(11) 0.0903(18) Uani 1 1 d . . . . .
C2G C 0.60768(6) 0.5656(3) 0.63094(13) 0.110(2) Uani 1 1 d . . . . .
C2H C 0.58098(7) 0.7842(3) 0.51706(10) 0.0972(18) Uani 1 1 d . . . . .
C2I C 0.65490(7) 0.4523(3) 0.64666(9) 0.1046(19) Uani 1 1 d D U . . .
C2J C 0.66603(8) 0.4479(3) 0.53415(14) 0.111(2) Uani 1 1 d . U . . .
C2K C 0.66775(6) 0.6565(3) 0.52753(11) 0.096(2) Uani 1 1 d . . . . .
C2L C 0.56683(6) 0.6703(3) 0.44538(9) 0.0797(16) Uani 1 1 d . . . . .
C3A C 0.65196(8) 0.9752(4) 0.29590(12) 0.132(2) Uani 1 1 d . . . . .
H3A H 0.658243 0.990219 0.286030 0.158 Uiso 1 1 calc R . . . .
C3B C 0.63380(5) 0.8726(2) 0.62385(8) 0.0637(12) Uani 1 1 d . . . . .
C3C C 0.57771(7) 0.6982(4) 0.29641(10) 0.107(2) Uani 1 1 d . . . . .
C3D C 0.60973(7) 0.2738(3) 0.53104(12) 0.094(2) Uani 1 1 d . . . . .
C3E C 0.71038(6) 0.8200(2) 0.65438(11) 0.0839(18) Uani 1 1 d . . . . .
C3F C 0.53166(7) 0.4194(3) 0.43845(12) 0.103(2) Uani 1 1 d . . . . .
C3G C 0.61703(7) 0.5762(3) 0.71142(11) 0.100(2) Uani 1 1 d . . . . .
C3H C 0.57251(7) 0.8468(3) 0.49693(10) 0.0936(19) Uani 1 1 d . . . . .
C3I C 0.65525(7) 0.3240(3) 0.70236(11) 0.0852(18) Uani 1 1 d . . . . .
C3J C 0.66958(7) 0.4576(4) 0.46503(14) 0.128(3) Uani 1 1 d D . . . .
C3K C 0.72472(6) 0.6093(3) 0.58384(12) 0.0944(19) Uani 1 1 d . . . . .
C3L C 0.51178(6) 0.7029(3) 0.41434(10) 0.106(2) Uani 1 1 d D . . . .
C4A C 0.63099(8) 0.9648(4) 0.27664(11) 0.128(2) Uani 1 1 d . . . . .
H4A H 0.622450 0.973889 0.253434 0.154 Uiso 1 1 calc R . . . .
C4B C 0.63148(6) 0.8468(3) 0.59675(9) 0.0795(16) Uani 1 1 d . . . . .
H4B H 0.625175 0.801766 0.587710 0.095 Uiso 1 1 calc R . . . .
C4C C 0.58050(7) 0.6738(4) 0.32466(12) 0.121(2) Uani 1 1 d . . . . .
H4C H 0.568703 0.659649 0.323529 0.146 Uiso 1 1 calc R . . . .
C4D C 0.61279(7) 0.3332(3) 0.51892(12) 0.094(2) Uani 1 1 d . . . . .
H4D H 0.622286 0.368935 0.533988 0.113 Uiso 1 1 calc R . . . .
C4E C 0.69063(6) 0.7907(3) 0.63407(10) 0.0810(17) Uani 1 1 d . . . . .
H4E H 0.678305 0.818581 0.625037 0.097 Uiso 1 1 calc R . . . .
C4F C 0.55315(6) 0.4361(3) 0.46159(11) 0.1029(19) Uani 1 1 d . . . . .
H4F H 0.563633 0.406893 0.463882 0.124 Uiso 1 1 calc R . . . .
C4G C 0.61611(7) 0.5955(3) 0.68500(12) 0.103(2) Uani 1 1 d . . . . .
H4G H 0.619261 0.642761 0.682907 0.124 Uiso 1 1 calc R . . . .
C4H C 0.55584(8) 0.8833(3) 0.49300(11) 0.115(2) Uani 1 1 d . . . . .
H4H H 0.550840 0.867623 0.504699 0.138 Uiso 1 1 calc R . . . .
C4I C 0.65428(7) 0.3510(3) 0.67702(11) 0.0896(19) Uani 1 1 d . . . . .
H4I H 0.652120 0.320415 0.660409 0.108 Uiso 1 1 calc R . . . .
C4J C 0.66196(8) 0.4692(4) 0.48193(14) 0.125(3) Uani 1 1 d . . . . .
H4J H 0.650276 0.500076 0.473408 0.151 Uiso 1 1 calc R . . . .
C4K C 0.70343(6) 0.6024(3) 0.55898(12) 0.094(2) Uani 1 1 d . . . . .
H4K H 0.697597 0.558398 0.547831 0.113 Uiso 1 1 calc R . . . .
C4L C 0.53338(7) 0.7105(4) 0.43271(11) 0.106(2) Uani 1 1 d . . . . .
H4L H 0.540786 0.744199 0.450240 0.127 Uiso 1 1 calc R . . . .
C5A C 0.62162(8) 0.9403(4) 0.29092(11) 0.111(2) Uani 1 1 d . . . . .
H5A H 0.606764 0.932720 0.277529 0.133 Uiso 1 1 calc R . . . .
C5B C 0.63857(5) 0.8882(3) 0.58258(8) 0.0784(15) Uani 1 1 d . . . . .
C5C C 0.60108(8) 0.6707(4) 0.35466(10) 0.107(2) Uani 1 1 d . . . . .
C5D C 0.60224(6) 0.3422(3) 0.48496(12) 0.0967(19) Uani 1 1 d . . . . .
C5E C 0.68910(6) 0.7164(3) 0.62683(9) 0.0765(15) Uani 1 1 d . . . . .
C5F C 0.55892(6) 0.4963(3) 0.48119(10) 0.0868(16) Uani 1 1 d . . . . .
C5FB C 0.68636(9) 0.2525(6) 0.5880(2) 0.222(3) Uani 0.509(6) 1 d D . P B 2
H5FA H 0.685124 0.299994 0.594986 0.266 Uiso 0.509(6) 1 calc R . P B 2
H5FB H 0.678217 0.253168 0.563594 0.266 Uiso 0.509(6) 1 calc R . P B 2
C5G C 0.61040(7) 0.5442(3) 0.66068(11) 0.0967(19) Uani 1 1 d . . . . .
C5H C 0.54661(9) 0.9416(4) 0.47240(13) 0.122(3) Uani 1 1 d . . . . .
H5H H 0.535338 0.966018 0.469916 0.147 Uiso 1 1 calc R . . . .
C5I C 0.65647(7) 0.4252(3) 0.67514(10) 0.095(2) Uani 1 1 d D . . . .
C5J C 0.67202(8) 0.4335(3) 0.51322(15) 0.117(3) Uani 1 1 d . . . . .
C5K C 0.69047(6) 0.6612(3) 0.55035(11) 0.0869(17) Uani 1 1 d . . . . .
C5L C 0.54433(6) 0.6681(3) 0.42532(10) 0.0833(17) Uani 1 1 d . . . . .
C6A C 0.63447(6) 0.9276(3) 0.32481(8) 0.0938(17) Uani 1 1 d . . . . .
C6B C 0.64756(5) 0.9554(3) 0.59619(9) 0.0805(14) Uani 1 1 d . . . . .
H6B H 0.651954 0.983922 0.586113 0.097 Uiso 1 1 calc R . . . .
C6C C 0.61809(8) 0.6906(4) 0.35625(11) 0.113(2) Uani 1 1 d . . . . .
H6C H 0.631969 0.687547 0.376810 0.135 Uiso 1 1 calc R . . . .
C6D C 0.58893(7) 0.2875(3) 0.46370(11) 0.097(2) Uani 1 1 d . . . . .
H6D H 0.581718 0.292313 0.440498 0.116 Uiso 1 1 calc R . . . .
C6E C 0.70720(6) 0.6774(3) 0.64128(11) 0.0848(18) Uani 1 1 d . . . . .
H6E H 0.706021 0.627944 0.636807 0.102 Uiso 1 1 calc R . . . .
C6F C 0.54345(6) 0.5379(3) 0.47772(10) 0.0856(16) Uani 1 1 d . . . . .
H6F H 0.547511 0.578025 0.491706 0.103 Uiso 1 1 calc R . . . .
C6G C 0.60660(6) 0.4738(3) 0.66468(11) 0.0916(19) Uani 1 1 d . . . . .
H6G H 0.603071 0.438980 0.648551 0.110 Uiso 1 1 calc R . . . .
C6H C 0.55398(9) 0.9643(3) 0.45534(13) 0.114(3) Uani 1 1 d . . . . .
C6I C 0.65945(7) 0.4675(3) 0.70015(12) 0.097(2) Uani 1 1 d . . . . .
H6I H 0.661056 0.517247 0.699336 0.116 Uiso 1 1 calc R . . . .
C6J C 0.68966(10) 0.3894(4) 0.52581(16) 0.137(3) Uani 1 1 d . . . . .
H6J H 0.697178 0.368367 0.547192 0.164 Uiso 1 1 calc R . . . .
C6K C 0.69911(6) 0.7278(3) 0.56443(11) 0.0902(19) Uani 1 1 d . . . . .
H6K H 0.690130 0.767939 0.557524 0.108 Uiso 1 1 calc R . . . .
C6L C 0.53348(6) 0.6172(3) 0.40030(10) 0.0907(18) Uani 1 1 d . . . . .
H6L H 0.541068 0.586525 0.396260 0.109 Uiso 1 1 calc R . . . .
C7A C 0.62926(6) 0.9042(4) 0.34655(9) 0.104(2) Uani 1 1 d . . . . .
C7B C 0.65007(6) 0.9801(3) 0.62324(9) 0.0870(16) Uani 1 1 d . . . . .
H7B H 0.656130 1.025599 0.632027 0.104 Uiso 1 1 calc R . . . .
C7C C 0.61539(7) 0.7147(4) 0.32861(12) 0.106(2) Uani 1 1 d . . . . .
H7C H 0.627239 0.729711 0.330046 0.128 Uiso 1 1 calc R . . . .
C7D C 0.58599(7) 0.2275(3) 0.47528(12) 0.104(2) Uani 1 1 d . . . . .
H7D H 0.576849 0.190983 0.460385 0.125 Uiso 1 1 calc R . . . .
C7E C 0.72690(6) 0.7070(3) 0.66192(11) 0.0927(19) Uani 1 1 d . . . . .
H7E H 0.739227 0.678585 0.671800 0.111 Uiso 1 1 calc R . . . .
C7F C 0.52216(6) 0.5220(3) 0.45423(11) 0.0928(18) Uani 1 1 d . . . . .
H7F H 0.511719 0.551651 0.451865 0.111 Uiso 1 1 calc R . . . .
C7G C 0.60800(7) 0.4556(3) 0.69186(12) 0.098(2) Uani 1 1 d . . . . .
H7G H 0.605256 0.408195 0.694548 0.118 Uiso 1 1 calc R . . . .
C7H C 0.57085(8) 0.9291(3) 0.45951(11) 0.103(2) Uani 1 1 d . . . . .
C7I C 0.66017(7) 0.4414(3) 0.72542(12) 0.092(2) Uani 1 1 d . . . . .
H7I H 0.662318 0.471717 0.742117 0.110 Uiso 1 1 calc R . . . .
C7J C 0.69588(10) 0.3775(4) 0.50538(16) 0.139(3) Uani 1 1 d . . . . .
H7J H 0.707119 0.345529 0.512587 0.167 Uiso 1 1 calc R . . . .
C7K C 0.72039(6) 0.7348(3) 0.58800(12) 0.100(2) Uani 1 1 d . . . . .
H7K H 0.726324 0.780000 0.597430 0.120 Uiso 1 1 calc R . . . .
C7L C 0.51184(7) 0.6110(3) 0.38143(11) 0.099(2) Uani 1 1 d . . . . .
H7L H 0.504354 0.578485 0.363420 0.119 Uiso 1 1 calc R . . . .
C8A C 0.60989(7) 0.8848(4) 0.33915(11) 0.111(2) Uani 1 1 d . . . . .
H8A H 0.597034 0.887263 0.317069 0.134 Uiso 1 1 calc R . . . .
C8B C 0.64371(5) 0.9385(2) 0.63809(9) 0.0726(14) Uani 1 1 d . . . . .
C8C C 0.59501(6) 0.7172(4) 0.29828(10) 0.102(2) Uani 1 1 d . . . . .
C8D C 0.59638(7) 0.2208(3) 0.50859(12) 0.094(2) Uani 1 1 d . . . . .
C8E C 0.72860(6) 0.7793(3) 0.66820(11) 0.0866(18) Uani 1 1 d . . . . .
C8F C 0.51616(7) 0.4630(3) 0.43423(12) 0.097(2) Uani 1 1 d . . . . .
C8G C 0.61344(6) 0.5065(3) 0.71545(11) 0.0875(18) Uani 1 1 d . . . . .
C8H C 0.57975(7) 0.8703(3) 0.47967(11) 0.098(2) Uani 1 1 d . . . . .
H8H H 0.590864 0.845575 0.481832 0.118 Uiso 1 1 calc R . . . .
C8I C 0.65763(6) 0.3676(3) 0.72618(10) 0.0829(18) Uani 1 1 d . . . . .
C8J C 0.68590(9) 0.4114(4) 0.47567(16) 0.132(3) Uani 1 1 d . . . . .
C8K C 0.73342(6) 0.6763(3) 0.59829(11) 0.0939(19) Uani 1 1 d . . . . .
C8L C 0.50109(6) 0.6523(3) 0.38878(11) 0.098(2) Uani 1 1 d . . . . .
C9A C 0.61014(7) 0.8618(4) 0.36512(10) 0.108(2) Uani 1 1 d . . . . .
H9A H 0.597232 0.849635 0.361069 0.129 Uiso 1 1 calc R . . . .
C9B C 0.64423(6) 0.9484(2) 0.66690(9) 0.0776(15) Uani 1 1 d . . . . .
C9C C 0.58746(7) 0.7408(4) 0.26518(11) 0.116(2) Uani 1 1 d . . . . .
C9D C 0.59612(6) 0.1650(3) 0.52845(12) 0.091(2) Uani 1 1 d . . . . .
C9E C 0.74715(6) 0.8256(3) 0.68706(12) 0.094(2) Uani 1 1 d . . . . .
C9F C 0.49528(7) 0.4381(4) 0.40660(13) 0.109(2) Uani 1 1 d . . . . .
C9G C 0.61618(7) 0.5009(4) 0.74660(13) 0.110(2) Uani 1 1 d . . . . .
C9H C 0.54686(9) 1.0205(4) 0.43145(14) 0.126(3) Uani 1 1 d . . . . .
C9I C 0.65618(6) 0.3250(3) 0.74839(10) 0.0837(17) Uani 1 1 d . . . . .
C9J C 0.68955(9) 0.4072(4) 0.45054(15) 0.142(3) Uani 1 1 d . . . . .
C9K C 0.75606(6) 0.6676(3) 0.62507(13) 0.101(2) Uani 1 1 d . . . . .
C9L C 0.47892(8) 0.6671(4) 0.37859(14) 0.0965(17) Uani 0.338(2) 1 d . U P C 1
C14L C 0.47713(12) 0.7231(4) 0.3944(2) 0.0983(17) Uani 0.338(2) 1 d DG U P C 1
C13L C 0.45874(15) 0.7312(6) 0.3913(3) 0.1084(19) Uani 0.338(2) 1 d G U P C 1
H13L H 0.457517 0.769481 0.402114 0.130 Uiso 0.338(2) 1 calc R . P C 1
C12L C 0.44214(12) 0.6834(6) 0.3723(3) 0.112(2) Uani 0.338(2) 1 d G U P C 1
H12L H 0.429570 0.688969 0.370165 0.134 Uiso 0.338(2) 1 calc R . P C 1
C11L C 0.44393(11) 0.6274(6) 0.3565(3) 0.107(2) Uani 0.338(2) 1 d G U P C 1
H11L H 0.432580 0.594751 0.343502 0.128 Uiso 0.338(2) 1 calc R . P C 1
C10L C 0.46231(11) 0.6193(4) 0.3596(2) 0.100(2) Uani 0.338(2) 1 d G U P C 1
H10L H 0.463536 0.581046 0.348789 0.120 Uiso 0.338(2) 1 calc R . P C 1
C10A C 0.62907(6) 0.8564(3) 0.39691(9) 0.0982(18) Uani 1 1 d . . . . .
C10B C 0.65304(7) 1.0020(3) 0.69093(12) 0.099(2) Uani 1 1 d . . . . .
H10B H 0.659604 1.041815 0.689268 0.119 Uiso 1 1 calc R . . . .
C10C C 0.59839(7) 0.7661(4) 0.25492(11) 0.132(3) Uani 1 1 d . . . . .
H10C H 0.613421 0.768670 0.269819 0.158 Uiso 1 1 calc R . . . .
C10D C 0.58569(7) 0.1000(3) 0.51927(14) 0.105(2) Uani 1 1 d . . . . .
H10D H 0.576162 0.087340 0.496431 0.126 Uiso 1 1 calc R . . . .
C10E C 0.76864(7) 0.8114(3) 0.70462(14) 0.110(2) Uani 1 1 d . . . . .
H10E H 0.773442 0.764681 0.705625 0.132 Uiso 1 1 calc R . . . .
C10F C 0.47543(8) 0.4639(4) 0.39240(15) 0.135(3) Uani 1 1 d . . . . .
H10F H 0.473602 0.505102 0.401069 0.161 Uiso 1 1 calc R . . . .
C10G C 0.61393(8) 0.4441(4) 0.76127(14) 0.129(3) Uani 1 1 d . . . . .
H10G H 0.609834 0.398569 0.751134 0.155 Uiso 1 1 calc R . . . .
C10H C 0.53045(11) 1.0696(4) 0.41711(16) 0.145(3) Uani 1 1 d . . . . .
H10H H 0.521392 1.071081 0.423171 0.174 Uiso 1 1 calc R . . . .
C10I C 0.65666(7) 0.3439(4) 0.77510(13) 0.108(2) Uani 1 1 d . . . . .
H10I H 0.658577 0.392168 0.781778 0.130 Uiso 1 1 calc R . . . .
C10J C 0.70452(10) 0.3715(5) 0.45057(19) 0.174(4) Uani 1 1 d . . . . .
H10J H 0.714983 0.342801 0.468843 0.209 Uiso 1 1 calc R . . . .
C10K C 0.77139(7) 0.7157(4) 0.64759(14) 0.122(3) Uani 1 1 d . . . . .
H10K H 0.767930 0.764355 0.646452 0.146 Uiso 1 1 calc R . . . .
C11A C 0.64802(7) 0.8716(4) 0.40385(10) 0.113(2) Uani 1 1 d . . . . .
H11A H 0.660910 0.863984 0.425515 0.135 Uiso 1 1 calc R . . . .
C11B C 0.65222(9) 0.9973(3) 0.71663(12) 0.120(2) Uani 1 1 d . . . . .
H11B H 0.658026 1.034061 0.732740 0.144 Uiso 1 1 calc R . . . .
C11C C 0.58711(9) 0.7883(5) 0.22216(14) 0.168(3) Uani 1 1 d . . . . .
H11C H 0.594300 0.808053 0.214506 0.201 Uiso 1 1 calc R . . . .
C11D C 0.58904(8) 0.0544(3) 0.54284(15) 0.118(3) Uani 1 1 d . . . . .
H11D H 0.582124 0.009621 0.536477 0.141 Uiso 1 1 calc R . . . .
C11E C 0.78275(7) 0.8667(3) 0.72049(16) 0.132(3) Uani 1 1 d . . . . .
H11E H 0.797504 0.857035 0.733688 0.158 Uiso 1 1 calc R . . . .
C11F C 0.45790(10) 0.4287(5) 0.36498(17) 0.164(4) Uani 1 1 d . . . . .
H11F H 0.443965 0.445689 0.354619 0.196 Uiso 1 1 calc R . . . .
C11G C 0.61791(11) 0.4564(6) 0.79138(16) 0.175(4) Uani 1 1 d . . . . .
H11G H 0.616863 0.417846 0.802279 0.210 Uiso 1 1 calc R . . . .
C11H C 0.52769(14) 1.1157(4) 0.39418(19) 0.191(5) Uani 1 1 d . . . . .
H11H H 0.516568 1.149447 0.384646 0.229 Uiso 1 1 calc R . . . .
C11I C 0.65430(8) 0.2917(4) 0.79229(14) 0.125(3) Uani 1 1 d . . . . .
H11I H 0.654735 0.304205 0.810721 0.150 Uiso 1 1 calc R . . . .
C11J C 0.70376(11) 0.3791(7) 0.42357(19) 0.209(5) Uani 1 1 d . . . . .
H11J H 0.713326 0.352603 0.422319 0.251 Uiso 1 1 calc R . . . .
C11K C 0.79198(8) 0.6918(4) 0.67196(15) 0.132(3) Uani 1 1 d . . . . .
H11K H 0.802731 0.724432 0.687347 0.159 Uiso 1 1 calc R . . . .
C12A C 0.64817(7) 0.8981(4) 0.37894(10) 0.102(2) Uani 1 1 d . . . . .
C12B C 0.64292(8) 0.9388(3) 0.71933(11) 0.111(2) Uani 1 1 d . . . . .
H12B H 0.642352 0.935862 0.737314 0.133 Uiso 1 1 calc R . . . .
C12C C 0.56502(9) 0.7813(5) 0.20051(15) 0.172(4) Uani 1 1 d . . . . .
H12C H 0.557447 0.794235 0.177840 0.206 Uiso 1 1 calc R . . . .
C12D C 0.60277(8) 0.0739(3) 0.57658(15) 0.119(3) Uani 1 1 d . . . . .
H12D H 0.605109 0.042599 0.593122 0.142 Uiso 1 1 calc R . . . .
C12E C 0.77612(8) 0.9361(4) 0.71783(17) 0.139(3) Uani 1 1 d . . . . .
H12E H 0.786132 0.973761 0.727984 0.167 Uiso 1 1 calc R . . . .
C12F C 0.46111(9) 0.3697(5) 0.35338(18) 0.177(4) Uani 1 1 d . . . . .
H12F H 0.448984 0.346982 0.334483 0.212 Uiso 1 1 calc R . . . .
C12G C 0.62330(12) 0.5218(6) 0.80602(16) 0.194(5) Uani 1 1 d . . . . .
H12G H 0.625181 0.528235 0.826136 0.233 Uiso 1 1 calc R . . . .
C12H C 0.53950(15) 1.1161(5) 0.3845(2) 0.197(5) Uani 1 1 d . . . . .
H12H H 0.536919 1.149553 0.368464 0.237 Uiso 1 1 calc R . . . .
C12I C 0.65135(7) 0.2226(4) 0.78196(13) 0.110(2) Uani 1 1 d . . . . .
H12I H 0.649744 0.187091 0.793467 0.131 Uiso 1 1 calc R . . . .
C12J C 0.68910(12) 0.4254(7) 0.3970(2) 0.231(6) Uani 1 1 d . . . . .
H12J H 0.689549 0.431213 0.378969 0.277 Uiso 1 1 calc R . . . .
C12K C 0.79663(8) 0.6224(4) 0.67367(15) 0.132(3) Uani 1 1 d . . . . .
H12K H 0.810554 0.606828 0.691278 0.158 Uiso 1 1 calc R . . . .
C13A C 0.7023(3) 0.5732(6) 0.3706(3) 0.328(9) Uani 0.526(5) 1 d D U P D 1
H13A H 0.712354 0.533635 0.380900 0.493 Uiso 0.526(5) 1 calc GR . P D 1
H13B H 0.701283 0.591087 0.351615 0.493 Uiso 0.526(5) 1 calc GR . P D 1
H13C H 0.688325 0.556828 0.362831 0.493 Uiso 0.526(5) 1 calc GR . P D 1
C13B C 0.63460(8) 0.8854(3) 0.69658(10) 0.106(2) Uani 1 1 d . . . . .
H13D H 0.628248 0.845718 0.698759 0.127 Uiso 1 1 calc R . . . .
C13C C 0.55425(9) 0.7570(5) 0.21074(13) 0.149(3) Uani 1 1 d . . . . .
H13E H 0.539220 0.754178 0.195674 0.178 Uiso 1 1 calc R . . . .
C13D C 0.61292(8) 0.1394(3) 0.58554(14) 0.114(3) Uani 1 1 d . . . . .
H13F H 0.622068 0.153284 0.608244 0.137 Uiso 1 1 calc R . . . .
C13E C 0.75470(8) 0.9498(3) 0.70015(15) 0.123(3) Uani 1 1 d . . . . .
H13G H 0.749978 0.997035 0.698417 0.148 Uiso 1 1 calc R . . . .
C13F C 0.48094(10) 0.3397(5) 0.36712(17) 0.163(4) Uani 1 1 d . . . . .
H13H H 0.482463 0.297692 0.358516 0.196 Uiso 1 1 calc R . . . .
C13G C 0.62602(10) 0.5784(6) 0.79214(15) 0.167(4) Uani 1 1 d . . . . .
H13I H 0.630654 0.623018 0.803062 0.200 Uiso 1 1 calc R . . . .
C13H C 0.55604(12) 1.0663(4) 0.39808(18) 0.154(4) Uani 1 1 d . . . . .
H13J H 0.564634 1.064948 0.391153 0.185 Uiso 1 1 calc R . . . .
C13I C 0.65066(6) 0.2033(3) 0.75544(11) 0.0900(19) Uani 1 1 d . . . . .
H13K H 0.648731 0.154837 0.749063 0.108 Uiso 1 1 calc R . . . .
C13J C 0.67428(10) 0.4619(7) 0.39702(17) 0.218(6) Uani 1 1 d . . . . .
H13M H 0.664147 0.492001 0.379110 0.262 Uiso 1 1 calc R . . . .
C13K C 0.78212(8) 0.5729(4) 0.65108(15) 0.136(3) Uani 1 1 d . . . . .
H13N H 0.785996 0.524821 0.652087 0.164 Uiso 1 1 calc R . . . .
C14A C 0.71003(14) 0.6331(5) 0.3962(2) 0.250(4) Uani 0.526(5) 1 d D U P D 1
H14A H 0.720963 0.661843 0.397828 0.300 Uiso 0.526(5) 1 calc R . P D 1
H14B H 0.716368 0.612675 0.418397 0.300 Uiso 0.526(5) 1 calc R . P D 1
C14B C 0.63533(6) 0.8888(2) 0.67077(8) 0.0728(14) Uani 1 1 d . . . . .
C14C C 0.56519(7) 0.7358(4) 0.24348(11) 0.121(2) Uani 1 1 d . . . . .
C14D C 0.60977(7) 0.1832(2) 0.56198(13) 0.093(2) Uani 1 1 d . . . . .
C14E C 0.74023(6) 0.8952(3) 0.68507(13) 0.097(2) Uani 1 1 d . . . . .
C14F C 0.49845(8) 0.3762(4) 0.39454(14) 0.126(3) Uani 1 1 d . . . . .
C14G C 0.62182(8) 0.5685(4) 0.76170(13) 0.122(3) Uani 1 1 d . . . . .
C14H C 0.55945(11) 1.0195(3) 0.42170(15) 0.130(3) Uani 1 1 d . . . . .
C14I C 0.65271(6) 0.2530(3) 0.73799(11) 0.0852(18) Uani 1 1 d . . . . .
C14J C 0.67485(9) 0.4524(5) 0.42497(16) 0.156(3) Uani 1 1 d D . . . .
C14K C 0.76124(6) 0.5969(3) 0.62636(13) 0.106(2) Uani 1 1 d . . . . .
C15A C 0.69086(12) 0.6800(4) 0.3848(3) 0.214(3) Uani 0.526(5) 1 d D U P D 1
H15A H 0.679843 0.676243 0.360456 0.256 Uiso 0.526(5) 1 calc R . P D 1
H15B H 0.684672 0.664020 0.395633 0.256 Uiso 0.526(5) 1 calc R . P D 1
C15B C 0.62716(5) 0.8369(2) 0.64281(8) 0.0687(12) Uani 1 1 d . . . . .
C15C C 0.57090(19) 0.3372(6) 0.2699(3) 0.281(7) Uani 0.712(4) 1 d D U P E 1
H15C H 0.581590 0.370436 0.286900 0.421 Uiso 0.712(4) 1 calc GR . P E 1
H15D H 0.576953 0.309110 0.261528 0.421 Uiso 0.712(4) 1 calc GR . P E 1
H15E H 0.566416 0.305578 0.279774 0.421 Uiso 0.712(4) 1 calc GR . P E 1
C15D C 0.52791(10) 0.4668(4) 0.53803(17) 0.152(4) Uani 1 1 d . . . . .
H15F H 0.522523 0.468496 0.514842 0.228 Uiso 1 1 calc GR . . . .
H15G H 0.524638 0.511605 0.543737 0.228 Uiso 1 1 calc GR . . . .
H15H H 0.521186 0.427507 0.540917 0.228 Uiso 1 1 calc GR . . . .
C15E C 0.68023(15) 0.9580(5) 0.48974(13) 0.271(7) Uani 1 1 d D U . . .
H15I H 0.670828 0.989854 0.470909 0.407 Uiso 1 1 calc GR . . . .
H15J H 0.673016 0.912692 0.485804 0.407 Uiso 1 1 calc GR . . . .
H15K H 0.693175 0.949725 0.492122 0.407 Uiso 1 1 calc GR . . . .
C15F C 0.53445(12) 0.1313(7) 0.54690(15) 0.192(6) Uani 0.661(8) 1 d D U P F 1
H15L H 0.545881 0.105861 0.566936 0.288 Uiso 0.661(8) 1 calc GR . P F 1
H15M H 0.521276 0.104024 0.535547 0.288 Uiso 0.661(8) 1 calc GR . P F 1
H15N H 0.532497 0.177942 0.553145 0.288 Uiso 0.661(8) 1 calc GR . P F 1
C15G C 0.5316(2) 0.8588(12) 0.6218(2) 0.277(8) Uani 0.585(6) 1 d D U P G 1
H15O H 0.517731 0.869548 0.615883 0.416 Uiso 0.585(6) 1 calc GR . P G 1
H15P H 0.531115 0.812543 0.612556 0.416 Uiso 0.585(6) 1 calc GR . P G 1
H15Q H 0.535364 0.895510 0.612595 0.416 Uiso 0.585(6) 1 calc GR . P G 1
C15H C 0.51509(11) 0.6759(5) 0.3068(2) 0.189(5) Uani 1 1 d . . . . .
H15R H 0.507121 0.708223 0.287729 0.283 Uiso 1 1 calc GR . . . .
H15S H 0.507070 0.667446 0.315141 0.283 Uiso 1 1 calc GR . . . .
H15T H 0.517341 0.630759 0.299860 0.283 Uiso 1 1 calc GR . . . .
C15I C 0.58384(13) 0.0359(4) 0.6628(2) 0.187(5) Uani 0.744(5) 1 d D . P H 1
H15U H 0.568445 0.040277 0.649889 0.280 Uiso 0.744(5) 1 calc GR . P H 1
H15V H 0.590036 0.019634 0.685354 0.280 Uiso 0.744(5) 1 calc GR . P H 1
H15W H 0.587018 0.001464 0.652074 0.280 Uiso 0.744(5) 1 calc GR . P H 1
C15J C 0.72512(14) 0.8094(7) 0.5223(3) 0.215(6) Uani 0.630(4) 1 d D . P I 1
H15X H 0.731659 0.774209 0.540193 0.322 Uiso 0.630(4) 1 calc GR . P I 1
H15Y H 0.724862 0.855649 0.530807 0.322 Uiso 0.630(4) 1 calc GR . P I 1
H H 0.733361 0.813028 0.514075 0.322 Uiso 0.630(4) 1 calc GR . P I 1
C15K C 0.71088(11) 0.3935(6) 0.7012(2) 0.196(5) Uani 1 1 d . . . . .
H15Z H 0.696382 0.408473 0.691269 0.294 Uiso 1 1 calc GR . . . .
HA H 0.720904 0.429234 0.717289 0.294 Uiso 1 1 calc GR . . . .
HB H 0.713803 0.347933 0.712532 0.294 Uiso 1 1 calc GR . . . .
C15L C 0.47878(4) 0.6488(2) 0.37202(8) 0.0965(17) Uani 0.662(2) 1 d . . P C 2
C20L C 0.47539(7) 0.6951(3) 0.38950(11) 0.0983(17) Uani 0.662(2) 1 d DG . P C 2
C19L C 0.45510(8) 0.7041(3) 0.37989(15) 0.1084(19) Uani 0.662(2) 1 d G . P C 2
H19L H 0.452790 0.735725 0.391840 0.130 Uiso 0.662(2) 1 calc R . P C 2
C18L C 0.43819(6) 0.6668(4) 0.35281(15) 0.112(2) Uani 0.662(2) 1 d G . P C 2
H18L H 0.424324 0.672942 0.346250 0.134 Uiso 0.662(2) 1 calc R . P C 2
C17L C 0.44158(5) 0.6205(4) 0.33534(12) 0.107(2) Uani 0.662(2) 1 d G . P C 2
H17L H 0.430018 0.595015 0.316828 0.128 Uiso 0.662(2) 1 calc R . P C 2
C16L C 0.46187(6) 0.6115(3) 0.34494(10) 0.100(2) Uani 0.662(2) 1 d G . P C 2
H16L H 0.464179 0.579869 0.332995 0.120 Uiso 0.662(2) 1 calc R . P C 2
C16A C 0.69830(12) 0.7572(4) 0.3945(3) 0.190(3) Uani 0.526(5) 1 d D U P D 1
H16A H 0.705304 0.772312 0.384829 0.228 Uiso 0.526(5) 1 calc R . P D 1
H16B H 0.708642 0.761610 0.418943 0.228 Uiso 0.526(5) 1 calc R . P D 1
C16B C 0.72435(9) 0.5915(5) 0.7266(3) 0.241(6) Uani 1 1 d D U . . .
H16C H 0.728209 0.621406 0.715348 0.361 Uiso 1 1 calc GR . . . .
H16D H 0.728417 0.542297 0.726911 0.361 Uiso 1 1 calc GR . . . .
H16E H 0.731767 0.608290 0.749414 0.361 Uiso 1 1 calc GR . . . .
C16C C 0.55187(14) 0.3785(4) 0.2415(2) 0.242(4) Uani 0.712(4) 1 d D U P E 1
H16F H 0.542637 0.392195 0.247357 0.290 Uiso 0.712(4) 1 calc R . P E 1
H16G H 0.543523 0.348568 0.221274 0.290 Uiso 0.712(4) 1 calc R . P E 1
C16D C 0.55124(10) 0.4561(4) 0.56018(15) 0.139(3) Uani 1 1 d . . . . .
H16H H 0.558094 0.499776 0.560173 0.167 Uiso 1 1 calc R . . . .
H16I H 0.556289 0.448204 0.583169 0.167 Uiso 1 1 calc R . . . .
C16E C 0.68591(14) 0.9914(4) 0.52121(12) 0.221(4) Uani 1 1 d D U . . .
H16J H 0.672697 1.004849 0.517584 0.265 Uiso 1 1 calc R . . . .
H16K H 0.694072 1.035354 0.525817 0.265 Uiso 1 1 calc R . . . .
C16F C 0.54021(11) 0.1409(4) 0.52357(15) 0.176(3) Uani 0.661(8) 1 d D U P F 1
H16M H 0.535772 0.098789 0.509052 0.212 Uiso 0.661(8) 1 calc R . P F 1
H16N H 0.555714 0.146938 0.536589 0.212 Uiso 0.661(8) 1 calc R . P F 1
C16G C 0.54833(12) 0.8571(8) 0.6597(2) 0.257(4) Uani 0.585(6) 1 d D U P G 1
H16O H 0.543338 0.825270 0.668953 0.308 Uiso 0.585(6) 1 calc R . P G 1
H16P H 0.549757 0.905317 0.668520 0.308 Uiso 0.585(6) 1 calc R . P G 1
C16H C 0.53593(10) 0.7081(4) 0.33353(15) 0.147(3) Uani 1 1 d . . . . .
H16Q H 0.543097 0.721695 0.323993 0.177 Uiso 1 1 calc R . . . .
H16R H 0.544799 0.671687 0.350779 0.177 Uiso 1 1 calc R . . . .
C16I C 0.59301(9) 0.1064(4) 0.66457(13) 0.151(3) Uani 0.744(5) 1 d D . P H 1
H16S H 0.607278 0.110593 0.686309 0.181 Uiso 0.744(5) 1 calc R . P H 1
H16T H 0.584025 0.144240 0.663467 0.181 Uiso 0.744(5) 1 calc R . P H 1
C16J C 0.70215(14) 0.7863(4) 0.4935(3) 0.196(4) Uani 0.630(4) 1 d D . P I 1
H16U H 0.693188 0.788176 0.500701 0.235 Uiso 0.630(4) 1 calc R . P I 1
H16V H 0.695962 0.818148 0.474143 0.235 Uiso 0.630(4) 1 calc R . P I 1
C16K C 0.71317(12) 0.3858(5) 0.67520(19) 0.193(5) Uani 1 1 d . . . . .
H16W H 0.699275 0.371843 0.654383 0.232 Uiso 1 1 calc R . . . .
H16X H 0.723211 0.346596 0.681459 0.232 Uiso 1 1 calc R . . . .
C17A C 0.67874(12) 0.8050(4) 0.3810(3) 0.158(2) Uani 0.526(5) 1 d D U P D 1
H17A H 0.669616 0.807105 0.356415 0.190 Uiso 0.526(5) 1 calc R . P D 1
H17B H 0.670319 0.784824 0.387380 0.190 Uiso 0.526(5) 1 calc R . P D 1
C17B C 0.70023(8) 0.5956(3) 0.7077(2) 0.180(3) Uani 1 1 d D U . . .
H17C H 0.692871 0.576416 0.685003 0.216 Uiso 1 1 calc R . . J 1
H17D H 0.696468 0.565268 0.719188 0.216 Uiso 1 1 calc R . . J 1
C17C C 0.55975(11) 0.4455(4) 0.2348(2) 0.203(3) Uani 0.712(4) 1 d D U P E 1
H17E H 0.574664 0.455576 0.253935 0.244 Uiso 0.712(4) 1 calc R . P E 1
H17F H 0.558915 0.438639 0.214768 0.244 Uiso 0.712(4) 1 calc R . P E 1
C17D C 0.55786(8) 0.3956(3) 0.55018(14) 0.120(3) Uani 1 1 d . . . . .
H17G H 0.552561 0.403598 0.527056 0.144 Uiso 1 1 calc R . . . .
H17H H 0.550915 0.352232 0.550202 0.144 Uiso 1 1 calc R . . . .
C17E C 0.69883(11) 0.9432(4) 0.55142(13) 0.190(3) Uani 1 1 d D U . . .
H17I H 0.713859 0.943126 0.560411 0.228 Uiso 1 1 calc R . . . .
H17J H 0.693398 0.893979 0.545144 0.228 Uiso 1 1 calc R . . . .
C17F C 0.52850(11) 0.2075(4) 0.50249(14) 0.174(3) Uani 0.661(8) 1 d D . P F 1
H17K H 0.513175 0.203768 0.491599 0.209 Uiso 0.661(8) 1 calc R . P F 1
H17M H 0.534151 0.250305 0.516739 0.209 Uiso 0.661(8) 1 calc R . P F 1
C17G C 0.57045(11) 0.8315(5) 0.6717(2) 0.237(3) Uani 0.585(6) 1 d D U P G 1
H17N H 0.568875 0.807060 0.653092 0.285 Uiso 0.585(6) 1 calc R . P G 1
H17O H 0.579725 0.873189 0.677948 0.285 Uiso 0.585(6) 1 calc R . P G 1
C17H C 0.53480(8) 0.7722(4) 0.34991(12) 0.112(2) Uani 1 1 d . . . . .
H17P H 0.524870 0.806928 0.332467 0.135 Uiso 1 1 calc R . . . .
H17Q H 0.528914 0.757725 0.361350 0.135 Uiso 1 1 calc R . . . .
C17I C 0.59483(9) 0.1185(3) 0.63716(13) 0.135(3) Uani 0.744(5) 1 d D . P H 1
H17R H 0.582503 0.097423 0.616099 0.163 Uiso 0.744(5) 1 calc R . P H 1
H17S H 0.607886 0.095884 0.643006 0.163 Uiso 0.744(5) 1 calc R . P H 1
C17J C 0.70335(12) 0.7101(4) 0.4842(3) 0.186(3) Uani 0.630(4) 1 d D . P I 1
H17T H 0.712868 0.681165 0.504534 0.223 Uiso 0.630(4) 1 calc R . P I 1
H17U H 0.708940 0.709914 0.471532 0.223 Uiso 0.630(4) 1 calc R . P I 1
C17K C 0.72100(10) 0.4523(5) 0.66807(16) 0.162(4) Uani 1 1 d . . . . .
H17V H 0.710318 0.490386 0.659768 0.194 Uiso 1 1 calc R . . . .
H17W H 0.734283 0.468923 0.689223 0.194 Uiso 1 1 calc R . . . .
C18A C 0.68622(11) 0.8794(4) 0.3954(2) 0.139(2) Uani 0.526(5) 1 d D U P D 1
H18A H 0.695165 0.898881 0.389868 0.167 Uiso 0.526(5) 1 calc R . P D 1
H18B H 0.694805 0.877708 0.419931 0.167 Uiso 0.526(5) 1 calc R . P D 1
C18B C 0.69241(9) 0.6706(3) 0.70524(17) 0.148(3) Uani 1 1 d D U . . .
H18C H 0.698440 0.686997 0.727901 0.177 Uiso 1 1 calc DR . . . .
H18D H 0.698038 0.701895 0.696776 0.177 Uiso 1 1 calc R . . . .
C18C C 0.54549(11) 0.5067(3) 0.2294(2) 0.177(3) Uani 0.712(4) 1 d D U P E 1
H18E H 0.538609 0.494937 0.239557 0.212 Uiso 0.712(4) 1 calc R . P E 1
H18F H 0.534242 0.513977 0.205239 0.212 Uiso 0.712(4) 1 calc R . P E 1
C18D C 0.58166(9) 0.3821(3) 0.57183(14) 0.122(3) Uani 1 1 d . . . . .
H18G H 0.586849 0.370141 0.594589 0.147 Uiso 1 1 calc R . . . .
H18H H 0.588801 0.426408 0.573218 0.147 Uiso 1 1 calc R . . . .
C18E C 0.69697(10) 0.9709(4) 0.57759(13) 0.158(3) Uani 1 1 d D U . . .
H18I H 0.681857 0.971316 0.568177 0.190 Uiso 1 1 calc R . . . .
H18J H 0.702247 1.020333 0.583386 0.190 Uiso 1 1 calc R . . . .
C18F C 0.53193(8) 0.2124(4) 0.47665(11) 0.178(3) Uani 1 1 d D U . . .
H18K H 0.525614 0.170481 0.461841 0.214 Uiso 0.661(8) 1 calc R . P F 1
H18M H 0.547305 0.212809 0.487706 0.214 Uiso 0.661(8) 1 calc R . P F 1
H18N H 0.530552 0.173410 0.462447 0.214 Uiso 0.339(8) 1 calc R . P F 2
H18O H 0.547173 0.220399 0.494900 0.214 Uiso 0.339(8) 1 calc R . P F 2
C18G C 0.58097(12) 0.7812(4) 0.70120(19) 0.196(3) Uani 0.585(6) 1 d D U P G 1
H18P H 0.569963 0.753841 0.699931 0.236 Uiso 0.585(6) 1 calc R . P G 1
H18Q H 0.589044 0.809049 0.722082 0.236 Uiso 0.585(6) 1 calc R . P G 1
C18H C 0.55554(8) 0.8077(4) 0.37439(12) 0.118(2) Uani 1 1 d . . . . .
H18R H 0.561087 0.824246 0.362697 0.142 Uiso 1 1 calc R . . . .
H18S H 0.565662 0.772383 0.391195 0.142 Uiso 1 1 calc R . . . .
C18I C 0.59555(9) 0.1980(3) 0.63312(15) 0.113(2) Uani 0.744(5) 1 d D . P H 1
H18T H 0.582022 0.218869 0.626094 0.136 Uiso 0.744(5) 1 calc R . P H 1
H18U H 0.596568 0.206411 0.615034 0.136 Uiso 0.744(5) 1 calc R . P H 1
C18J C 0.68058(12) 0.6792(4) 0.4627(3) 0.179(3) Uani 0.630(4) 1 d D . P I 1
H18V H 0.673841 0.689280 0.473268 0.215 Uiso 0.630(4) 1 calc R . P I 1
H18W H 0.671893 0.701430 0.440386 0.215 Uiso 0.630(4) 1 calc R . P I 1
C18K C 0.72488(10) 0.4414(4) 0.64401(17) 0.153(4) Uani 1 1 d . . . . .
H18X H 0.711591 0.424180 0.623031 0.183 Uiso 1 1 calc R . . . .
H18Y H 0.735560 0.403240 0.652463 0.183 Uiso 1 1 calc R . . . .
C19A C 0.66672(11) 0.9273(4) 0.38071(18) 0.1363(17) Uani 0.526(5) 1 d D U P D 1
C19B C 0.66853(8) 0.6797(3) 0.68319(14) 0.113(2) Uani 1 1 d D U . . .
H19A H 0.663052 0.653433 0.693237 0.136 Uiso 1 1 calc R . . . .
H19B H 0.662281 0.657846 0.661292 0.136 Uiso 1 1 calc R . . . .
C19C C 0.55850(10) 0.5750(3) 0.24496(18) 0.157(2) Uani 0.712(4) 1 d D U P E 1
H19C H 0.571751 0.564634 0.267431 0.189 Uiso 0.712(4) 1 calc R . P E 1
H19D H 0.562354 0.593448 0.231196 0.189 Uiso 0.712(4) 1 calc R . P E 1
C19D C 0.58802(8) 0.3226(3) 0.55922(12) 0.100(2) Uani 1 1 d . . . . .
H19E H 0.581386 0.277808 0.558716 0.120 Uiso 1 1 calc R . . . .
H19F H 0.582393 0.333587 0.536154 0.120 Uiso 1 1 calc R . . . .
C19E C 0.70956(9) 0.9254(3) 0.60920(14) 0.126(2) Uani 1 1 d . U . . .
H19G H 0.705511 0.875085 0.602926 0.151 Uiso 1 1 calc R . . . .
H19H H 0.724845 0.929724 0.619947 0.151 Uiso 1 1 calc R . . . .
C19F C 0.52157(11) 0.2810(4) 0.45587(16) 0.165(3) Uani 1 1 d D U . . .
H19I H 0.505986 0.278583 0.442887 0.198 Uiso 1 1 calc R . . . .
H19J H 0.526849 0.322732 0.470748 0.198 Uiso 1 1 calc R . . . .
C19G C 0.59611(11) 0.7296(4) 0.70160(19) 0.178(3) Uani 0.585(6) 1 d D U P G 1
H19K H 0.588618 0.705842 0.679756 0.214 Uiso 0.585(6) 1 calc R . P G 1
H19M H 0.608372 0.755799 0.706234 0.214 Uiso 0.585(6) 1 calc R . P G 1
C19H C 0.55472(8) 0.8706(4) 0.39226(12) 0.116(2) Uani 1 1 d . . . . .
H19N H 0.544097 0.904894 0.375394 0.139 Uiso 1 1 calc R . . . .
H19O H 0.549795 0.853631 0.404781 0.139 Uiso 1 1 calc R . . . .
C19I C 0.61408(7) 0.2375(4) 0.66475(14) 0.0978(18) Uani 0.744(5) 1 d D . P H 1
H19P H 0.614118 0.287604 0.658978 0.117 Uiso 0.744(5) 1 calc R . P H 1
H19Q H 0.611665 0.237037 0.681544 0.117 Uiso 0.744(5) 1 calc R . P H 1
C19J C 0.68187(14) 0.5984(4) 0.4595(2) 0.166(3) Uani 0.630(4) 1 d D . P I 1
H19R H 0.693381 0.588225 0.458048 0.200 Uiso 0.630(4) 1 calc R . P I 1
H19S H 0.685518 0.574972 0.479787 0.200 Uiso 0.630(4) 1 calc R . P I 1
C19K C 0.73263(9) 0.5066(4) 0.63588(15) 0.140(3) Uani 1 1 d . . . . .
H19T H 0.721725 0.544328 0.626164 0.168 Uiso 1 1 calc R . . . .
H19U H 0.745724 0.525278 0.656721 0.168 Uiso 1 1 calc R . . . .
C20A C 0.67468(13) 0.9925(4) 0.4040(2) 0.150(2) Uani 0.526(5) 1 d D U P D 1
H20A H 0.677610 0.978333 0.425168 0.180 Uiso 0.526(5) 1 calc R . P D 1
H20B H 0.688069 1.009937 0.409216 0.180 Uiso 0.526(5) 1 calc R . P D 1
C20B C 0.66109(7) 0.7563(3) 0.67773(11) 0.0916(17) Uani 1 1 d . U . . .
H20C H 0.667115 0.778301 0.699507 0.110 Uiso 1 1 calc R . . . .
H20D H 0.666491 0.782884 0.667647 0.110 Uiso 1 1 calc R . . . .
C20C C 0.54585(9) 0.6305(3) 0.24740(17) 0.142(2) Uani 0.712(4) 1 d D U P E 1
H20E H 0.542958 0.612665 0.262468 0.170 Uiso 0.712(4) 1 calc R . P E 1
H20F H 0.532043 0.636871 0.225136 0.170 Uiso 0.712(4) 1 calc R . P E 1
C20D C 0.61134(8) 0.3121(3) 0.57994(13) 0.104(2) Uani 1 1 d . . . . .
H20G H 0.616575 0.296296 0.602312 0.125 Uiso 1 1 calc R . . . .
H20H H 0.617976 0.358576 0.582609 0.125 Uiso 1 1 calc R . . . .
C20E C 0.70601(7) 0.9459(3) 0.63392(13) 0.109(2) Uani 1 1 d . U . . .
H20I H 0.690553 0.946998 0.622233 0.131 Uiso 1 1 calc R . . . .
H20J H 0.711424 0.994746 0.641720 0.131 Uiso 1 1 calc R . . . .
C20F C 0.52718(10) 0.2875(4) 0.43283(17) 0.158(3) Uani 1 1 d . U . . .
H20K H 0.520149 0.248490 0.416409 0.190 Uiso 1 1 calc R . . . .
H20L H 0.542663 0.280753 0.445990 0.190 Uiso 1 1 calc R . . . .
C20G C 0.60349(9) 0.6756(3) 0.72842(13) 0.149(2) Uani 1 1 d D U . . .
H20M H 0.591064 0.646085 0.721002 0.179 Uiso 0.585(6) 1 calc R . P G 1
H20N H 0.607548 0.701864 0.748359 0.179 Uiso 0.585(6) 1 calc R . P G 1
H20O H 0.589908 0.652287 0.710792 0.179 Uiso 0.415(6) 1 calc R . P G 2
H20P H 0.603443 0.685028 0.747430 0.179 Uiso 0.415(6) 1 calc R . P G 2
C20H C 0.57560(8) 0.9090(4) 0.41609(14) 0.122(3) Uani 1 1 d . . . . .
H20Q H 0.578918 0.933728 0.402722 0.146 Uiso 1 1 calc R . . . .
H20R H 0.586734 0.872731 0.429576 0.146 Uiso 1 1 calc R . . . .
C20I C 0.63516(5) 0.2058(3) 0.67957(12) 0.107(2) Uani 1 1 d D U . . .
H20S H 0.637040 0.203485 0.662178 0.128 Uiso 0.744(5) 1 calc R . P H 1
H20T H 0.635222 0.156442 0.686289 0.128 Uiso 0.744(5) 1 calc R . P H 1
H20U H 0.637417 0.154025 0.683593 0.128 Uiso 0.256(5) 1 calc R . P H 2
H20V H 0.634285 0.216681 0.659807 0.128 Uiso 0.256(5) 1 calc R . P H 2
C20J C 0.66136(12) 0.5674(3) 0.42937(19) 0.150(3) Uani 0.630(4) 1 d D . P I 1
H20W H 0.659821 0.580251 0.409198 0.180 Uiso 0.630(4) 1 calc R . P I 1
H20X H 0.649350 0.588862 0.427372 0.180 Uiso 0.630(4) 1 calc R . P I 1
C20K C 0.73695(9) 0.4893(4) 0.61231(17) 0.139(3) Uani 1 1 d . . . . .
H20Y H 0.724436 0.464307 0.593002 0.167 Uiso 1 1 calc R . . . .
HC H 0.749027 0.455794 0.623375 0.167 Uiso 1 1 calc R . . . .
C21A C 0.65823(15) 1.0519(4) 0.3878(3) 0.196(3) Uani 0.526(5) 1 d D U P D 1
H21A H 0.646753 1.041709 0.389387 0.235 Uiso 0.526(5) 1 calc R . P D 1
H21B H 0.651914 1.056737 0.364079 0.235 Uiso 0.526(5) 1 calc R . P D 1
C21B C 0.63707(6) 0.7624(2) 0.65532(9) 0.0784(15) Uani 1 1 d . . . . .
H21C H 0.632193 0.742335 0.667456 0.094 Uiso 1 1 calc R . . . .
H21D H 0.631239 0.732001 0.635619 0.094 Uiso 1 1 calc R . . . .
C21C C 0.55685(8) 0.7030(3) 0.26013(15) 0.1268(17) Uani 0.712(4) 1 d D U P E 1
C21D C 0.64367(7) 0.2563(4) 0.58974(15) 0.124(2) Uani 1 1 d . U . . .
H21E H 0.648906 0.304839 0.591224 0.149 Uiso 1 1 calc R . . . .
H21F H 0.648829 0.242422 0.612299 0.149 Uiso 1 1 calc R . . . .
C21E C 0.71626(7) 0.8980(3) 0.66428(13) 0.096(2) Uani 1 1 d . . . . .
C21F C 0.52124(8) 0.3571(3) 0.41404(15) 0.123(3) Uani 1 1 d . . . . .
C21G C 0.62220(6) 0.6234(4) 0.74001(14) 0.132(2) Uani 1 1 d D U . . .
C21H C 0.57741(7) 0.9632(4) 0.44007(13) 0.126(2) Uani 1 1 d D U . . .
C21I C 0.65401(6) 0.2447(3) 0.70947(11) 0.0891(19) Uani 1 1 d D . . . .
C21J C 0.66013(11) 0.4860(4) 0.4309(2) 0.152(2) Uani 0.630(4) 1 d D . P I 1
C21K C 0.74203(7) 0.5522(4) 0.59933(13) 0.118(2) Uani 1 1 d . U . . .
C21L C 0.4931(3) 1.0273(5) 0.3103(3) 0.229(5) Uani 0.338(2) 1 d D . P C 1
H21G H 0.505160 1.044177 0.311683 0.343 Uiso 0.338(2) 1 calc GR . P C 1
H21H H 0.490071 1.061177 0.321442 0.343 Uiso 0.338(2) 1 calc GR . P C 1
H21I H 0.480627 1.022838 0.286910 0.343 Uiso 0.338(2) 1 calc GR . P C 1
C22A C 0.67015(13) 1.1216(4) 0.40718(18) 0.250(3) Uani 0.526(5) 1 d D U P D 1
H22A H 0.685371 1.111018 0.424572 0.300 Uiso 0.526(5) 1 calc R . P D 1
H22B H 0.668953 1.156544 0.391643 0.300 Uiso 0.526(5) 1 calc R . P D 1
C22B C 0.60267(5) 0.8302(2) 0.62036(9) 0.0796(13) Uani 1 1 d . U . . .
H22C H 0.598169 0.794572 0.602879 0.095 Uiso 1 1 calc R . . . .
H22D H 0.598795 0.811441 0.634062 0.095 Uiso 1 1 calc R . . . .
C22C C 0.54110(8) 0.7526(3) 0.25848(15) 0.1316(18) Uani 0.712(4) 1 d D U P E 1
H22E H 0.529177 0.762171 0.234852 0.158 Uiso 0.712(4) 1 calc R . P E 1
H22F H 0.535268 0.728149 0.268387 0.158 Uiso 0.712(4) 1 calc R . P E 1
C22D C 0.65309(6) 0.2061(4) 0.57877(18) 0.158(3) Uani 1 1 d D U . . .
H22G H 0.648914 0.218519 0.556627 0.190 Uiso 0.491(6) 1 calc R . P B 1
H22H H 0.649552 0.155892 0.578978 0.190 Uiso 0.491(6) 1 calc R . P B 1
H22I H 0.646776 0.219308 0.555606 0.190 Uiso 0.509(6) 1 calc R . P B 2
H22J H 0.647611 0.158276 0.577746 0.190 Uiso 0.509(6) 1 calc R . P B 2
C22E C 0.70913(7) 0.9231(3) 0.68460(13) 0.109(2) Uani 1 1 d . U . . .
H22K H 0.713435 0.973278 0.690895 0.131 Uiso 1 1 calc R . . . .
H22L H 0.693458 0.921561 0.670055 0.131 Uiso 1 1 calc R . . . .
C22F C 0.52830(9) 0.3529(4) 0.39205(13) 0.166(2) Uani 1 1 d D U . . .
H22M H 0.543603 0.341391 0.406581 0.200 Uiso 1 1 calc R . . . .
H22N H 0.520744 0.312652 0.376484 0.200 Uiso 1 1 calc R . . . .
C22G C 0.64450(9) 0.6549(4) 0.7626(2) 0.128(2) Uani 0.627(4) 1 d D . P K 1
H22O H 0.646246 0.687180 0.749165 0.153 Uiso 0.627(4) 1 calc R . P K 1
H22P H 0.645748 0.683891 0.779878 0.153 Uiso 0.627(4) 1 calc R . P K 1
C22H C 0.59855(9) 0.9982(5) 0.46838(17) 0.133(3) Uani 0.501(5) 1 d D U P L 1
H22Q H 0.596467 1.028116 0.482074 0.160 Uiso 0.501(5) 1 calc R . P L 1
H22R H 0.609138 0.961184 0.482872 0.160 Uiso 0.501(5) 1 calc R . P L 1
C22I C 0.67528(7) 0.2031(3) 0.72346(13) 0.127(2) Uani 1 1 d D U . . .
H22S H 0.687019 0.228218 0.743747 0.152 Uiso 1 1 calc R . . . .
H22T H 0.674195 0.155590 0.730516 0.152 Uiso 1 1 calc R . . . .
C22J C 0.63679(11) 0.4620(4) 0.4054(2) 0.159(2) Uani 0.630(4) 1 d D . P I 1
H22U H 0.627973 0.488528 0.409539 0.190 Uiso 0.630(4) 1 calc R . P I 1
H22V H 0.631751 0.474230 0.382707 0.190 Uiso 0.630(4) 1 calc R . P I 1
C22K C 0.74441(8) 0.5217(4) 0.57393(13) 0.143(2) Uani 1 1 d D U . . .
H22W H 0.755577 0.484879 0.585265 0.172 Uiso 1 1 calc R . . . .
H22X H 0.730967 0.497757 0.556277 0.172 Uiso 1 1 calc R . . . .
C22L C 0.49840(12) 0.9546(5) 0.3274(2) 0.209(3) Uani 0.338(2) 1 d D . P C 1
H22Y H 0.504314 0.923203 0.319393 0.250 Uiso 0.338(2) 1 calc R . P C 1
HD H 0.509244 0.960429 0.351701 0.250 Uiso 0.338(2) 1 calc R . P C 1
C23A C 0.6758(3) 1.2145(5) 0.44633(19) 0.289(4) Uani 0.526(5) 1 d D U P D 1
H23A H 0.685793 1.226022 0.441711 0.347 Uiso 0.526(5) 1 calc R . P D 1
H23B H 0.667296 1.257431 0.441941 0.347 Uiso 0.526(5) 1 calc R . P D 1
C23B C 0.59031(6) 0.8969(3) 0.60377(12) 0.0977(16) Uani 1 1 d D U . . .
H23C H 0.593523 0.915036 0.589137 0.117 Uiso 1 1 calc R . . . .
H23D H 0.594834 0.933306 0.620943 0.117 Uiso 1 1 calc R . . . .
C23C C 0.55062(9) 0.8231(3) 0.27631(18) 0.146(2) Uani 0.712(4) 1 d D U P E 1
H23E H 0.557050 0.847156 0.267250 0.175 Uiso 0.712(4) 1 calc R . P E 1
H23F H 0.561959 0.814347 0.300283 0.175 Uiso 0.712(4) 1 calc R . P E 1
C23D C 0.67687(10) 0.2235(6) 0.6075(2) 0.195(3) Uani 0.491(6) 1 d D U P B 1
H23G H 0.680479 0.271951 0.605073 0.233 Uiso 0.491(6) 1 calc R . P B 1
H23H H 0.679949 0.219576 0.629459 0.233 Uiso 0.491(6) 1 calc R . P B 1
C23E C 0.71758(8) 0.8816(3) 0.71577(14) 0.117(2) Uani 1 1 d . U . . .
H23I H 0.733261 0.883610 0.730760 0.140 Uiso 1 1 calc R . . . .
H23J H 0.713334 0.831327 0.709802 0.140 Uiso 1 1 calc R . . . .
C23F C 0.52495(7) 0.4164(4) 0.37224(10) 0.174(2) Uani 1 1 d D U . . .
H23K H 0.532388 0.456562 0.387918 0.209 Uiso 0.649(7) 1 calc R . P M 1
H23L H 0.509627 0.427601 0.357769 0.209 Uiso 0.649(7) 1 calc R . P M 1
H23M H 0.527589 0.460556 0.384780 0.209 Uiso 0.351(7) 1 calc R . P M 2
H23N H 0.510370 0.417600 0.350992 0.209 Uiso 0.351(7) 1 calc R . P M 2
C23G C 0.66257(9) 0.6016(4) 0.7798(2) 0.133(2) Uani 0.627(4) 1 d D . P K 1
H23O H 0.662680 0.577652 0.762633 0.160 Uiso 0.627(4) 1 calc R . P K 1
H23P H 0.659688 0.564921 0.790395 0.160 Uiso 0.627(4) 1 calc R . P K 1
C23H C 0.60651(9) 1.0436(5) 0.45347(19) 0.149(3) Uani 0.501(5) 1 d D U P L 1
H23Q H 0.597041 1.085082 0.442180 0.178 Uiso 0.501(5) 1 calc R . P L 1
H23R H 0.605899 1.015525 0.436523 0.178 Uiso 0.501(5) 1 calc R . P L 1
C23I C 0.68155(6) 0.1930(3) 0.70241(15) 0.147(2) Uani 1 1 d D U . . .
H23S H 0.681745 0.238692 0.693075 0.176 Uiso 0.439(7) 1 calc R . P N 1
H23T H 0.671757 0.160030 0.683899 0.176 Uiso 0.439(7) 1 calc R . P N 1
H23U H 0.684933 0.239836 0.698010 0.176 Uiso 0.561(7) 1 calc R . P N 2
H23V H 0.669342 0.173322 0.680813 0.176 Uiso 0.561(7) 1 calc R . P N 2
C23J C 0.63369(11) 0.3819(4) 0.4069(3) 0.181(3) Uani 0.630(4) 1 d D . P I 1
H23W H 0.638836 0.368385 0.429493 0.217 Uiso 0.630(4) 1 calc R . P I 1
H23X H 0.641703 0.354346 0.401457 0.217 Uiso 0.630(4) 1 calc R . P I 1
C23K C 0.74966(8) 0.5717(4) 0.55777(10) 0.161(2) Uani 1 1 d D U . . .
H23Y H 0.760817 0.604193 0.575036 0.194 Uiso 0.375(7) 1 calc R . P O 1
HE H 0.736933 0.600774 0.541816 0.194 Uiso 0.375(7) 1 calc R . P O 1
HF H 0.764349 0.589403 0.573908 0.194 Uiso 0.625(7) 1 calc R . P O 2
HG H 0.739846 0.612658 0.548383 0.194 Uiso 0.625(7) 1 calc R . P O 2
C23L C 0.47861(10) 0.9208(7) 0.31981(12) 0.179(2) Uani 0.338(2) 1 d D . P C 1
H23Z H 0.476961 0.871798 0.311596 0.215 Uiso 0.338(2) 1 calc R . P C 1
HH H 0.465902 0.948430 0.302461 0.215 Uiso 0.338(2) 1 calc R . P C 1
C24A C 0.6883(4) 1.1921(11) 0.4830(2) 0.327(8) Uani 0.526(5) 1 d D U P D 1
H24A H 0.683094 1.218952 0.493181 0.491 Uiso 0.526(5) 1 calc GR . P D 1
H24B H 0.703362 1.201875 0.495074 0.491 Uiso 0.526(5) 1 calc GR . P D 1
H24C H 0.686219 1.141259 0.484188 0.491 Uiso 0.526(5) 1 calc GR . P D 1
C24B C 0.56681(6) 0.8855(3) 0.58347(11) 0.1105(18) Uani 1 1 d D U . . .
H24D H 0.563776 0.867558 0.598353 0.133 Uiso 0.655(6) 1 calc R . P P 1
H24E H 0.562527 0.848129 0.566779 0.133 Uiso 0.655(6) 1 calc R . P P 1
H24F H 0.563334 0.838829 0.572316 0.133 Uiso 0.345(6) 1 calc R . P P 2
H24G H 0.559534 0.922143 0.565855 0.133 Uiso 0.345(6) 1 calc R . P P 2
C24C C 0.53347(10) 0.8717(4) 0.27189(18) 0.162(2) Uani 0.712(4) 1 d D U P E 1
H24H H 0.523639 0.888095 0.248549 0.195 Uiso 0.712(4) 1 calc R . P E 1
H24I H 0.525173 0.844527 0.276906 0.195 Uiso 0.712(4) 1 calc R . P E 1
C24D C 0.68948(10) 0.1667(6) 0.60392(15) 0.222(3) Uani 0.491(6) 1 d D U P B 1
H24J H 0.704495 0.165748 0.624058 0.266 Uiso 0.491(6) 1 calc R . P B 1
H24K H 0.683292 0.118991 0.600580 0.266 Uiso 0.491(6) 1 calc R . P B 1
C24E C 0.70957(8) 0.9097(4) 0.73429(13) 0.136(2) Uani 1 1 d D U . . .
H24L H 0.714683 0.959010 0.741464 0.163 Uiso 1 1 calc R . . . .
H24M H 0.693893 0.911252 0.718611 0.163 Uiso 1 1 calc R . . . .
C24F C 0.53181(10) 0.4148(5) 0.35032(13) 0.187(2) Uani 0.649(7) 1 d D . P M 1
H24N H 0.526163 0.371084 0.336678 0.225 Uiso 0.649(7) 1 calc R . P M 1
H24O H 0.547472 0.412083 0.364796 0.225 Uiso 0.649(7) 1 calc R . P M 1
C24G C 0.68446(10) 0.6323(5) 0.8060(3) 0.157(2) Uani 0.627(4) 1 d D . P K 1
H24P H 0.684133 0.659115 0.822294 0.188 Uiso 0.627(4) 1 calc R . P K 1
H24Q H 0.687842 0.666299 0.795078 0.188 Uiso 0.627(4) 1 calc R . P K 1
C24H C 0.62921(10) 1.0697(5) 0.4797(2) 0.176(3) Uani 0.501(5) 1 d D U P L 1
H24R H 0.639193 1.029419 0.487608 0.211 Uiso 0.501(5) 1 calc R . P L 1
H24S H 0.630657 1.089510 0.498902 0.211 Uiso 0.501(5) 1 calc R . P L 1
C24I C 0.70429(9) 0.1607(7) 0.72624(17) 0.165(2) Uani 0.439(7) 1 d D U P N 1
H24T H 0.713872 0.196697 0.743193 0.198 Uiso 0.439(7) 1 calc R . P N 1
H24U H 0.703898 0.119781 0.737997 0.198 Uiso 0.439(7) 1 calc R . P N 1
C24J C 0.60922(10) 0.3661(4) 0.3807(3) 0.213(3) Uani 0.630(4) 1 d D . P I 1
H24V H 0.600996 0.403749 0.381648 0.256 Uiso 0.630(4) 1 calc R . P I 1
H24W H 0.605049 0.365324 0.357998 0.256 Uiso 0.630(4) 1 calc R . P I 1
C24K C 0.75733(12) 0.5395(8) 0.53902(15) 0.185(3) Uani 0.375(7) 1 d D U P O 1
H24X H 0.764299 0.576372 0.535011 0.222 Uiso 0.375(7) 1 calc R . P O 1
H24Y H 0.767686 0.501088 0.552406 0.222 Uiso 0.375(7) 1 calc R . P O 1
C24L C 0.48105(12) 0.9203(4) 0.35203(12) 0.151(2) Uani 0.338(2) 1 d D . P C 1
H24Z H 0.467147 0.926975 0.347186 0.182 Uiso 0.338(2) 1 calc R . P C 1
HI H 0.490742 0.958517 0.367180 0.182 Uiso 0.338(2) 1 calc R . P C 1
C25A C 0.66093(13) 1.1532(5) 0.42330(18) 0.276(3) Uani 0.526(5) 1 d D U P D 1
H25A H 0.660157 1.116560 0.436391 0.332 Uiso 0.526(5) 1 calc R . P D 1
H25B H 0.646466 1.171468 0.406021 0.332 Uiso 0.526(5) 1 calc R . P D 1
C25B C 0.55331(9) 0.9503(4) 0.5656(2) 0.132(2) Uani 0.655(6) 1 d D U P P 1
H25C H 0.556698 0.969867 0.551419 0.158 Uiso 0.655(6) 1 calc R . P P 1
H25D H 0.556827 0.986846 0.582214 0.158 Uiso 0.655(6) 1 calc R . P P 1
C25C C 0.54380(10) 0.9357(4) 0.29513(18) 0.180(3) Uani 0.712(4) 1 d D U P E 1
H25E H 0.554420 0.918601 0.318199 0.216 Uiso 0.712(4) 1 calc R . P E 1
H25F H 0.551390 0.963849 0.289069 0.216 Uiso 0.712(4) 1 calc R . P E 1
C25D C 0.68769(9) 0.1892(10) 0.57320(15) 0.241(4) Uani 0.491(6) 1 d D U P B 1
H25G H 0.680399 0.235607 0.564892 0.289 Uiso 0.491(6) 1 calc R . P B 1
H25H H 0.679240 0.153797 0.555243 0.289 Uiso 0.491(6) 1 calc R . P B 1
C25E C 0.71624(7) 0.8674(4) 0.76400(11) 0.157(2) Uani 1 1 d D U . . .
H25I H 0.731688 0.873421 0.781554 0.188 Uiso 0.681(8) 1 calc R . P Q 1
H25J H 0.713539 0.816590 0.757860 0.188 Uiso 0.681(8) 1 calc R . P Q 1
H25K H 0.731424 0.855432 0.776622 0.188 Uiso 0.319(8) 1 calc R . P Q 2
H25L H 0.708233 0.822277 0.756106 0.188 Uiso 0.319(8) 1 calc R . P Q 2
C25F C 0.52461(9) 0.4784(5) 0.32721(13) 0.192(3) Uani 0.649(7) 1 d D . P M 1
H25M H 0.528902 0.522334 0.340559 0.230 Uiso 0.649(7) 1 calc R . P M 1
H25N H 0.508940 0.478062 0.311074 0.230 Uiso 0.649(7) 1 calc R . P M 1
C25G C 0.70216(11) 0.5772(5) 0.8246(3) 0.172(2) Uani 0.627(4) 1 d D . P K 1
H25O H 0.704019 0.554694 0.809047 0.207 Uiso 0.627(4) 1 calc R . P K 1
H25P H 0.698176 0.539669 0.833384 0.207 Uiso 0.627(4) 1 calc R . P K 1
C25H C 0.63461(12) 1.1273(4) 0.4644(2) 0.208(3) Uani 0.501(5) 1 d D U P L 1
H25Q H 0.648742 1.118027 0.470391 0.250 Uiso 0.501(5) 1 calc R . P L 1
H25R H 0.623999 1.126794 0.439843 0.250 Uiso 0.501(5) 1 calc R . P L 1
C25I C 0.71355(9) 0.1363(5) 0.70952(16) 0.192(3) Uani 0.439(7) 1 d D U P N 1
H25S H 0.702602 0.110615 0.688771 0.231 Uiso 0.439(7) 1 calc R . P N 1
H25T H 0.725423 0.103172 0.724370 0.231 Uiso 0.439(7) 1 calc R . P N 1
C25J C 0.60450(10) 0.2938(4) 0.3888(3) 0.249(3) Uani 0.630(4) 1 d D . P I 1
H25U H 0.608999 0.255536 0.381102 0.299 Uiso 0.630(4) 1 calc R . P I 1
H25V H 0.612806 0.289231 0.413159 0.299 Uiso 0.630(4) 1 calc R . P I 1
C25K C 0.73810(14) 0.5101(9) 0.50612(14) 0.202(3) Uani 0.375(7) 1 d D U P O 1
H25W H 0.725188 0.530423 0.501667 0.243 Uiso 0.375(7) 1 calc R . P O 1
H25X H 0.737640 0.458118 0.508405 0.243 Uiso 0.375(7) 1 calc R . P O 1
C25L C 0.49039(14) 0.8465(4) 0.36777(12) 0.122(2) Uani 0.338(2) 1 d D . P C 1
H25Y H 0.480356 0.808821 0.352685 0.147 Uiso 0.338(2) 1 calc R . P C 1
HJ H 0.503852 0.839315 0.371225 0.147 Uiso 0.338(2) 1 calc R . P C 1
C26A C 0.62836(7) 0.8323(4) 0.42329(10) 0.1097(17) Uani 1 1 d . U . . .
C26B C 0.52946(10) 0.9342(5) 0.5439(2) 0.158(3) Uani 0.655(6) 1 d D U P P 1
H26A H 0.524288 0.941879 0.556931 0.190 Uiso 0.655(6) 1 calc R . P P 1
H26B H 0.526928 0.883888 0.536769 0.190 Uiso 0.655(6) 1 calc R . P P 1
C26C C 0.52804(11) 0.9836(4) 0.2939(2) 0.217(4) Uani 0.712(4) 1 d D U P E 1
H26C H 0.523570 0.962131 0.306357 0.260 Uiso 0.712(4) 1 calc R . P E 1
H26D H 0.515326 0.991519 0.270623 0.260 Uiso 0.712(4) 1 calc R . P E 1
C26D C 0.71011(10) 0.1949(13) 0.5829(3) 0.272(8) Uani 0.491(6) 1 d D U P B 1
H26E H 0.716327 0.240935 0.593417 0.408 Uiso 0.491(6) 1 calc GR . P B 1
H26F H 0.709141 0.190600 0.562855 0.408 Uiso 0.491(6) 1 calc GR . P B 1
H26G H 0.719066 0.156777 0.598440 0.408 Uiso 0.491(6) 1 calc GR . P B 1
C26E C 0.70451(10) 0.8891(6) 0.77839(13) 0.179(3) Uani 0.681(8) 1 d D . P Q 1
H26H H 0.705750 0.940921 0.782219 0.215 Uiso 0.681(8) 1 calc R . P Q 1
H26I H 0.689273 0.877226 0.762087 0.215 Uiso 0.681(8) 1 calc R . P Q 1
C26F C 0.53358(9) 0.4806(8) 0.30772(15) 0.208(3) Uani 0.649(7) 1 d D . P M 1
H26J H 0.525985 0.516505 0.289803 0.249 Uiso 0.649(7) 1 calc R . P M 1
H26K H 0.531936 0.433747 0.297589 0.249 Uiso 0.649(7) 1 calc R . P M 1
C26G C 0.72305(12) 0.6112(5) 0.8534(3) 0.190(3) Uani 0.627(4) 1 d D . P K 1
H26L H 0.721436 0.634042 0.869117 0.227 Uiso 0.627(4) 1 calc R . P K 1
H26M H 0.727524 0.647635 0.844879 0.227 Uiso 0.627(4) 1 calc R . P K 1
C26H C 0.63451(14) 1.1999(4) 0.4780(2) 0.228(4) Uani 0.501(5) 1 d D U P L 1
H26N H 0.619763 1.213594 0.467994 0.273 Uiso 0.501(5) 1 calc R . P L 1
H26O H 0.642609 1.196874 0.502402 0.273 Uiso 0.501(5) 1 calc R . P L 1
C26I C 0.72161(11) 0.2003(5) 0.70135(16) 0.213(4) Uani 0.439(7) 1 d D U P N 1
H26P H 0.733693 0.223279 0.722032 0.255 Uiso 0.439(7) 1 calc R . P N 1
H26Q H 0.710188 0.235709 0.687961 0.255 Uiso 0.439(7) 1 calc R . P N 1
C46J C 0.58109(10) 0.2852(4) 0.3723(3) 0.271(4) Uani 0.630(4) 1 d D . P I 1
H46A H 0.572445 0.305190 0.349525 0.325 Uiso 0.630(4) 1 calc R . P I 1
H46B H 0.577569 0.311034 0.385170 0.325 Uiso 0.630(4) 1 calc R . P I 1
C26K C 0.73744(11) 0.5248(8) 0.47599(15) 0.217(4) Uani 0.375(7) 1 d D U P O 1
H26R H 0.722990 0.515116 0.455348 0.261 Uiso 0.375(7) 1 calc R . P O 1
H26S H 0.740599 0.575514 0.475892 0.261 Uiso 0.375(7) 1 calc R . P O 1
C26L C 0.49435(13) 0.8422(4) 0.40100(11) 0.1029(19) Uani 0.338(2) 1 d D . P C 1
H26T H 0.482117 0.863644 0.398337 0.123 Uiso 0.338(2) 1 calc R . P C 1
H26U H 0.507006 0.870998 0.417476 0.123 Uiso 0.338(2) 1 calc R . P C 1
C27A C 0.63029(8) 0.8202(4) 0.44803(12) 0.1139(18) Uani 1 1 d . U . . .
C27B C 0.5173(4) 0.9827(8) 0.5131(3) 0.228(6) Uani 0.215(9) 1 d D U P P 1
H27A H 0.525659 1.025443 0.517693 0.342 Uiso 0.215(9) 1 calc GR . P P 1
H27B H 0.503684 0.996221 0.507732 0.342 Uiso 0.215(9) 1 calc GR . P P 1
H27C H 0.514723 0.957373 0.494146 0.342 Uiso 0.215(9) 1 calc GR . P P 1
C27C C 0.5397(2) 1.0534(5) 0.3099(3) 0.261(7) Uani 0.712(4) 1 d D U P E 1
H27D H 0.529618 1.089023 0.306589 0.391 Uiso 0.712(4) 1 calc GR . P E 1
H27E H 0.546046 1.069806 0.299722 0.391 Uiso 0.712(4) 1 calc GR . P E 1
H27F H 0.550806 1.046055 0.333812 0.391 Uiso 0.712(4) 1 calc GR . P E 1
C27D C 0.61919(7) 0.2577(3) 0.56648(13) 0.101(2) Uani 1 1 d . U . . .
C27E C 0.71403(17) 0.8500(6) 0.81139(17) 0.202(6) Uani 0.681(8) 1 d D . P Q 1
H27G H 0.710149 0.799693 0.806871 0.303 Uiso 0.681(8) 1 calc GR . P Q 1
H27H H 0.708486 0.870903 0.822186 0.303 Uiso 0.681(8) 1 calc GR . P Q 1
H27I H 0.729495 0.854573 0.826061 0.303 Uiso 0.681(8) 1 calc GR . P Q 1
C27F C 0.55747(12) 0.5002(9) 0.3332(3) 0.233(6) Uani 0.649(7) 1 d D . P M 1
H27J H 0.558946 0.551895 0.335829 0.349 Uiso 0.649(7) 1 calc GR . P M 1
H27K H 0.565084 0.482993 0.325124 0.349 Uiso 0.649(7) 1 calc GR . P M 1
H27L H 0.563422 0.478218 0.354706 0.349 Uiso 0.649(7) 1 calc GR . P M 1
C27G C 0.73950(15) 0.5513(6) 0.8707(4) 0.227(5) Uani 0.627(4) 1 d D . P K 1
H27M H 0.747852 0.550626 0.862599 0.341 Uiso 0.627(4) 1 calc GR . P K 1
H27N H 0.732222 0.505673 0.865715 0.341 Uiso 0.627(4) 1 calc GR . P K 1
H27O H 0.748920 0.559206 0.894755 0.341 Uiso 0.627(4) 1 calc GR . P K 1
C27H C 0.64441(15) 1.2556(5) 0.4698(3) 0.245(7) Uani 0.501(5) 1 d D U P L 1
H27P H 0.649182 1.295990 0.485022 0.368 Uiso 0.501(5) 1 calc GR . P L 1
H27Q H 0.633882 1.271830 0.446878 0.368 Uiso 0.501(5) 1 calc GR . P L 1
H27R H 0.656550 1.234991 0.472371 0.368 Uiso 0.501(5) 1 calc GR . P L 1
C27I C 0.72869(13) 0.1698(10) 0.68121(18) 0.281(8) Uani 0.439(7) 1 d D U P N 1
H27S H 0.727074 0.206323 0.666157 0.421 Uiso 0.439(7) 1 calc GR . P N 1
H27T H 0.719881 0.128696 0.668239 0.421 Uiso 0.439(7) 1 calc GR . P N 1
H27U H 0.743577 0.155152 0.696599 0.421 Uiso 0.439(7) 1 calc GR . P N 1
C27J C 0.57618(18) 0.2061(4) 0.3708(4) 0.309(8) Uani 0.630(4) 1 d D . P I 1
H27V H 0.560800 0.199272 0.356834 0.463 Uiso 0.630(4) 1 calc GR . P I 1
H27W H 0.582717 0.188703 0.393322 0.463 Uiso 0.630(4) 1 calc GR . P I 1
H27X H 0.581877 0.179745 0.361391 0.463 Uiso 0.630(4) 1 calc GR . P I 1
C27K C 0.75336(12) 0.4792(8) 0.4764(3) 0.227(6) Uani 0.375(7) 1 d D U P O 1
H27Y H 0.767699 0.488618 0.496732 0.341 Uiso 0.375(7) 1 calc GR . P O 1
HK H 0.752626 0.490726 0.456967 0.341 Uiso 0.375(7) 1 calc GR . P O 1
HL H 0.749964 0.428889 0.475590 0.341 Uiso 0.375(7) 1 calc GR . P O 1
C27L C 0.49773(12) 0.7669(4) 0.41499(14) 0.0907(17) Uani 0.338(2) 1 d D . P C 1
C28A C 0.72375(17) 0.6049(7) 0.3847(2) 0.328(9) Uani 0.474(5) 1 d D . P D 2
H28A H 0.711350 0.611421 0.361374 0.493 Uiso 0.474(5) 1 calc GR . P D 2
H28B H 0.724410 0.555522 0.391208 0.493 Uiso 0.474(5) 1 calc GR . P D 2
H28C H 0.736638 0.616483 0.387335 0.493 Uiso 0.474(5) 1 calc GR . P D 2
C28B C 0.55779(8) 0.8876(10) 0.60197(17) 0.132(2) Uani 0.345(6) 1 d D . P P 2
H28D H 0.561583 0.933583 0.613717 0.158 Uiso 0.345(6) 1 calc R . P P 2
H28E H 0.564612 0.849733 0.619048 0.158 Uiso 0.345(6) 1 calc R . P P 2
C28C C 0.5566(4) 0.3166(5) 0.2341(7) 0.281(7) Uani 0.288(4) 1 d D . P E 2
H28F H 0.555792 0.301473 0.251674 0.421 Uiso 0.288(4) 1 calc GR . P E 2
H28G H 0.571478 0.318178 0.243045 0.421 Uiso 0.288(4) 1 calc GR . P E 2
H28H H 0.548859 0.282793 0.215641 0.421 Uiso 0.288(4) 1 calc GR . P E 2
C28D C 0.67693(8) 0.1975(6) 0.5971(2) 0.195(3) Uani 0.509(6) 1 d D . P B 2
H28I H 0.684365 0.200086 0.621330 0.233 Uiso 0.509(6) 1 calc R . P B 2
H28J H 0.679547 0.149827 0.592201 0.233 Uiso 0.509(6) 1 calc R . P B 2
C28E C 0.71332(15) 0.9020(5) 0.78817(17) 0.179(3) Uani 0.319(8) 1 d D U P Q 2
[truncated: 569,599 more chars]
